# Supplementary material for: Telomouse—a mouse model with human-length telomeres generated by a single amino acid change in RTEL1
Source: Nat Commun. 2023 Oct 23;14:6708. doi: 10.1038/s41467-023-42534-6 (PMC10593777; doi:10.1038/s41467-023-42534-6)
Supplement: Supplementary file 4 — Supplementary Data 2 [file 41467_2023_42534_MOESM4_ESM.xlsx]

## Sheet: MEFs MM PD 250
Read_ID	Read_length	Telomere_start	Telomere_end	Telomere_length	Telomere_density	Chromosome_end	Truncated_telomere
193c2201-6be1-40e6-912e-f4ffd5d969c0 runid=0c3cb5fe719b4a42e8f93e7cab6649d77fab8b17 read=10076 ch=168 start_time=2023-01-02T19:25:41.362724+02:00 flow_cell_id=FAV83619 protocol_group_id=Trial_20_MMPD250 sample_id=no_sample barcode=unclassified barcode_alias=unclassified parent_read_id=193c2201-6be1-40e6-912e-f4ffd5d969c0 basecall_model_version_id=2021-05-17_dna_r9.4.1_minion_384_d37a2ab9	27622	4	27564	27561	0.93567	NA	*
2df91438-0368-4940-a4ac-a7bfbc711cf0 runid=0c3cb5fe719b4a42e8f93e7cab6649d77fab8b17 read=14368 ch=477 start_time=2023-01-02T20:06:13.362724+02:00 flow_cell_id=FAV83619 protocol_group_id=Trial_20_MMPD250 sample_id=no_sample barcode=barcode02 barcode_alias=barcode02 parent_read_id=2df91438-0368-4940-a4ac-a7bfbc711cf0 basecall_model_version_id=2021-05-17_dna_r9.4.1_minion_384_d37a2ab9	66101	41416	66000	24585	0.953549	NA
71006290-86cc-4484-bf65-7d471ec42932 runid=0c3cb5fe719b4a42e8f93e7cab6649d77fab8b17 read=14821 ch=327 start_time=2023-01-02T20:14:56.362724+02:00 flow_cell_id=FAV83619 protocol_group_id=Trial_20_MMPD250 sample_id=no_sample barcode=unclassified barcode_alias=unclassified parent_read_id=71006290-86cc-4484-bf65-7d471ec42932 basecall_model_version_id=2021-05-17_dna_r9.4.1_minion_384_d37a2ab9	38514	7943	38358	30416	0.954563	NA
5604c2e7-4845-4bb5-a253-4353272208b8 runid=0c3cb5fe719b4a42e8f93e7cab6649d77fab8b17 read=20187 ch=494 start_time=2023-01-02T20:31:05.362724+02:00 flow_cell_id=FAV83619 protocol_group_id=Trial_20_MMPD250 sample_id=no_sample barcode=barcode02 barcode_alias=barcode02 parent_read_id=5604c2e7-4845-4bb5-a253-4353272208b8 basecall_model_version_id=2021-05-17_dna_r9.4.1_minion_384_d37a2ab9	28463	3402	28377	24976	0.719371	NA
19461989-4c34-4eae-b603-0c83e1d1d24f runid=0c3cb5fe719b4a42e8f93e7cab6649d77fab8b17 read=6995 ch=460 start_time=2023-01-02T20:05:22.362724+02:00 flow_cell_id=FAV83619 protocol_group_id=Trial_20_MMPD250 sample_id=no_sample barcode=unclassified barcode_alias=unclassified parent_read_id=19461989-4c34-4eae-b603-0c83e1d1d24f basecall_model_version_id=2021-05-17_dna_r9.4.1_minion_384_d37a2ab9	152150	119115	152071	32957	0.958127	2.tail
33808e38-928b-4143-a692-fccc3db0cb06 runid=0c3cb5fe719b4a42e8f93e7cab6649d77fab8b17 read=23676 ch=508 start_time=2023-01-02T21:26:04.362724+02:00 flow_cell_id=FAV83619 protocol_group_id=Trial_20_MMPD250 sample_id=no_sample barcode=barcode02 barcode_alias=barcode02 parent_read_id=33808e38-928b-4143-a692-fccc3db0cb06 basecall_model_version_id=2021-05-17_dna_r9.4.1_minion_384_d37a2ab9	37481	22233	37396	15164	0.936956	11.tail
19ad4843-7dfe-4250-b81a-4e6f0ad7f994 runid=0c3cb5fe719b4a42e8f93e7cab6649d77fab8b17 read=66879 ch=470 start_time=2023-01-03T04:02:39.362724+02:00 flow_cell_id=FAV83619 protocol_group_id=Trial_20_MMPD250 sample_id=no_sample barcode=unclassified barcode_alias=unclassified parent_read_id=19ad4843-7dfe-4250-b81a-4e6f0ad7f994 basecall_model_version_id=2021-05-17_dna_r9.4.1_minion_384_d37a2ab9	31570	4	31490	31487	0.931686	NA	*
35c66a76-ca96-47d3-8cb0-46b6890e7648 runid=0c3cb5fe719b4a42e8f93e7cab6649d77fab8b17 read=23057 ch=121 start_time=2023-01-02T21:42:05.362724+02:00 flow_cell_id=FAV83619 protocol_group_id=Trial_20_MMPD250 sample_id=no_sample barcode=barcode02 barcode_alias=barcode02 parent_read_id=35c66a76-ca96-47d3-8cb0-46b6890e7648 basecall_model_version_id=2021-05-17_dna_r9.4.1_minion_384_d37a2ab9	44256	7531	44176	36646	0.942176	NA
ba55b84b-8fb3-4919-a00b-4cfd61343968 runid=0c3cb5fe719b4a42e8f93e7cab6649d77fab8b17 read=15973 ch=300 start_time=2023-01-02T21:22:05.362724+02:00 flow_cell_id=FAV83619 protocol_group_id=Trial_20_MMPD250 sample_id=no_sample barcode=barcode02 barcode_alias=barcode02 parent_read_id=ba55b84b-8fb3-4919-a00b-4cfd61343968 basecall_model_version_id=2021-05-17_dna_r9.4.1_minion_384_d37a2ab9	32563	6723	32486	25764	0.95517	NA
d8e5555c-5e86-452d-9af1-b2cf64a98410 runid=0c3cb5fe719b4a42e8f93e7cab6649d77fab8b17 read=25268 ch=33 start_time=2023-01-02T21:39:02.362724+02:00 flow_cell_id=FAV83619 protocol_group_id=Trial_20_MMPD250 sample_id=no_sample barcode=barcode02 barcode_alias=barcode02 parent_read_id=d8e5555c-5e86-452d-9af1-b2cf64a98410 basecall_model_version_id=2021-05-17_dna_r9.4.1_minion_384_d37a2ab9	59933	30937	59858	28922	0.929569	12.tail
4028ebee-1f6d-4620-8d8a-df5264130d53 runid=0c3cb5fe719b4a42e8f93e7cab6649d77fab8b17 read=62983 ch=230 start_time=2023-01-03T05:52:11.362724+02:00 flow_cell_id=FAV83619 protocol_group_id=Trial_20_MMPD250 sample_id=no_sample barcode=unclassified barcode_alias=unclassified parent_read_id=4028ebee-1f6d-4620-8d8a-df5264130d53 basecall_model_version_id=2021-05-17_dna_r9.4.1_minion_384_d37a2ab9	32440	6258	32351	26094	0.833448	NA
dc2671ea-17fd-4c90-bb09-1ba1eb3a03db runid=0c3cb5fe719b4a42e8f93e7cab6649d77fab8b17 read=28515 ch=319 start_time=2023-01-02T22:17:22.362724+02:00 flow_cell_id=FAV83619 protocol_group_id=Trial_20_MMPD250 sample_id=no_sample barcode=barcode02 barcode_alias=barcode02 parent_read_id=dc2671ea-17fd-4c90-bb09-1ba1eb3a03db basecall_model_version_id=2021-05-17_dna_r9.4.1_minion_384_d37a2ab9	39547	21164	39465	18302	0.946509	NA
923b5e28-6f0e-46f0-b090-d93fafdddd55 runid=0c3cb5fe719b4a42e8f93e7cab6649d77fab8b17 read=78443 ch=122 start_time=2023-01-03T06:10:14.362724+02:00 flow_cell_id=FAV83619 protocol_group_id=Trial_20_MMPD250 sample_id=no_sample barcode=unclassified barcode_alias=unclassified parent_read_id=923b5e28-6f0e-46f0-b090-d93fafdddd55 basecall_model_version_id=2021-05-17_dna_r9.4.1_minion_384_d37a2ab9	28545	11151	28472	17322	0.918485	NA
6427892c-b390-4414-9ef8-c97551edc4a3 runid=0c3cb5fe719b4a42e8f93e7cab6649d77fab8b17 read=96759 ch=34 start_time=2023-01-03T06:36:28.362724+02:00 flow_cell_id=FAV83619 protocol_group_id=Trial_20_MMPD250 sample_id=no_sample barcode=unclassified barcode_alias=unclassified parent_read_id=6427892c-b390-4414-9ef8-c97551edc4a3 basecall_model_version_id=2021-05-17_dna_r9.4.1_minion_384_d37a2ab9	42368	13027	42061	29035	0.940486	1.tail
5c0e732f-bab0-4aaa-bb8e-c750a5186bf7 runid=0c3cb5fe719b4a42e8f93e7cab6649d77fab8b17 read=36077 ch=488 start_time=2023-01-02T23:04:10.362724+02:00 flow_cell_id=FAV83619 protocol_group_id=Trial_20_MMPD250 sample_id=no_sample barcode=barcode02 barcode_alias=barcode02 parent_read_id=5c0e732f-bab0-4aaa-bb8e-c750a5186bf7 basecall_model_version_id=2021-05-17_dna_r9.4.1_minion_384_d37a2ab9	43729	28401	43563	15163	0.957858	8.tail
dfa766fc-b489-4796-a106-b3fdb373b257 runid=0c3cb5fe719b4a42e8f93e7cab6649d77fab8b17 read=82571 ch=89 start_time=2023-01-03T07:03:12.362724+02:00 flow_cell_id=FAV83619 protocol_group_id=Trial_20_MMPD250 sample_id=no_sample barcode=unclassified barcode_alias=unclassified parent_read_id=dfa766fc-b489-4796-a106-b3fdb373b257 basecall_model_version_id=2021-05-17_dna_r9.4.1_minion_384_d37a2ab9	29780	413	29691	29279	0.95355	NA
e19ac029-005f-4945-850d-80700839285c runid=0c3cb5fe719b4a42e8f93e7cab6649d77fab8b17 read=35695 ch=288 start_time=2023-01-02T23:23:47.362724+02:00 flow_cell_id=FAV83619 protocol_group_id=Trial_20_MMPD250 sample_id=no_sample barcode=barcode02 barcode_alias=barcode02 parent_read_id=e19ac029-005f-4945-850d-80700839285c basecall_model_version_id=2021-05-17_dna_r9.4.1_minion_384_d37a2ab9	44350	13660	44273	30614	0.910041	NA
afb2e67c-9a7a-497f-90a0-f6d3704c601b runid=0c3cb5fe719b4a42e8f93e7cab6649d77fab8b17 read=31120 ch=152 start_time=2023-01-02T23:47:37.362724+02:00 flow_cell_id=FAV83619 protocol_group_id=Trial_20_MMPD250 sample_id=no_sample barcode=barcode02 barcode_alias=barcode02 parent_read_id=afb2e67c-9a7a-497f-90a0-f6d3704c601b basecall_model_version_id=2021-05-17_dna_r9.4.1_minion_384_d37a2ab9	44621	20123	44545	24423	0.96057	NA
49e32e3a-0975-40de-b82d-37b510376dce runid=0c3cb5fe719b4a42e8f93e7cab6649d77fab8b17 read=94513 ch=69 start_time=2023-01-03T08:05:23.362724+02:00 flow_cell_id=FAV83619 protocol_group_id=Trial_20_MMPD250 sample_id=no_sample barcode=unclassified barcode_alias=unclassified parent_read_id=49e32e3a-0975-40de-b82d-37b510376dce basecall_model_version_id=2021-05-17_dna_r9.4.1_minion_384_d37a2ab9	32134	6	31929	31924	0.938855	NA
4d3e3e7d-8048-42df-9106-3f6d73a0ef21 runid=0c3cb5fe719b4a42e8f93e7cab6649d77fab8b17 read=62558 ch=63 start_time=2023-01-03T07:41:13.362724+02:00 flow_cell_id=FAV83619 protocol_group_id=Trial_20_MMPD250 sample_id=no_sample barcode=unclassified barcode_alias=unclassified parent_read_id=4d3e3e7d-8048-42df-9106-3f6d73a0ef21 basecall_model_version_id=2021-05-17_dna_r9.4.1_minion_384_d37a2ab9	34491	5	34385	34381	0.867485	NA
2e96d47a-da04-40a3-8970-6376de88b019 runid=0c3cb5fe719b4a42e8f93e7cab6649d77fab8b17 read=40998 ch=367 start_time=2023-01-02T23:56:38.362724+02:00 flow_cell_id=FAV83619 protocol_group_id=Trial_20_MMPD250 sample_id=no_sample barcode=barcode02 barcode_alias=barcode02 parent_read_id=2e96d47a-da04-40a3-8970-6376de88b019 basecall_model_version_id=2021-05-17_dna_r9.4.1_minion_384_d37a2ab9	84039	62154	83655	21502	0.828528	NA
7ff72942-9f60-4ed7-8ed2-4870159a9003 runid=0c3cb5fe719b4a42e8f93e7cab6649d77fab8b17 read=94735 ch=132 start_time=2023-01-03T10:24:12.362724+02:00 flow_cell_id=FAV83619 protocol_group_id=Trial_20_MMPD250 sample_id=no_sample barcode=unclassified barcode_alias=unclassified parent_read_id=7ff72942-9f60-4ed7-8ed2-4870159a9003 basecall_model_version_id=2021-05-17_dna_r9.4.1_minion_384_d37a2ab9	48029	17336	47951	30616	0.932976	2.tail
482b9793-ee39-49d3-8442-fa62139fa5b1 runid=0c3cb5fe719b4a42e8f93e7cab6649d77fab8b17 read=48249 ch=412 start_time=2023-01-03T11:17:18.362724+02:00 flow_cell_id=FAV83619 protocol_group_id=Trial_20_MMPD250 sample_id=no_sample barcode=unclassified barcode_alias=unclassified parent_read_id=482b9793-ee39-49d3-8442-fa62139fa5b1 basecall_model_version_id=2021-05-17_dna_r9.4.1_minion_384_d37a2ab9	28472	3714	28384	24671	0.94147	NA
b5c5a1dc-140a-4a03-948a-46c295ac4c2d runid=0c3cb5fe719b4a42e8f93e7cab6649d77fab8b17 read=46198 ch=112 start_time=2023-01-03T01:02:57.362724+02:00 flow_cell_id=FAV83619 protocol_group_id=Trial_20_MMPD250 sample_id=no_sample barcode=barcode02 barcode_alias=barcode02 parent_read_id=b5c5a1dc-140a-4a03-948a-46c295ac4c2d basecall_model_version_id=2021-05-17_dna_r9.4.1_minion_384_d37a2ab9	30331	21338	30164	8827	0.926589	NA
92c90b5b-637f-4a74-90c7-7cd7f776473d runid=0c3cb5fe719b4a42e8f93e7cab6649d77fab8b17 read=125570 ch=66 start_time=2023-01-03T11:42:37.362724+02:00 flow_cell_id=FAV83619 protocol_group_id=Trial_20_MMPD250 sample_id=no_sample barcode=unclassified barcode_alias=unclassified parent_read_id=92c90b5b-637f-4a74-90c7-7cd7f776473d basecall_model_version_id=2021-05-17_dna_r9.4.1_minion_384_d37a2ab9	47800	16609	47685	31077	0.925282	NA
80cb0ec0-856c-46ca-b5d3-ba05ef1d6b7e runid=0c3cb5fe719b4a42e8f93e7cab6649d77fab8b17 read=112112 ch=444 start_time=2023-01-03T12:00:13.362724+02:00 flow_cell_id=FAV83619 protocol_group_id=Trial_20_MMPD250 sample_id=no_sample barcode=unclassified barcode_alias=unclassified parent_read_id=80cb0ec0-856c-46ca-b5d3-ba05ef1d6b7e basecall_model_version_id=2021-05-17_dna_r9.4.1_minion_384_d37a2ab9	58037	39471	57956	18486	0.943579	NA
45ac5bac-9cca-4cb7-b836-610804343cfa runid=0c3cb5fe719b4a42e8f93e7cab6649d77fab8b17 read=123850 ch=215 start_time=2023-01-03T11:41:51.362724+02:00 flow_cell_id=FAV83619 protocol_group_id=Trial_20_MMPD250 sample_id=no_sample barcode=unclassified barcode_alias=unclassified parent_read_id=45ac5bac-9cca-4cb7-b836-610804343cfa basecall_model_version_id=2021-05-17_dna_r9.4.1_minion_384_d37a2ab9	68667	51539	68580	17042	0.948011	NA
d18dfb55-a385-4f4d-9620-1653438b6e4e runid=0c3cb5fe719b4a42e8f93e7cab6649d77fab8b17 read=39498 ch=223 start_time=2023-01-03T00:57:26.362724+02:00 flow_cell_id=FAV83619 protocol_group_id=Trial_20_MMPD250 sample_id=no_sample barcode=barcode02 barcode_alias=barcode02 parent_read_id=d18dfb55-a385-4f4d-9620-1653438b6e4e basecall_model_version_id=2021-05-17_dna_r9.4.1_minion_384_d37a2ab9	49261	15748	49186	33439	0.964951	NA
6679cf76-a547-4d0e-8058-7684ffeed632 runid=0c3cb5fe719b4a42e8f93e7cab6649d77fab8b17 read=153948 ch=228 start_time=2023-01-03T12:22:07.362724+02:00 flow_cell_id=FAV83619 protocol_group_id=Trial_20_MMPD250 sample_id=no_sample barcode=unclassified barcode_alias=unclassified parent_read_id=6679cf76-a547-4d0e-8058-7684ffeed632 basecall_model_version_id=2021-05-17_dna_r9.4.1_minion_384_d37a2ab9	51011	20340	50668	30329	0.909229	2.tail
5c535a95-1984-4368-baee-5b6169356150 runid=0c3cb5fe719b4a42e8f93e7cab6649d77fab8b17 read=106380 ch=349 start_time=2023-01-03T12:24:26.362724+02:00 flow_cell_id=FAV83619 protocol_group_id=Trial_20_MMPD250 sample_id=no_sample barcode=unclassified barcode_alias=unclassified parent_read_id=5c535a95-1984-4368-baee-5b6169356150 basecall_model_version_id=2021-05-17_dna_r9.4.1_minion_384_d37a2ab9	41611	1207	41448	40242	0.908255	NA
d118df44-9d14-4842-9bbf-4b2501d52deb runid=0c3cb5fe719b4a42e8f93e7cab6649d77fab8b17 read=32215 ch=86 start_time=2023-01-03T01:41:49.362724+02:00 flow_cell_id=FAV83619 protocol_group_id=Trial_20_MMPD250 sample_id=no_sample barcode=barcode02 barcode_alias=barcode02 parent_read_id=d118df44-9d14-4842-9bbf-4b2501d52deb basecall_model_version_id=2021-05-17_dna_r9.4.1_minion_384_d37a2ab9	35545	2	35468	35467	0.958186	NA	*
9c819bac-5cde-4425-bf45-ccece94ab415 runid=0c3cb5fe719b4a42e8f93e7cab6649d77fab8b17 read=51220 ch=177 start_time=2023-01-03T01:38:01.362724+02:00 flow_cell_id=FAV83619 protocol_group_id=Trial_20_MMPD250 sample_id=no_sample barcode=barcode02 barcode_alias=barcode02 parent_read_id=9c819bac-5cde-4425-bf45-ccece94ab415 basecall_model_version_id=2021-05-17_dna_r9.4.1_minion_384_d37a2ab9	59369	40740	59284	18545	0.963009	2.tail
f85bee0e-bdbb-4277-b1c6-0b454491f062 runid=0c3cb5fe719b4a42e8f93e7cab6649d77fab8b17 read=119742 ch=211 start_time=2023-01-03T13:13:44.362724+02:00 flow_cell_id=FAV83619 protocol_group_id=Trial_20_MMPD250 sample_id=no_sample barcode=unclassified barcode_alias=unclassified parent_read_id=f85bee0e-bdbb-4277-b1c6-0b454491f062 basecall_model_version_id=2021-05-17_dna_r9.4.1_minion_384_d37a2ab9	66939	12235	66853	54619	0.958403	12.tail
95e60614-2a28-4a5e-beb3-7be5820775b6 runid=0c3cb5fe719b4a42e8f93e7cab6649d77fab8b17 read=42810 ch=464 start_time=2023-01-03T01:19:25.362724+02:00 flow_cell_id=FAV83619 protocol_group_id=Trial_20_MMPD250 sample_id=no_sample barcode=barcode02 barcode_alias=barcode02 parent_read_id=95e60614-2a28-4a5e-beb3-7be5820775b6 basecall_model_version_id=2021-05-17_dna_r9.4.1_minion_384_d37a2ab9	117096	71052	116982	45931	0.919749	NA
c47823b7-ce68-4990-aa3a-75d02b3baaa6 runid=0c3cb5fe719b4a42e8f93e7cab6649d77fab8b17 read=140215 ch=66 start_time=2023-01-03T13:44:32.362724+02:00 flow_cell_id=FAV83619 protocol_group_id=Trial_20_MMPD250 sample_id=no_sample barcode=unclassified barcode_alias=unclassified parent_read_id=c47823b7-ce68-4990-aa3a-75d02b3baaa6 basecall_model_version_id=2021-05-17_dna_r9.4.1_minion_384_d37a2ab9	33029	5	32944	32940	0.924378	NA	*
9bbd45d0-0f20-400f-ba45-3f8d1060fe7f runid=0c3cb5fe719b4a42e8f93e7cab6649d77fab8b17 read=58388 ch=116 start_time=2023-01-03T03:24:26.362724+02:00 flow_cell_id=FAV83619 protocol_group_id=Trial_20_MMPD250 sample_id=no_sample barcode=barcode02 barcode_alias=barcode02 parent_read_id=9bbd45d0-0f20-400f-ba45-3f8d1060fe7f basecall_model_version_id=2021-05-17_dna_r9.4.1_minion_384_d37a2ab9	66610	30901	66500	35600	0.698792	NA
d35fa8c6-2cb8-4abf-86a2-69cd55d8d0a3 runid=0c3cb5fe719b4a42e8f93e7cab6649d77fab8b17 read=66712 ch=163 start_time=2023-01-03T04:17:53.362724+02:00 flow_cell_id=FAV83619 protocol_group_id=Trial_20_MMPD250 sample_id=no_sample barcode=barcode02 barcode_alias=barcode02 parent_read_id=d35fa8c6-2cb8-4abf-86a2-69cd55d8d0a3 basecall_model_version_id=2021-05-17_dna_r9.4.1_minion_384_d37a2ab9	31478	1129	31400	30272	0.936938	NA
d37ac767-e938-448c-aa3e-6591f18caa27 runid=0c3cb5fe719b4a42e8f93e7cab6649d77fab8b17 read=63558 ch=97 start_time=2023-01-03T04:47:24.362724+02:00 flow_cell_id=FAV83619 protocol_group_id=Trial_20_MMPD250 sample_id=no_sample barcode=barcode02 barcode_alias=barcode02 parent_read_id=d37ac767-e938-448c-aa3e-6591f18caa27 basecall_model_version_id=2021-05-17_dna_r9.4.1_minion_384_d37a2ab9	138520	96421	138436	42016	0.837728	19.tail
0c51b7ac-5bd2-49ae-aec2-2219f438a83c runid=0c3cb5fe719b4a42e8f93e7cab6649d77fab8b17 read=74178 ch=272 start_time=2023-01-03T04:29:14.362724+02:00 flow_cell_id=FAV83619 protocol_group_id=Trial_20_MMPD250 sample_id=no_sample barcode=barcode02 barcode_alias=barcode02 parent_read_id=0c51b7ac-5bd2-49ae-aec2-2219f438a83c basecall_model_version_id=2021-05-17_dna_r9.4.1_minion_384_d37a2ab9	88446	65813	88364	22552	0.960004	9.tail
118dd503-e514-4284-ba3a-a903c6773d57 runid=0c3cb5fe719b4a42e8f93e7cab6649d77fab8b17 read=65079 ch=11 start_time=2023-01-03T05:27:29.362724+02:00 flow_cell_id=FAV83619 protocol_group_id=Trial_20_MMPD250 sample_id=no_sample barcode=barcode02 barcode_alias=barcode02 parent_read_id=118dd503-e514-4284-ba3a-a903c6773d57 basecall_model_version_id=2021-05-17_dna_r9.4.1_minion_384_d37a2ab9	28330	1602	28249	26648	0.900368	NA
28c7df49-0145-4228-b5a4-c3311d0de3bf runid=0c3cb5fe719b4a42e8f93e7cab6649d77fab8b17 read=23032 ch=389 start_time=2023-01-02T22:36:03.362724+02:00 flow_cell_id=FAV83619 protocol_group_id=Trial_20_MMPD250 sample_id=no_sample barcode=unclassified barcode_alias=unclassified parent_read_id=28c7df49-0145-4228-b5a4-c3311d0de3bf basecall_model_version_id=2021-05-17_dna_r9.4.1_minion_384_d37a2ab9	53493	15351	53400	38050	0.913771	NA
4b240315-7e79-4a6d-a323-499093b5d2df runid=0c3cb5fe719b4a42e8f93e7cab6649d77fab8b17 read=26865 ch=80 start_time=2023-01-02T23:18:43.362724+02:00 flow_cell_id=FAV83619 protocol_group_id=Trial_20_MMPD250 sample_id=no_sample barcode=unclassified barcode_alias=unclassified parent_read_id=4b240315-7e79-4a6d-a323-499093b5d2df basecall_model_version_id=2021-05-17_dna_r9.4.1_minion_384_d37a2ab9	35700	14204	35566	21363	0.963441	NA
451cc296-30f2-486b-b6f6-5d506181d556 runid=0c3cb5fe719b4a42e8f93e7cab6649d77fab8b17 read=90632 ch=373 start_time=2023-01-03T05:57:15.362724+02:00 flow_cell_id=FAV83619 protocol_group_id=Trial_20_MMPD250 sample_id=no_sample barcode=barcode02 barcode_alias=barcode02 parent_read_id=451cc296-30f2-486b-b6f6-5d506181d556 basecall_model_version_id=2021-05-17_dna_r9.4.1_minion_384_d37a2ab9	97626	78737	97542	18806	0.942678	15.tail
b2e6ab78-f7fa-4ef8-b9bc-806ba8b8a657 runid=0c3cb5fe719b4a42e8f93e7cab6649d77fab8b17 read=38331 ch=228 start_time=2023-01-02T23:41:38.362724+02:00 flow_cell_id=FAV83619 protocol_group_id=Trial_20_MMPD250 sample_id=no_sample barcode=unclassified barcode_alias=unclassified parent_read_id=b2e6ab78-f7fa-4ef8-b9bc-806ba8b8a657 basecall_model_version_id=2021-05-17_dna_r9.4.1_minion_384_d37a2ab9	41645	14554	41565	27012	0.937435	NA
f2ea34cf-baae-40b6-8dde-d105e0167582 runid=0c3cb5fe719b4a42e8f93e7cab6649d77fab8b17 read=80293 ch=280 start_time=2023-01-03T06:57:24.362724+02:00 flow_cell_id=FAV83619 protocol_group_id=Trial_20_MMPD250 sample_id=no_sample barcode=barcode02 barcode_alias=barcode02 parent_read_id=f2ea34cf-baae-40b6-8dde-d105e0167582 basecall_model_version_id=2021-05-17_dna_r9.4.1_minion_384_d37a2ab9	55723	29482	55640	26159	0.952483	NA
7d3daebc-3df8-40c4-b827-70fd237bfaa0 runid=0c3cb5fe719b4a42e8f93e7cab6649d77fab8b17 read=75012 ch=121 start_time=2023-01-03T06:45:08.362724+02:00 flow_cell_id=FAV83619 protocol_group_id=Trial_20_MMPD250 sample_id=no_sample barcode=barcode02 barcode_alias=barcode02 parent_read_id=7d3daebc-3df8-40c4-b827-70fd237bfaa0 basecall_model_version_id=2021-05-17_dna_r9.4.1_minion_384_d37a2ab9	64216	59809	64100	4292	0.926841	NA
b56389e7-c90b-4bac-a011-a9e6c2b17096 runid=0c3cb5fe719b4a42e8f93e7cab6649d77fab8b17 read=93162 ch=172 start_time=2023-01-03T07:18:05.362724+02:00 flow_cell_id=FAV83619 protocol_group_id=Trial_20_MMPD250 sample_id=no_sample barcode=barcode02 barcode_alias=barcode02 parent_read_id=b56389e7-c90b-4bac-a011-a9e6c2b17096 basecall_model_version_id=2021-05-17_dna_r9.4.1_minion_384_d37a2ab9	29280	5	29196	29192	0.918231	NA	*
6c1428c8-65f9-4eb2-81d5-fba9f4c6191c runid=0c3cb5fe719b4a42e8f93e7cab6649d77fab8b17 read=103036 ch=374 start_time=2023-01-03T07:28:23.362724+02:00 flow_cell_id=FAV83619 protocol_group_id=Trial_20_MMPD250 sample_id=no_sample barcode=barcode02 barcode_alias=barcode02 parent_read_id=6c1428c8-65f9-4eb2-81d5-fba9f4c6191c basecall_model_version_id=2021-05-17_dna_r9.4.1_minion_384_d37a2ab9	34377	2	34297	34296	0.891649	NA	*
53aa054f-1502-4cdd-8b9c-897ec6bdd1fe runid=0c3cb5fe719b4a42e8f93e7cab6649d77fab8b17 read=37880 ch=505 start_time=2023-01-03T01:01:06.362724+02:00 flow_cell_id=FAV83619 protocol_group_id=Trial_20_MMPD250 sample_id=no_sample barcode=unclassified barcode_alias=unclassified parent_read_id=53aa054f-1502-4cdd-8b9c-897ec6bdd1fe basecall_model_version_id=2021-05-17_dna_r9.4.1_minion_384_d37a2ab9	39696	2128	39571	37444	0.940792	NA
9f3c36c1-ee55-4150-86b9-6ae7516107de runid=0c3cb5fe719b4a42e8f93e7cab6649d77fab8b17 read=100445 ch=227 start_time=2023-01-03T07:42:17.362724+02:00 flow_cell_id=FAV83619 protocol_group_id=Trial_20_MMPD250 sample_id=no_sample barcode=barcode02 barcode_alias=barcode02 parent_read_id=9f3c36c1-ee55-4150-86b9-6ae7516107de basecall_model_version_id=2021-05-17_dna_r9.4.1_minion_384_d37a2ab9	54121	13619	54037	40419	0.952448	17.tail
cd899ff4-1485-48d9-9bf2-d4dea9588096 runid=0c3cb5fe719b4a42e8f93e7cab6649d77fab8b17 read=43362 ch=121 start_time=2023-01-03T01:14:03.362724+02:00 flow_cell_id=FAV83619 protocol_group_id=Trial_20_MMPD250 sample_id=no_sample barcode=unclassified barcode_alias=unclassified parent_read_id=cd899ff4-1485-48d9-9bf2-d4dea9588096 basecall_model_version_id=2021-05-17_dna_r9.4.1_minion_384_d37a2ab9	29396	2970	29253	26284	0.865355	NA
e93eafe1-8620-4070-87ab-8f0b6d1a4fdc runid=0c3cb5fe719b4a42e8f93e7cab6649d77fab8b17 read=80403 ch=414 start_time=2023-01-03T08:41:34.362724+02:00 flow_cell_id=FAV83619 protocol_group_id=Trial_20_MMPD250 sample_id=no_sample barcode=barcode02 barcode_alias=barcode02 parent_read_id=e93eafe1-8620-4070-87ab-8f0b6d1a4fdc basecall_model_version_id=2021-05-17_dna_r9.4.1_minion_384_d37a2ab9	31898	537	31725	31189	0.822854	NA
3f784621-28a8-4d4b-953e-73229322b19b runid=0c3cb5fe719b4a42e8f93e7cab6649d77fab8b17 read=45137 ch=475 start_time=2023-01-03T08:35:28.362724+02:00 flow_cell_id=FAV83619 protocol_group_id=Trial_20_MMPD250 sample_id=no_sample barcode=barcode02 barcode_alias=barcode02 parent_read_id=3f784621-28a8-4d4b-953e-73229322b19b basecall_model_version_id=2021-05-17_dna_r9.4.1_minion_384_d37a2ab9	54001	24738	53889	29152	0.960277	NA
8cc745bf-ad2f-4815-b1c6-ff1d18555bed runid=0c3cb5fe719b4a42e8f93e7cab6649d77fab8b17 read=49256 ch=96 start_time=2023-01-03T08:54:21.362724+02:00 flow_cell_id=FAV83619 protocol_group_id=Trial_20_MMPD250 sample_id=no_sample barcode=barcode02 barcode_alias=barcode02 parent_read_id=8cc745bf-ad2f-4815-b1c6-ff1d18555bed basecall_model_version_id=2021-05-17_dna_r9.4.1_minion_384_d37a2ab9	43705	11002	43600	32599	0.95052	18.tail
6d50f27b-bca9-45ee-9378-ec8d5b5fa179 runid=0c3cb5fe719b4a42e8f93e7cab6649d77fab8b17 read=51593 ch=174 start_time=2023-01-03T09:02:41.362724+02:00 flow_cell_id=FAV83619 protocol_group_id=Trial_20_MMPD250 sample_id=no_sample barcode=barcode02 barcode_alias=barcode02 parent_read_id=6d50f27b-bca9-45ee-9378-ec8d5b5fa179 basecall_model_version_id=2021-05-17_dna_r9.4.1_minion_384_d37a2ab9	46161	18230	46078	27849	0.92822	6.tail
5b1abfb2-add4-49dd-8b95-c5c65304fff3 runid=0c3cb5fe719b4a42e8f93e7cab6649d77fab8b17 read=55272 ch=186 start_time=2023-01-03T02:37:10.362724+02:00 flow_cell_id=FAV83619 protocol_group_id=Trial_20_MMPD250 sample_id=no_sample barcode=unclassified barcode_alias=unclassified parent_read_id=5b1abfb2-add4-49dd-8b95-c5c65304fff3 basecall_model_version_id=2021-05-17_dna_r9.4.1_minion_384_d37a2ab9	32871	901	32793	31893	0.938262	NA
6c36b9de-af65-4a35-bbc6-f7b47fdbcaf1 runid=0c3cb5fe719b4a42e8f93e7cab6649d77fab8b17 read=115070 ch=149 start_time=2023-01-03T09:59:02.362724+02:00 flow_cell_id=FAV83619 protocol_group_id=Trial_20_MMPD250 sample_id=no_sample barcode=barcode02 barcode_alias=barcode02 parent_read_id=6c36b9de-af65-4a35-bbc6-f7b47fdbcaf1 basecall_model_version_id=2021-05-17_dna_r9.4.1_minion_384_d37a2ab9	33805	16012	33700	17689	0.922833	NA
f33a10b1-da7a-4e0d-9fac-6c9671b6dae9 runid=0c3cb5fe719b4a42e8f93e7cab6649d77fab8b17 read=57600 ch=116 start_time=2023-01-03T03:13:17.362724+02:00 flow_cell_id=FAV83619 protocol_group_id=Trial_20_MMPD250 sample_id=no_sample barcode=unclassified barcode_alias=unclassified parent_read_id=f33a10b1-da7a-4e0d-9fac-6c9671b6dae9 basecall_model_version_id=2021-05-17_dna_r9.4.1_minion_384_d37a2ab9	40651	25163	40565	15403	0.935532	NA
636e64ac-ad77-498e-aa95-390024d65350 runid=0c3cb5fe719b4a42e8f93e7cab6649d77fab8b17 read=112050 ch=77 start_time=2023-01-03T10:17:18.362724+02:00 flow_cell_id=FAV83619 protocol_group_id=Trial_20_MMPD250 sample_id=no_sample barcode=barcode02 barcode_alias=barcode02 parent_read_id=636e64ac-ad77-498e-aa95-390024d65350 basecall_model_version_id=2021-05-17_dna_r9.4.1_minion_384_d37a2ab9	49706	23371	49585	26215	0.931795	19.tail
c95fcabc-c2ca-4b46-8f54-308aaf34cd00 runid=0c3cb5fe719b4a42e8f93e7cab6649d77fab8b17 read=92653 ch=502 start_time=2023-01-03T10:53:50.362724+02:00 flow_cell_id=FAV83619 protocol_group_id=Trial_20_MMPD250 sample_id=no_sample barcode=barcode02 barcode_alias=barcode02 parent_read_id=c95fcabc-c2ca-4b46-8f54-308aaf34cd00 basecall_model_version_id=2021-05-17_dna_r9.4.1_minion_384_d37a2ab9	32272	1010	32194	31185	0.91172	NA
82ed9375-a1b5-41d4-af7d-127a00cef042 runid=0c3cb5fe719b4a42e8f93e7cab6649d77fab8b17 read=111762 ch=286 start_time=2023-01-03T11:11:21.362724+02:00 flow_cell_id=FAV83619 protocol_group_id=Trial_20_MMPD250 sample_id=no_sample barcode=barcode02 barcode_alias=barcode02 parent_read_id=82ed9375-a1b5-41d4-af7d-127a00cef042 basecall_model_version_id=2021-05-17_dna_r9.4.1_minion_384_d37a2ab9	43287	19425	43198	23774	0.967317	3.tail
8f08c759-fa10-45fc-a133-2498f5b23036 runid=0c3cb5fe719b4a42e8f93e7cab6649d77fab8b17 read=121788 ch=288 start_time=2023-01-03T11:19:06.362724+02:00 flow_cell_id=FAV83619 protocol_group_id=Trial_20_MMPD250 sample_id=no_sample barcode=barcode02 barcode_alias=barcode02 parent_read_id=8f08c759-fa10-45fc-a133-2498f5b23036 basecall_model_version_id=2021-05-17_dna_r9.4.1_minion_384_d37a2ab9	36277	3701	36200	32500	0.927815	NA
e01c2212-bd3a-45c1-96ed-5c3b3cb1e9ad runid=0c3cb5fe719b4a42e8f93e7cab6649d77fab8b17 read=122246 ch=288 start_time=2023-01-03T11:23:38.362724+02:00 flow_cell_id=FAV83619 protocol_group_id=Trial_20_MMPD250 sample_id=no_sample barcode=barcode02 barcode_alias=barcode02 parent_read_id=e01c2212-bd3a-45c1-96ed-5c3b3cb1e9ad basecall_model_version_id=2021-05-17_dna_r9.4.1_minion_384_d37a2ab9	36412	12667	36262	23596	0.925962	NA
629e6451-3c8a-416c-9307-0ea819a16a13 runid=0c3cb5fe719b4a42e8f93e7cab6649d77fab8b17 read=62783 ch=388 start_time=2023-01-03T11:51:57.362724+02:00 flow_cell_id=FAV83619 protocol_group_id=Trial_20_MMPD250 sample_id=no_sample barcode=barcode02 barcode_alias=barcode02 parent_read_id=629e6451-3c8a-416c-9307-0ea819a16a13 basecall_model_version_id=2021-05-17_dna_r9.4.1_minion_384_d37a2ab9	38703	2862	38598	35737	0.935585	NA
47b57bdf-c21f-45f9-9ef1-51a4592de1a0 runid=0c3cb5fe719b4a42e8f93e7cab6649d77fab8b17 read=138810 ch=224 start_time=2023-01-03T12:52:45.362724+02:00 flow_cell_id=FAV83619 protocol_group_id=Trial_20_MMPD250 sample_id=no_sample barcode=barcode02 barcode_alias=barcode02 parent_read_id=47b57bdf-c21f-45f9-9ef1-51a4592de1a0 basecall_model_version_id=2021-05-17_dna_r9.4.1_minion_384_d37a2ab9	41100	13708	40948	27241	0.932455	11.tail
cc01725c-a6c5-402c-b79f-799a3175d3c0 runid=0c3cb5fe719b4a42e8f93e7cab6649d77fab8b17 read=129859 ch=124 start_time=2023-01-03T14:11:28.362724+02:00 flow_cell_id=FAV83619 protocol_group_id=Trial_20_MMPD250 sample_id=no_sample barcode=barcode02 barcode_alias=barcode02 parent_read_id=cc01725c-a6c5-402c-b79f-799a3175d3c0 basecall_model_version_id=2021-05-17_dna_r9.4.1_minion_384_d37a2ab9	41350	23624	41271	17648	0.962262	11.tail
cfdf49bf-5368-462a-b796-48a0eb163af0 runid=0c3cb5fe719b4a42e8f93e7cab6649d77fab8b17 read=168495 ch=121 start_time=2023-01-03T14:46:13.362724+02:00 flow_cell_id=FAV83619 protocol_group_id=Trial_20_MMPD250 sample_id=no_sample barcode=barcode02 barcode_alias=barcode02 parent_read_id=cfdf49bf-5368-462a-b796-48a0eb163af0 basecall_model_version_id=2021-05-17_dna_r9.4.1_minion_384_d37a2ab9	31179	12451	31096	18646	0.866888	NA
dde90f5a-2546-42d7-b2e5-c2fcb1183dfc runid=0c3cb5fe719b4a42e8f93e7cab6649d77fab8b17 read=9343 ch=365 start_time=2023-01-02T19:15:34.362724+02:00 flow_cell_id=FAV83619 protocol_group_id=Trial_20_MMPD250 sample_id=no_sample barcode=barcode02 barcode_alias=barcode02 parent_read_id=dde90f5a-2546-42d7-b2e5-c2fcb1183dfc basecall_model_version_id=2021-05-17_dna_r9.4.1_minion_384_d37a2ab9	31268	17950	31184	13235	0.963279	NA
23584029-5112-4786-b250-8caa562ae8a5 runid=0c3cb5fe719b4a42e8f93e7cab6649d77fab8b17 read=13660 ch=33 start_time=2023-01-02T19:48:40.362724+02:00 flow_cell_id=FAV83619 protocol_group_id=Trial_20_MMPD250 sample_id=no_sample barcode=barcode02 barcode_alias=barcode02 parent_read_id=23584029-5112-4786-b250-8caa562ae8a5 basecall_model_version_id=2021-05-17_dna_r9.4.1_minion_384_d37a2ab9	32910	18149	32781	14633	0.925169	17.tail
3213e32b-b757-4ca0-a8ae-a4c0c35a9583 runid=0c3cb5fe719b4a42e8f93e7cab6649d77fab8b17 read=12807 ch=477 start_time=2023-01-02T19:51:17.362724+02:00 flow_cell_id=FAV83619 protocol_group_id=Trial_20_MMPD250 sample_id=no_sample barcode=barcode02 barcode_alias=barcode02 parent_read_id=3213e32b-b757-4ca0-a8ae-a4c0c35a9583 basecall_model_version_id=2021-05-17_dna_r9.4.1_minion_384_d37a2ab9	47899	29135	47749	18615	0.954983	NA
ab596b64-7e20-496d-84f4-a26edfe1e8d8 runid=0c3cb5fe719b4a42e8f93e7cab6649d77fab8b17 read=15194 ch=19 start_time=2023-01-02T20:01:52.362724+02:00 flow_cell_id=FAV83619 protocol_group_id=Trial_20_MMPD250 sample_id=no_sample barcode=barcode02 barcode_alias=barcode02 parent_read_id=ab596b64-7e20-496d-84f4-a26edfe1e8d8 basecall_model_version_id=2021-05-17_dna_r9.4.1_minion_384_d37a2ab9	29253	11055	29169	18115	0.964339	NA
26c602f6-5349-461b-8fc9-707cd742d64c runid=0c3cb5fe719b4a42e8f93e7cab6649d77fab8b17 read=16223 ch=118 start_time=2023-01-02T20:16:54.362724+02:00 flow_cell_id=FAV83619 protocol_group_id=Trial_20_MMPD250 sample_id=no_sample barcode=barcode02 barcode_alias=barcode02 parent_read_id=26c602f6-5349-461b-8fc9-707cd742d64c basecall_model_version_id=2021-05-17_dna_r9.4.1_minion_384_d37a2ab9	44096	23424	43965	20542	0.951903	NA
cb762e71-92a0-4096-a081-17afec16626e runid=0c3cb5fe719b4a42e8f93e7cab6649d77fab8b17 read=13420 ch=121 start_time=2023-01-02T20:22:03.362724+02:00 flow_cell_id=FAV83619 protocol_group_id=Trial_20_MMPD250 sample_id=no_sample barcode=barcode02 barcode_alias=barcode02 parent_read_id=cb762e71-92a0-4096-a081-17afec16626e basecall_model_version_id=2021-05-17_dna_r9.4.1_minion_384_d37a2ab9	29444	2	29358	29357	0.952992	NA	*
0b35b572-dd66-4b2a-bd96-99d788c98b87 runid=0c3cb5fe719b4a42e8f93e7cab6649d77fab8b17 read=18073 ch=384 start_time=2023-01-02T20:37:44.362724+02:00 flow_cell_id=FAV83619 protocol_group_id=Trial_20_MMPD250 sample_id=no_sample barcode=barcode02 barcode_alias=barcode02 parent_read_id=0b35b572-dd66-4b2a-bd96-99d788c98b87 basecall_model_version_id=2021-05-17_dna_r9.4.1_minion_384_d37a2ab9	32656	11	32569	32559	0.949906	NA	*
beff3e83-83ad-479d-bd01-14d6a4075e3d runid=0c3cb5fe719b4a42e8f93e7cab6649d77fab8b17 read=15489 ch=312 start_time=2023-01-02T20:30:22.362724+02:00 flow_cell_id=FAV83619 protocol_group_id=Trial_20_MMPD250 sample_id=no_sample barcode=barcode02 barcode_alias=barcode02 parent_read_id=beff3e83-83ad-479d-bd01-14d6a4075e3d basecall_model_version_id=2021-05-17_dna_r9.4.1_minion_384_d37a2ab9	115631	76122	115491	39370	0.891593	12.tail
ee50bb96-be01-4174-9202-db9b47258de9 runid=0c3cb5fe719b4a42e8f93e7cab6649d77fab8b17 read=5779 ch=181 start_time=2023-01-02T21:54:18.362724+02:00 flow_cell_id=FAV83619 protocol_group_id=Trial_20_MMPD250 sample_id=no_sample barcode=barcode02 barcode_alias=barcode02 parent_read_id=ee50bb96-be01-4174-9202-db9b47258de9 basecall_model_version_id=2021-05-17_dna_r9.4.1_minion_384_d37a2ab9	46114	20229	46000	25772	0.953981	NA
8f1903ea-b971-4c47-af14-75d1788e0e64 runid=0c3cb5fe719b4a42e8f93e7cab6649d77fab8b17 read=26267 ch=141 start_time=2023-01-02T21:52:43.362724+02:00 flow_cell_id=FAV83619 protocol_group_id=Trial_20_MMPD250 sample_id=no_sample barcode=barcode02 barcode_alias=barcode02 parent_read_id=8f1903ea-b971-4c47-af14-75d1788e0e64 basecall_model_version_id=2021-05-17_dna_r9.4.1_minion_384_d37a2ab9	61569	39001	61487	22487	0.956997	NA
b7b08c8d-9719-470b-b6dc-599a97c76919 runid=0c3cb5fe719b4a42e8f93e7cab6649d77fab8b17 read=32315 ch=110 start_time=2023-01-02T22:12:56.362724+02:00 flow_cell_id=FAV83619 protocol_group_id=Trial_20_MMPD250 sample_id=no_sample barcode=barcode02 barcode_alias=barcode02 parent_read_id=b7b08c8d-9719-470b-b6dc-599a97c76919 basecall_model_version_id=2021-05-17_dna_r9.4.1_minion_384_d37a2ab9	34940	1021	34843	33823	0.946161	NA
919a754e-aa4b-460e-9af0-d27a6302cc94 runid=0c3cb5fe719b4a42e8f93e7cab6649d77fab8b17 read=44823 ch=439 start_time=2023-01-02T23:39:34.362724+02:00 flow_cell_id=FAV83619 protocol_group_id=Trial_20_MMPD250 sample_id=no_sample barcode=barcode02 barcode_alias=barcode02 parent_read_id=919a754e-aa4b-460e-9af0-d27a6302cc94 basecall_model_version_id=2021-05-17_dna_r9.4.1_minion_384_d37a2ab9	36156	13401	36075	22675	0.901698	NA
daf03c89-2ddc-4e0d-a247-a4eb77032fcc runid=0c3cb5fe719b4a42e8f93e7cab6649d77fab8b17 read=25421 ch=370 start_time=2023-01-02T23:37:05.362724+02:00 flow_cell_id=FAV83619 protocol_group_id=Trial_20_MMPD250 sample_id=no_sample barcode=barcode02 barcode_alias=barcode02 parent_read_id=daf03c89-2ddc-4e0d-a247-a4eb77032fcc basecall_model_version_id=2021-05-17_dna_r9.4.1_minion_384_d37a2ab9	58418	15401	58338	42938	0.9418	15.tail
367a1564-8927-42e5-90d8-9bbc4664194b runid=0c3cb5fe719b4a42e8f93e7cab6649d77fab8b17 read=43882 ch=418 start_time=2023-01-02T23:57:53.362724+02:00 flow_cell_id=FAV83619 protocol_group_id=Trial_20_MMPD250 sample_id=no_sample barcode=barcode02 barcode_alias=barcode02 parent_read_id=367a1564-8927-42e5-90d8-9bbc4664194b basecall_model_version_id=2021-05-17_dna_r9.4.1_minion_384_d37a2ab9	30115	10	29951	29942	0.881538	NA
b9fd234c-1fee-4b9d-b38e-c73e9b61dbbe runid=0c3cb5fe719b4a42e8f93e7cab6649d77fab8b17 read=39220 ch=468 start_time=2023-01-02T23:59:21.362724+02:00 flow_cell_id=FAV83619 protocol_group_id=Trial_20_MMPD250 sample_id=no_sample barcode=barcode02 barcode_alias=barcode02 parent_read_id=b9fd234c-1fee-4b9d-b38e-c73e9b61dbbe basecall_model_version_id=2021-05-17_dna_r9.4.1_minion_384_d37a2ab9	69022	29013	68941	39929	0.938967	19.tail
49bf4867-c994-4dbf-a6c6-ed67db573efa runid=0c3cb5fe719b4a42e8f93e7cab6649d77fab8b17 read=40092 ch=223 start_time=2023-01-03T01:05:46.362724+02:00 flow_cell_id=FAV83619 protocol_group_id=Trial_20_MMPD250 sample_id=no_sample barcode=barcode02 barcode_alias=barcode02 parent_read_id=49bf4867-c994-4dbf-a6c6-ed67db573efa basecall_model_version_id=2021-05-17_dna_r9.4.1_minion_384_d37a2ab9	47204	33810	47100	13291	0.908961	1.tail
3aeb68e5-5356-4938-99ac-1fa0cdcb6dda runid=0c3cb5fe719b4a42e8f93e7cab6649d77fab8b17 read=33443 ch=111 start_time=2023-01-03T01:32:28.362724+02:00 flow_cell_id=FAV83619 protocol_group_id=Trial_20_MMPD250 sample_id=no_sample barcode=barcode02 barcode_alias=barcode02 parent_read_id=3aeb68e5-5356-4938-99ac-1fa0cdcb6dda basecall_model_version_id=2021-05-17_dna_r9.4.1_minion_384_d37a2ab9	34893	6728	34800	28073	0.938553	NA
e5d12285-74b8-4579-b073-c3a3b6071687 runid=0c3cb5fe719b4a42e8f93e7cab6649d77fab8b17 read=47763 ch=90 start_time=2023-01-03T01:37:47.362724+02:00 flow_cell_id=FAV83619 protocol_group_id=Trial_20_MMPD250 sample_id=no_sample barcode=barcode02 barcode_alias=barcode02 parent_read_id=e5d12285-74b8-4579-b073-c3a3b6071687 basecall_model_version_id=2021-05-17_dna_r9.4.1_minion_384_d37a2ab9	42531	8	42452	42445	0.921192	NA	*
5a7bee03-8e15-43ca-a4cc-577590930e0c runid=0c3cb5fe719b4a42e8f93e7cab6649d77fab8b17 read=47305 ch=98 start_time=2023-01-03T01:29:25.362724+02:00 flow_cell_id=FAV83619 protocol_group_id=Trial_20_MMPD250 sample_id=no_sample barcode=barcode02 barcode_alias=barcode02 parent_read_id=5a7bee03-8e15-43ca-a4cc-577590930e0c basecall_model_version_id=2021-05-17_dna_r9.4.1_minion_384_d37a2ab9	62455	42909	62371	19463	0.821405	NA
ec4b8f2e-d1ed-423a-bce6-f9edef018d47 runid=0c3cb5fe719b4a42e8f93e7cab6649d77fab8b17 read=40197 ch=162 start_time=2023-01-03T02:00:06.362724+02:00 flow_cell_id=FAV83619 protocol_group_id=Trial_20_MMPD250 sample_id=no_sample barcode=barcode02 barcode_alias=barcode02 parent_read_id=ec4b8f2e-d1ed-423a-bce6-f9edef018d47 basecall_model_version_id=2021-05-17_dna_r9.4.1_minion_384_d37a2ab9	36415	7201	36300	29100	0.938213	14.tail
59c79718-0517-464d-9c1a-10ea744a5a9c runid=0c3cb5fe719b4a42e8f93e7cab6649d77fab8b17 read=49737 ch=299 start_time=2023-01-03T02:55:09.362724+02:00 flow_cell_id=FAV83619 protocol_group_id=Trial_20_MMPD250 sample_id=no_sample barcode=barcode02 barcode_alias=barcode02 parent_read_id=59c79718-0517-464d-9c1a-10ea744a5a9c basecall_model_version_id=2021-05-17_dna_r9.4.1_minion_384_d37a2ab9	30855	6	30774	30769	0.953395	NA	*
1f73b062-3c7d-4077-8548-54e7eabbde59 runid=0c3cb5fe719b4a42e8f93e7cab6649d77fab8b17 read=61708 ch=315 start_time=2023-01-03T03:37:20.362724+02:00 flow_cell_id=FAV83619 protocol_group_id=Trial_20_MMPD250 sample_id=no_sample barcode=barcode02 barcode_alias=barcode02 parent_read_id=1f73b062-3c7d-4077-8548-54e7eabbde59 basecall_model_version_id=2021-05-17_dna_r9.4.1_minion_384_d37a2ab9	41202	5920	41021	35102	0.948892	NA
7cbcbec6-256c-4382-8753-ca8f11f184c8 runid=0c3cb5fe719b4a42e8f93e7cab6649d77fab8b17 read=60316 ch=29 start_time=2023-01-03T03:30:32.362724+02:00 flow_cell_id=FAV83619 protocol_group_id=Trial_20_MMPD250 sample_id=no_sample barcode=barcode02 barcode_alias=barcode02 parent_read_id=7cbcbec6-256c-4382-8753-ca8f11f184c8 basecall_model_version_id=2021-05-17_dna_r9.4.1_minion_384_d37a2ab9	40869	25939	40797	14859	0.908002	NA
690cdf22-71c4-4e0f-8aff-b08a1a043992 runid=0c3cb5fe719b4a42e8f93e7cab6649d77fab8b17 read=48608 ch=298 start_time=2023-01-03T03:13:33.362724+02:00 flow_cell_id=FAV83619 protocol_group_id=Trial_20_MMPD250 sample_id=no_sample barcode=barcode02 barcode_alias=barcode02 parent_read_id=690cdf22-71c4-4e0f-8aff-b08a1a043992 basecall_model_version_id=2021-05-17_dna_r9.4.1_minion_384_d37a2ab9	59686	38622	59600	20979	0.981696	NA
77e01e33-d254-4d85-92f3-6d7a5fa46df9 runid=0c3cb5fe719b4a42e8f93e7cab6649d77fab8b17 read=71031 ch=191 start_time=2023-01-03T03:59:19.362724+02:00 flow_cell_id=FAV83619 protocol_group_id=Trial_20_MMPD250 sample_id=no_sample barcode=barcode02 barcode_alias=barcode02 parent_read_id=77e01e33-d254-4d85-92f3-6d7a5fa46df9 basecall_model_version_id=2021-05-17_dna_r9.4.1_minion_384_d37a2ab9	33376	18448	33293	14846	0.964906	NA
8dc93807-0812-4a30-a0f8-07c1bf9a9017 runid=0c3cb5fe719b4a42e8f93e7cab6649d77fab8b17 read=68361 ch=114 start_time=2023-01-03T04:45:59.362724+02:00 flow_cell_id=FAV83619 protocol_group_id=Trial_20_MMPD250 sample_id=no_sample barcode=barcode02 barcode_alias=barcode02 parent_read_id=8dc93807-0812-4a30-a0f8-07c1bf9a9017 basecall_model_version_id=2021-05-17_dna_r9.4.1_minion_384_d37a2ab9	31939	1936	31861	29926	0.901323	NA
ab95c0e8-0c53-487c-b0fa-dd2c883f4d66 runid=0c3cb5fe719b4a42e8f93e7cab6649d77fab8b17 read=82083 ch=251 start_time=2023-01-03T05:42:23.362724+02:00 flow_cell_id=FAV83619 protocol_group_id=Trial_20_MMPD250 sample_id=no_sample barcode=barcode02 barcode_alias=barcode02 parent_read_id=ab95c0e8-0c53-487c-b0fa-dd2c883f4d66 basecall_model_version_id=2021-05-17_dna_r9.4.1_minion_384_d37a2ab9	35431	6209	35349	29141	0.959439	15.tail
fd3f2276-be4d-4117-b0a6-b0aa786f97aa runid=0c3cb5fe719b4a42e8f93e7cab6649d77fab8b17 read=95104 ch=189 start_time=2023-01-03T06:07:47.362724+02:00 flow_cell_id=FAV83619 protocol_group_id=Trial_20_MMPD250 sample_id=no_sample barcode=barcode02 barcode_alias=barcode02 parent_read_id=fd3f2276-be4d-4117-b0a6-b0aa786f97aa basecall_model_version_id=2021-05-17_dna_r9.4.1_minion_384_d37a2ab9	45238	8510	45150	36641	0.931197	2.tail
d16c3e31-4ce7-496f-9ee9-cce5bcd8b94d runid=0c3cb5fe719b4a42e8f93e7cab6649d77fab8b17 read=61962 ch=307 start_time=2023-01-03T06:39:31.362724+02:00 flow_cell_id=FAV83619 protocol_group_id=Trial_20_MMPD250 sample_id=no_sample barcode=barcode02 barcode_alias=barcode02 parent_read_id=d16c3e31-4ce7-496f-9ee9-cce5bcd8b94d basecall_model_version_id=2021-05-17_dna_r9.4.1_minion_384_d37a2ab9	50259	15812	50176	34365	0.947883	10.tail
0841666e-f92d-4540-ab64-2677e54ef40f runid=0c3cb5fe719b4a42e8f93e7cab6649d77fab8b17 read=86504 ch=108 start_time=2023-01-03T06:57:26.362724+02:00 flow_cell_id=FAV83619 protocol_group_id=Trial_20_MMPD250 sample_id=no_sample barcode=barcode02 barcode_alias=barcode02 parent_read_id=0841666e-f92d-4540-ab64-2677e54ef40f basecall_model_version_id=2021-05-17_dna_r9.4.1_minion_384_d37a2ab9	30588	7611	30500	22890	0.900262	X.tail
f55bb3d0-747f-48a6-8927-1eb2c8f24a24 runid=0c3cb5fe719b4a42e8f93e7cab6649d77fab8b17 read=79864 ch=503 start_time=2023-01-03T06:59:02.362724+02:00 flow_cell_id=FAV83619 protocol_group_id=Trial_20_MMPD250 sample_id=no_sample barcode=barcode02 barcode_alias=barcode02 parent_read_id=f55bb3d0-747f-48a6-8927-1eb2c8f24a24 basecall_model_version_id=2021-05-17_dna_r9.4.1_minion_384_d37a2ab9	70202	36531	70035	33505	0.952664	NA
635b4f55-2e22-4412-9b17-fdefe5ff7dcd runid=0c3cb5fe719b4a42e8f93e7cab6649d77fab8b17 read=43527 ch=388 start_time=2023-01-03T07:34:21.362724+02:00 flow_cell_id=FAV83619 protocol_group_id=Trial_20_MMPD250 sample_id=no_sample barcode=barcode02 barcode_alias=barcode02 parent_read_id=635b4f55-2e22-4412-9b17-fdefe5ff7dcd basecall_model_version_id=2021-05-17_dna_r9.4.1_minion_384_d37a2ab9	36192	953	36068	35116	0.756521	NA
35122282-b473-4e50-9c98-8fcd5f40ced3 runid=0c3cb5fe719b4a42e8f93e7cab6649d77fab8b17 read=92286 ch=45 start_time=2023-01-03T07:23:35.362724+02:00 flow_cell_id=FAV83619 protocol_group_id=Trial_20_MMPD250 sample_id=no_sample barcode=barcode02 barcode_alias=barcode02 parent_read_id=35122282-b473-4e50-9c98-8fcd5f40ced3 basecall_model_version_id=2021-05-17_dna_r9.4.1_minion_384_d37a2ab9	48640	5	48556	48552	0.851685	NA	*
8103d43b-cdd4-4347-9484-91d9ab414372 runid=0c3cb5fe719b4a42e8f93e7cab6649d77fab8b17 read=95078 ch=218 start_time=2023-01-03T08:28:17.362724+02:00 flow_cell_id=FAV83619 protocol_group_id=Trial_20_MMPD250 sample_id=no_sample barcode=barcode02 barcode_alias=barcode02 parent_read_id=8103d43b-cdd4-4347-9484-91d9ab414372 basecall_model_version_id=2021-05-17_dna_r9.4.1_minion_384_d37a2ab9	43987	16209	43900	27692	0.953055	NA
21093f43-3011-414b-80d9-034df62ece1c runid=0c3cb5fe719b4a42e8f93e7cab6649d77fab8b17 read=81717 ch=56 start_time=2023-01-03T08:39:50.362724+02:00 flow_cell_id=FAV83619 protocol_group_id=Trial_20_MMPD250 sample_id=no_sample barcode=barcode02 barcode_alias=barcode02 parent_read_id=21093f43-3011-414b-80d9-034df62ece1c basecall_model_version_id=2021-05-17_dna_r9.4.1_minion_384_d37a2ab9	59176	35419	59095	23677	0.965198	3.tail
7bf09abf-0afe-4760-ab15-569c7c220a39 runid=0c3cb5fe719b4a42e8f93e7cab6649d77fab8b17 read=101206 ch=131 start_time=2023-01-03T10:03:41.362724+02:00 flow_cell_id=FAV83619 protocol_group_id=Trial_20_MMPD250 sample_id=no_sample barcode=barcode02 barcode_alias=barcode02 parent_read_id=7bf09abf-0afe-4760-ab15-569c7c220a39 basecall_model_version_id=2021-05-17_dna_r9.4.1_minion_384_d37a2ab9	27477	10	27396	27387	0.946654	NA	*
498160ae-d6e9-40ed-8648-78371eeaad94 runid=0c3cb5fe719b4a42e8f93e7cab6649d77fab8b17 read=100531 ch=471 start_time=2023-01-03T09:45:22.362724+02:00 flow_cell_id=FAV83619 protocol_group_id=Trial_20_MMPD250 sample_id=no_sample barcode=barcode02 barcode_alias=barcode02 parent_read_id=498160ae-d6e9-40ed-8648-78371eeaad94 basecall_model_version_id=2021-05-17_dna_r9.4.1_minion_384_d37a2ab9	39856	20755	39782	19028	0.817322	6.tail
0ba38493-207c-461a-a861-0fb18db38060 runid=0c3cb5fe719b4a42e8f93e7cab6649d77fab8b17 read=66832 ch=307 start_time=2023-01-03T11:32:20.362724+02:00 flow_cell_id=FAV83619 protocol_group_id=Trial_20_MMPD250 sample_id=no_sample barcode=barcode02 barcode_alias=barcode02 parent_read_id=0ba38493-207c-461a-a861-0fb18db38060 basecall_model_version_id=2021-05-17_dna_r9.4.1_minion_384_d37a2ab9	28994	16	28900	28885	0.910334	NA
fd029840-91fa-43d2-9cf2-3bf829db50db runid=0c3cb5fe719b4a42e8f93e7cab6649d77fab8b17 read=100157 ch=49 start_time=2023-01-03T10:42:25.362724+02:00 flow_cell_id=FAV83619 protocol_group_id=Trial_20_MMPD250 sample_id=no_sample barcode=barcode02 barcode_alias=barcode02 parent_read_id=fd029840-91fa-43d2-9cf2-3bf829db50db basecall_model_version_id=2021-05-17_dna_r9.4.1_minion_384_d37a2ab9	70751	34602	70662	36061	0.906214	1.tail
82481251-7a2b-491c-bb97-687fe5d949d3 runid=0c3cb5fe719b4a42e8f93e7cab6649d77fab8b17 read=105513 ch=57 start_time=2023-01-03T12:38:53.362724+02:00 flow_cell_id=FAV83619 protocol_group_id=Trial_20_MMPD250 sample_id=no_sample barcode=barcode02 barcode_alias=barcode02 parent_read_id=82481251-7a2b-491c-bb97-687fe5d949d3 basecall_model_version_id=2021-05-17_dna_r9.4.1_minion_384_d37a2ab9	49638	26316	49390	23075	0.910943	6.tail
91653447-ec1e-4437-bdb3-4602e844c8a4 runid=0c3cb5fe719b4a42e8f93e7cab6649d77fab8b17 read=141368 ch=382 start_time=2023-01-03T12:54:58.362724+02:00 flow_cell_id=FAV83619 protocol_group_id=Trial_20_MMPD250 sample_id=no_sample barcode=barcode02 barcode_alias=barcode02 parent_read_id=91653447-ec1e-4437-bdb3-4602e844c8a4 basecall_model_version_id=2021-05-17_dna_r9.4.1_minion_384_d37a2ab9	41706	24059	41597	17539	0.939506	NA
19aa8c47-037f-4e97-aa35-45c40f94e4e0 runid=0c3cb5fe719b4a42e8f93e7cab6649d77fab8b17 read=89688 ch=367 start_time=2023-01-03T06:34:01.362724+02:00 flow_cell_id=FAV83619 protocol_group_id=Trial_20_MMPD250 sample_id=no_sample barcode=barcode01 barcode_alias=barcode01 parent_read_id=19aa8c47-037f-4e97-aa35-45c40f94e4e0 basecall_model_version_id=2021-05-17_dna_r9.4.1_minion_384_d37a2ab9	56944	51535	56861	5327	0.951755	15.tail
d76a678e-2fbd-447d-8171-b23834603612 runid=0c3cb5fe719b4a42e8f93e7cab6649d77fab8b17 read=91709 ch=334 start_time=2023-01-03T07:29:05.362724+02:00 flow_cell_id=FAV83619 protocol_group_id=Trial_20_MMPD250 sample_id=no_sample barcode=barcode01 barcode_alias=barcode01 parent_read_id=d76a678e-2fbd-447d-8171-b23834603612 basecall_model_version_id=2021-05-17_dna_r9.4.1_minion_384_d37a2ab9	34344	8	34263	34256	0.901973	NA	*
deedcef6-5da1-4768-801f-a2248a3c148c runid=0c3cb5fe719b4a42e8f93e7cab6649d77fab8b17 read=100056 ch=165 start_time=2023-01-03T08:13:04.362724+02:00 flow_cell_id=FAV83619 protocol_group_id=Trial_20_MMPD250 sample_id=no_sample barcode=barcode01 barcode_alias=barcode01 parent_read_id=deedcef6-5da1-4768-801f-a2248a3c148c basecall_model_version_id=2021-05-17_dna_r9.4.1_minion_384_d37a2ab9	40432	11009	40343	29335	0.869405	NA
246655b5-a5fc-4ae8-b91d-0d815d6768b6 runid=0c3cb5fe719b4a42e8f93e7cab6649d77fab8b17 read=127361 ch=280 start_time=2023-01-03T16:01:44.362724+02:00 flow_cell_id=FAV83619 protocol_group_id=Trial_20_MMPD250 sample_id=no_sample barcode=barcode01 barcode_alias=barcode01 parent_read_id=246655b5-a5fc-4ae8-b91d-0d815d6768b6 basecall_model_version_id=2021-05-17_dna_r9.4.1_minion_384_d37a2ab9	86782	63581	86689	23109	0.919339	9.tail
3d71c1f4-311e-411a-9c8d-8e3cf61ef269 runid=0c3cb5fe719b4a42e8f93e7cab6649d77fab8b17 read=44081 ch=454 start_time=2023-01-03T03:04:14.362724+02:00 flow_cell_id=FAV83619 protocol_group_id=Trial_20_MMPD250 sample_id=no_sample barcode=barcode01 barcode_alias=barcode01 parent_read_id=3d71c1f4-311e-411a-9c8d-8e3cf61ef269 basecall_model_version_id=2021-05-17_dna_r9.4.1_minion_384_d37a2ab9	38787	20	38692	38673	0.757169	NA
b2d1c497-502a-4b93-aa6b-22261e5dba3d runid=0c3cb5fe719b4a42e8f93e7cab6649d77fab8b17 read=132978 ch=37 start_time=2023-01-03T13:11:33.362724+02:00 flow_cell_id=FAV83619 protocol_group_id=Trial_20_MMPD250 sample_id=no_sample barcode=barcode01 barcode_alias=barcode01 parent_read_id=b2d1c497-502a-4b93-aa6b-22261e5dba3d basecall_model_version_id=2021-05-17_dna_r9.4.1_minion_384_d37a2ab9	61952	43322	61867	18546	0.92462	NA
cd16fda9-85fd-4217-af73-596fbb1c9660 runid=0c3cb5fe719b4a42e8f93e7cab6649d77fab8b17 read=17000 ch=169 start_time=2023-01-02T20:08:41.362724+02:00 flow_cell_id=FAV83619 protocol_group_id=Trial_20_MMPD250 sample_id=no_sample barcode=barcode02 barcode_alias=barcode02 parent_read_id=cd16fda9-85fd-4217-af73-596fbb1c9660 basecall_model_version_id=2021-05-17_dna_r9.4.1_minion_384_d37a2ab9	42661	10937	42574	31638	0.962166	16.tail
e8624df2-9c69-46b1-b4e3-402538907c3a runid=0c3cb5fe719b4a42e8f93e7cab6649d77fab8b17 read=6834 ch=203 start_time=2023-01-02T20:25:53.362724+02:00 flow_cell_id=FAV83619 protocol_group_id=Trial_20_MMPD250 sample_id=no_sample barcode=barcode02 barcode_alias=barcode02 parent_read_id=e8624df2-9c69-46b1-b4e3-402538907c3a basecall_model_version_id=2021-05-17_dna_r9.4.1_minion_384_d37a2ab9	103302	70318	103138	32821	0.95643	1.tail
53e3b596-5c82-435d-9b91-11bf9ab66c17 runid=0c3cb5fe719b4a42e8f93e7cab6649d77fab8b17 read=23955 ch=111 start_time=2023-01-02T21:12:50.362724+02:00 flow_cell_id=FAV83619 protocol_group_id=Trial_20_MMPD250 sample_id=no_sample barcode=barcode02 barcode_alias=barcode02 parent_read_id=53e3b596-5c82-435d-9b91-11bf9ab66c17 basecall_model_version_id=2021-05-17_dna_r9.4.1_minion_384_d37a2ab9	91767	56606	91683	35078	0.961058	NA
a7e0eef5-9a95-4cc4-a90e-2f72a8357db1 runid=0c3cb5fe719b4a42e8f93e7cab6649d77fab8b17 read=20071 ch=476 start_time=2023-01-02T21:21:28.362724+02:00 flow_cell_id=FAV83619 protocol_group_id=Trial_20_MMPD250 sample_id=no_sample barcode=barcode02 barcode_alias=barcode02 parent_read_id=a7e0eef5-9a95-4cc4-a90e-2f72a8357db1 basecall_model_version_id=2021-05-17_dna_r9.4.1_minion_384_d37a2ab9	35215	13842	35100	21259	0.949245	NA
3f4d04fd-7227-4339-aa7e-17d927f6a3c8 runid=0c3cb5fe719b4a42e8f93e7cab6649d77fab8b17 read=25093 ch=444 start_time=2023-01-02T21:28:51.362724+02:00 flow_cell_id=FAV83619 protocol_group_id=Trial_20_MMPD250 sample_id=no_sample barcode=barcode02 barcode_alias=barcode02 parent_read_id=3f4d04fd-7227-4339-aa7e-17d927f6a3c8 basecall_model_version_id=2021-05-17_dna_r9.4.1_minion_384_d37a2ab9	28231	5	28147	28143	0.942828	NA	*
dc3003c5-36b4-4eab-a6f2-7e3332528115 runid=0c3cb5fe719b4a42e8f93e7cab6649d77fab8b17 read=24958 ch=107 start_time=2023-01-02T21:30:04.362724+02:00 flow_cell_id=FAV83619 protocol_group_id=Trial_20_MMPD250 sample_id=no_sample barcode=barcode02 barcode_alias=barcode02 parent_read_id=dc3003c5-36b4-4eab-a6f2-7e3332528115 basecall_model_version_id=2021-05-17_dna_r9.4.1_minion_384_d37a2ab9	36453	10703	36369	25667	0.899287	NA
97f0650d-3ef9-4ef2-aa9d-db5b1fd95e40 runid=0c3cb5fe719b4a42e8f93e7cab6649d77fab8b17 read=26251 ch=453 start_time=2023-01-02T22:02:51.362724+02:00 flow_cell_id=FAV83619 protocol_group_id=Trial_20_MMPD250 sample_id=no_sample barcode=barcode02 barcode_alias=barcode02 parent_read_id=97f0650d-3ef9-4ef2-aa9d-db5b1fd95e40 basecall_model_version_id=2021-05-17_dna_r9.4.1_minion_384_d37a2ab9	32436	2204	32351	30148	0.789173	NA
fb0db06a-e5c8-42df-8754-b2065d6f293f runid=0c3cb5fe719b4a42e8f93e7cab6649d77fab8b17 read=28171 ch=477 start_time=2023-01-02T22:20:49.362724+02:00 flow_cell_id=FAV83619 protocol_group_id=Trial_20_MMPD250 sample_id=no_sample barcode=barcode02 barcode_alias=barcode02 parent_read_id=fb0db06a-e5c8-42df-8754-b2065d6f293f basecall_model_version_id=2021-05-17_dna_r9.4.1_minion_384_d37a2ab9	37154	13008	37068	24061	0.897178	NA
e7959bbf-ac88-4f26-950a-ea7aea563b15 runid=0c3cb5fe719b4a42e8f93e7cab6649d77fab8b17 read=33500 ch=91 start_time=2023-01-02T22:58:16.362724+02:00 flow_cell_id=FAV83619 protocol_group_id=Trial_20_MMPD250 sample_id=no_sample barcode=barcode02 barcode_alias=barcode02 parent_read_id=e7959bbf-ac88-4f26-950a-ea7aea563b15 basecall_model_version_id=2021-05-17_dna_r9.4.1_minion_384_d37a2ab9	41134	7	41052	41046	0.911002	NA	*
75540224-5c7a-49bc-9fa8-3e3e4de29090 runid=0c3cb5fe719b4a42e8f93e7cab6649d77fab8b17 read=38898 ch=427 start_time=2023-01-02T23:36:32.362724+02:00 flow_cell_id=FAV83619 protocol_group_id=Trial_20_MMPD250 sample_id=no_sample barcode=barcode02 barcode_alias=barcode02 parent_read_id=75540224-5c7a-49bc-9fa8-3e3e4de29090 basecall_model_version_id=2021-05-17_dna_r9.4.1_minion_384_d37a2ab9	28763	1	28683	28683	0.95398	NA	*
d64feee8-a20c-4a35-89fc-21dec405dcd5 runid=0c3cb5fe719b4a42e8f93e7cab6649d77fab8b17 read=21580 ch=190 start_time=2023-01-03T00:35:38.362724+02:00 flow_cell_id=FAV83619 protocol_group_id=Trial_20_MMPD250 sample_id=no_sample barcode=barcode02 barcode_alias=barcode02 parent_read_id=d64feee8-a20c-4a35-89fc-21dec405dcd5 basecall_model_version_id=2021-05-17_dna_r9.4.1_minion_384_d37a2ab9	74899	56301	74744	18444	0.86478	3.tail
993596ea-896f-4a6f-880c-6e1ad6cecc83 runid=0c3cb5fe719b4a42e8f93e7cab6649d77fab8b17 read=20258 ch=293 start_time=2023-01-03T00:20:41.362724+02:00 flow_cell_id=FAV83619 protocol_group_id=Trial_20_MMPD250 sample_id=no_sample barcode=barcode02 barcode_alias=barcode02 parent_read_id=993596ea-896f-4a6f-880c-6e1ad6cecc83 basecall_model_version_id=2021-05-17_dna_r9.4.1_minion_384_d37a2ab9	55183	41667	55096	13430	0.902532	3.tail
032a3811-7e31-44b5-ae96-a22b4636bdd9 runid=0c3cb5fe719b4a42e8f93e7cab6649d77fab8b17 read=48862 ch=316 start_time=2023-01-03T00:54:54.362724+02:00 flow_cell_id=FAV83619 protocol_group_id=Trial_20_MMPD250 sample_id=no_sample barcode=barcode02 barcode_alias=barcode02 parent_read_id=032a3811-7e31-44b5-ae96-a22b4636bdd9 basecall_model_version_id=2021-05-17_dna_r9.4.1_minion_384_d37a2ab9	37116	18437	37000	18564	0.959869	NA
a379edb1-49eb-44fb-9356-63915eee4d10 runid=0c3cb5fe719b4a42e8f93e7cab6649d77fab8b17 read=47906 ch=500 start_time=2023-01-03T01:19:01.362724+02:00 flow_cell_id=FAV83619 protocol_group_id=Trial_20_MMPD250 sample_id=no_sample barcode=barcode02 barcode_alias=barcode02 parent_read_id=a379edb1-49eb-44fb-9356-63915eee4d10 basecall_model_version_id=2021-05-17_dna_r9.4.1_minion_384_d37a2ab9	49162	25141	49079	23939	0.967083	NA
24ac9126-bfe1-4ea4-8926-a3cb8da271c3 runid=0c3cb5fe719b4a42e8f93e7cab6649d77fab8b17 read=50140 ch=37 start_time=2023-01-03T01:24:36.362724+02:00 flow_cell_id=FAV83619 protocol_group_id=Trial_20_MMPD250 sample_id=no_sample barcode=barcode02 barcode_alias=barcode02 parent_read_id=24ac9126-bfe1-4ea4-8926-a3cb8da271c3 basecall_model_version_id=2021-05-17_dna_r9.4.1_minion_384_d37a2ab9	34257	12404	34175	21772	0.952049	5.tail
f69d2528-91b8-44c7-99fc-bb77fd095ce9 runid=0c3cb5fe719b4a42e8f93e7cab6649d77fab8b17 read=49816 ch=313 start_time=2023-01-03T01:43:45.362724+02:00 flow_cell_id=FAV83619 protocol_group_id=Trial_20_MMPD250 sample_id=no_sample barcode=barcode02 barcode_alias=barcode02 parent_read_id=f69d2528-91b8-44c7-99fc-bb77fd095ce9 basecall_model_version_id=2021-05-17_dna_r9.4.1_minion_384_d37a2ab9	41644	1	41492	41492	0.93177	NA
eeb403d5-e489-4d86-8a29-71d64aedd4c2 runid=0c3cb5fe719b4a42e8f93e7cab6649d77fab8b17 read=57147 ch=125 start_time=2023-01-03T02:26:14.362724+02:00 flow_cell_id=FAV83619 protocol_group_id=Trial_20_MMPD250 sample_id=no_sample barcode=barcode02 barcode_alias=barcode02 parent_read_id=eeb403d5-e489-4d86-8a29-71d64aedd4c2 basecall_model_version_id=2021-05-17_dna_r9.4.1_minion_384_d37a2ab9	45463	23874	45370	21497	0.967856	NA
f0e38e28-eaa9-4005-bb3c-79092998280c runid=0c3cb5fe719b4a42e8f93e7cab6649d77fab8b17 read=60472 ch=451 start_time=2023-01-03T02:41:42.362724+02:00 flow_cell_id=FAV83619 protocol_group_id=Trial_20_MMPD250 sample_id=no_sample barcode=barcode02 barcode_alias=barcode02 parent_read_id=f0e38e28-eaa9-4005-bb3c-79092998280c basecall_model_version_id=2021-05-17_dna_r9.4.1_minion_384_d37a2ab9	32455	13334	32399	19066	0.895311	NA
e87da83b-83cd-45e3-b4e4-b2bd3d1616dd runid=0c3cb5fe719b4a42e8f93e7cab6649d77fab8b17 read=51146 ch=94 start_time=2023-01-03T02:39:04.362724+02:00 flow_cell_id=FAV83619 protocol_group_id=Trial_20_MMPD250 sample_id=no_sample barcode=barcode02 barcode_alias=barcode02 parent_read_id=e87da83b-83cd-45e3-b4e4-b2bd3d1616dd basecall_model_version_id=2021-05-17_dna_r9.4.1_minion_384_d37a2ab9	49690	36125	49578	13454	0.939944	NA
2f53983f-a246-40f8-b2b3-a7ad0316292f runid=0c3cb5fe719b4a42e8f93e7cab6649d77fab8b17 read=61803 ch=154 start_time=2023-01-03T03:05:24.362724+02:00 flow_cell_id=FAV83619 protocol_group_id=Trial_20_MMPD250 sample_id=no_sample barcode=barcode02 barcode_alias=barcode02 parent_read_id=2f53983f-a246-40f8-b2b3-a7ad0316292f basecall_model_version_id=2021-05-17_dna_r9.4.1_minion_384_d37a2ab9	31789	3258	31486	28229	0.88526	NA
97cbe6f7-3b80-4cdc-a825-37dcdbf70373 runid=0c3cb5fe719b4a42e8f93e7cab6649d77fab8b17 read=63240 ch=45 start_time=2023-01-03T03:11:01.362724+02:00 flow_cell_id=FAV83619 protocol_group_id=Trial_20_MMPD250 sample_id=no_sample barcode=barcode02 barcode_alias=barcode02 parent_read_id=97cbe6f7-3b80-4cdc-a825-37dcdbf70373 basecall_model_version_id=2021-05-17_dna_r9.4.1_minion_384_d37a2ab9	113461	89471	113378	23908	0.954869	NA
e7f81de8-a8cf-4605-910e-c7a57ec98622 runid=0c3cb5fe719b4a42e8f93e7cab6649d77fab8b17 read=62365 ch=163 start_time=2023-01-03T03:41:49.362724+02:00 flow_cell_id=FAV83619 protocol_group_id=Trial_20_MMPD250 sample_id=no_sample barcode=barcode02 barcode_alias=barcode02 parent_read_id=e7f81de8-a8cf-4605-910e-c7a57ec98622 basecall_model_version_id=2021-05-17_dna_r9.4.1_minion_384_d37a2ab9	29471	18001	29388	11388	0.974886	NA
aa4ec3df-d8a9-4957-8ea3-ccc5bfcb7893 runid=0c3cb5fe719b4a42e8f93e7cab6649d77fab8b17 read=64464 ch=114 start_time=2023-01-03T04:12:22.362724+02:00 flow_cell_id=FAV83619 protocol_group_id=Trial_20_MMPD250 sample_id=no_sample barcode=barcode02 barcode_alias=barcode02 parent_read_id=aa4ec3df-d8a9-4957-8ea3-ccc5bfcb7893 basecall_model_version_id=2021-05-17_dna_r9.4.1_minion_384_d37a2ab9	32262	2	32175	32174	0.861938	NA	*
077ee324-ea9d-4cdb-af9e-cec2fd4b5eb3 runid=0c3cb5fe719b4a42e8f93e7cab6649d77fab8b17 read=67088 ch=125 start_time=2023-01-03T04:02:28.362724+02:00 flow_cell_id=FAV83619 protocol_group_id=Trial_20_MMPD250 sample_id=no_sample barcode=barcode02 barcode_alias=barcode02 parent_read_id=077ee324-ea9d-4cdb-af9e-cec2fd4b5eb3 basecall_model_version_id=2021-05-17_dna_r9.4.1_minion_384_d37a2ab9	138470	104917	138391	33475	0.961822	NA
984b3dd0-5d71-43e0-aa32-20e07f615d6d runid=0c3cb5fe719b4a42e8f93e7cab6649d77fab8b17 read=69571 ch=45 start_time=2023-01-03T04:01:42.362724+02:00 flow_cell_id=FAV83619 protocol_group_id=Trial_20_MMPD250 sample_id=no_sample barcode=barcode02 barcode_alias=barcode02 parent_read_id=984b3dd0-5d71-43e0-aa32-20e07f615d6d basecall_model_version_id=2021-05-17_dna_r9.4.1_minion_384_d37a2ab9	57159	17921	57075	39155	0.872098	16.tail
60482664-60cc-4da3-80e3-fb8581a874b9 runid=0c3cb5fe719b4a42e8f93e7cab6649d77fab8b17 read=72900 ch=75 start_time=2023-01-03T04:29:03.362724+02:00 flow_cell_id=FAV83619 protocol_group_id=Trial_20_MMPD250 sample_id=no_sample barcode=barcode02 barcode_alias=barcode02 parent_read_id=60482664-60cc-4da3-80e3-fb8581a874b9 basecall_model_version_id=2021-05-17_dna_r9.4.1_minion_384_d37a2ab9	27924	6840	27846	21007	0.616318	NA
687df0d4-9064-4821-94da-65e4d7cdb65b runid=0c3cb5fe719b4a42e8f93e7cab6649d77fab8b17 read=63714 ch=355 start_time=2023-01-03T04:30:41.362724+02:00 flow_cell_id=FAV83619 protocol_group_id=Trial_20_MMPD250 sample_id=no_sample barcode=barcode02 barcode_alias=barcode02 parent_read_id=687df0d4-9064-4821-94da-65e4d7cdb65b basecall_model_version_id=2021-05-17_dna_r9.4.1_minion_384_d37a2ab9	56980	23353	56898	33546	0.966494	NA
16af61f0-a3ae-4db0-9433-a86ef4631a4e runid=0c3cb5fe719b4a42e8f93e7cab6649d77fab8b17 read=48705 ch=203 start_time=2023-01-03T05:39:40.362724+02:00 flow_cell_id=FAV83619 protocol_group_id=Trial_20_MMPD250 sample_id=no_sample barcode=barcode02 barcode_alias=barcode02 parent_read_id=16af61f0-a3ae-4db0-9433-a86ef4631a4e basecall_model_version_id=2021-05-17_dna_r9.4.1_minion_384_d37a2ab9	44650	29001	44566	15566	0.943852	10.tail
cc3d743a-eacb-411a-a4cf-86caa741702b runid=0c3cb5fe719b4a42e8f93e7cab6649d77fab8b17 read=74241 ch=73 start_time=2023-01-03T05:19:31.362724+02:00 flow_cell_id=FAV83619 protocol_group_id=Trial_20_MMPD250 sample_id=no_sample barcode=barcode02 barcode_alias=barcode02 parent_read_id=cc3d743a-eacb-411a-a4cf-86caa741702b basecall_model_version_id=2021-05-17_dna_r9.4.1_minion_384_d37a2ab9	68205	44816	68100	23285	0.950913	NA
1f8c3aef-33e6-4dae-9adc-a0f72c5cb689 runid=0c3cb5fe719b4a42e8f93e7cab6649d77fab8b17 read=96045 ch=131 start_time=2023-01-03T07:37:01.362724+02:00 flow_cell_id=FAV83619 protocol_group_id=Trial_20_MMPD250 sample_id=no_sample barcode=barcode02 barcode_alias=barcode02 parent_read_id=1f8c3aef-33e6-4dae-9adc-a0f72c5cb689 basecall_model_version_id=2021-05-17_dna_r9.4.1_minion_384_d37a2ab9	50057	23970	49973	26004	0.932703	NA
3de873c4-106c-40aa-878c-ff645ef33eca runid=0c3cb5fe719b4a42e8f93e7cab6649d77fab8b17 read=90463 ch=51 start_time=2023-01-03T08:12:17.362724+02:00 flow_cell_id=FAV83619 protocol_group_id=Trial_20_MMPD250 sample_id=no_sample barcode=barcode02 barcode_alias=barcode02 parent_read_id=3de873c4-106c-40aa-878c-ff645ef33eca basecall_model_version_id=2021-05-17_dna_r9.4.1_minion_384_d37a2ab9	31459	13202	31377	18176	0.959727	1.tail
2cb5865a-f5cc-4935-87a3-41d5187438c0 runid=0c3cb5fe719b4a42e8f93e7cab6649d77fab8b17 read=73487 ch=58 start_time=2023-01-03T08:21:32.362724+02:00 flow_cell_id=FAV83619 protocol_group_id=Trial_20_MMPD250 sample_id=no_sample barcode=barcode02 barcode_alias=barcode02 parent_read_id=2cb5865a-f5cc-4935-87a3-41d5187438c0 basecall_model_version_id=2021-05-17_dna_r9.4.1_minion_384_d37a2ab9	34930	23702	34845	11144	0.953877	NA
22c79bbe-8c2f-4e2b-8621-6b022a2c12cf runid=0c3cb5fe719b4a42e8f93e7cab6649d77fab8b17 read=123022 ch=189 start_time=2023-01-03T09:51:55.362724+02:00 flow_cell_id=FAV83619 protocol_group_id=Trial_20_MMPD250 sample_id=no_sample barcode=barcode02 barcode_alias=barcode02 parent_read_id=22c79bbe-8c2f-4e2b-8621-6b022a2c12cf basecall_model_version_id=2021-05-17_dna_r9.4.1_minion_384_d37a2ab9	37621	13906	37455	23550	0.870403	NA
e7046624-9102-4bbb-a566-9eb9e7c33a28 runid=0c3cb5fe719b4a42e8f93e7cab6649d77fab8b17 read=79953 ch=477 start_time=2023-01-03T09:21:00.362724+02:00 flow_cell_id=FAV83619 protocol_group_id=Trial_20_MMPD250 sample_id=no_sample barcode=barcode02 barcode_alias=barcode02 parent_read_id=e7046624-9102-4bbb-a566-9eb9e7c33a28 basecall_model_version_id=2021-05-17_dna_r9.4.1_minion_384_d37a2ab9	63273	36940	63189	26250	0.95661	NA
dc9a2552-e171-42ad-afa7-3eb59f943c8e runid=0c3cb5fe719b4a42e8f93e7cab6649d77fab8b17 read=87607 ch=15 start_time=2023-01-03T10:15:37.362724+02:00 flow_cell_id=FAV83619 protocol_group_id=Trial_20_MMPD250 sample_id=no_sample barcode=barcode02 barcode_alias=barcode02 parent_read_id=dc9a2552-e171-42ad-afa7-3eb59f943c8e basecall_model_version_id=2021-05-17_dna_r9.4.1_minion_384_d37a2ab9	52052	32345	51966	19622	0.942972	3.tail
3c50cacf-47fe-4c5a-9f0c-e6242d293ffd runid=0c3cb5fe719b4a42e8f93e7cab6649d77fab8b17 read=123219 ch=456 start_time=2023-01-03T11:02:51.362724+02:00 flow_cell_id=FAV83619 protocol_group_id=Trial_20_MMPD250 sample_id=no_sample barcode=barcode02 barcode_alias=barcode02 parent_read_id=3c50cacf-47fe-4c5a-9f0c-e6242d293ffd basecall_model_version_id=2021-05-17_dna_r9.4.1_minion_384_d37a2ab9	40504	25003	40400	15398	0.940707	NA
9c28e39d-447e-4d19-b436-768fe001d8b1 runid=0c3cb5fe719b4a42e8f93e7cab6649d77fab8b17 read=112268 ch=9 start_time=2023-01-03T11:43:14.362724+02:00 flow_cell_id=FAV83619 protocol_group_id=Trial_20_MMPD250 sample_id=no_sample barcode=barcode02 barcode_alias=barcode02 parent_read_id=9c28e39d-447e-4d19-b436-768fe001d8b1 basecall_model_version_id=2021-05-17_dna_r9.4.1_minion_384_d37a2ab9	86468	55858	86383	30526	0.930518	7.tail
05d83bfc-24b1-469b-885a-88fcd6525776 runid=0c3cb5fe719b4a42e8f93e7cab6649d77fab8b17 read=127435 ch=24 start_time=2023-01-03T13:24:34.362724+02:00 flow_cell_id=FAV83619 protocol_group_id=Trial_20_MMPD250 sample_id=no_sample barcode=barcode02 barcode_alias=barcode02 parent_read_id=05d83bfc-24b1-469b-885a-88fcd6525776 basecall_model_version_id=2021-05-17_dna_r9.4.1_minion_384_d37a2ab9	31403	12246	31212	18967	0.876206	NA
0289598c-9948-4147-b03f-57b79b580fad runid=0c3cb5fe719b4a42e8f93e7cab6649d77fab8b17 read=154386 ch=165 start_time=2023-01-03T13:33:53.362724+02:00 flow_cell_id=FAV83619 protocol_group_id=Trial_20_MMPD250 sample_id=no_sample barcode=barcode02 barcode_alias=barcode02 parent_read_id=0289598c-9948-4147-b03f-57b79b580fad basecall_model_version_id=2021-05-17_dna_r9.4.1_minion_384_d37a2ab9	27769	11836	27683	15848	0.941696	NA
a142ecff-27b5-4b25-b79a-e0856789d15c runid=0c3cb5fe719b4a42e8f93e7cab6649d77fab8b17 read=142607 ch=374 start_time=2023-01-03T13:07:16.362724+02:00 flow_cell_id=FAV83619 protocol_group_id=Trial_20_MMPD250 sample_id=no_sample barcode=barcode02 barcode_alias=barcode02 parent_read_id=a142ecff-27b5-4b25-b79a-e0856789d15c basecall_model_version_id=2021-05-17_dna_r9.4.1_minion_384_d37a2ab9	101563	75856	101476	25621	0.946372	NA
50aca025-245d-4099-bf58-6d1bba12263c runid=0c3cb5fe719b4a42e8f93e7cab6649d77fab8b17 read=96417 ch=508 start_time=2023-01-03T14:25:39.362724+02:00 flow_cell_id=FAV83619 protocol_group_id=Trial_20_MMPD250 sample_id=no_sample barcode=barcode02 barcode_alias=barcode02 parent_read_id=50aca025-245d-4099-bf58-6d1bba12263c basecall_model_version_id=2021-05-17_dna_r9.4.1_minion_384_d37a2ab9	132537	92469	132453	39985	0.904589	5.tail
41b3e9e3-5f53-4850-bc95-76d46d01073e runid=0c3cb5fe719b4a42e8f93e7cab6649d77fab8b17 read=150239 ch=485 start_time=2023-01-03T14:49:14.362724+02:00 flow_cell_id=FAV83619 protocol_group_id=Trial_20_MMPD250 sample_id=no_sample barcode=barcode02 barcode_alias=barcode02 parent_read_id=41b3e9e3-5f53-4850-bc95-76d46d01073e basecall_model_version_id=2021-05-17_dna_r9.4.1_minion_384_d37a2ab9	30111	4	30035	30032	0.918054	NA	*
4df1de7f-8da1-4f3c-8510-2e2c3e0e9437 runid=0c3cb5fe719b4a42e8f93e7cab6649d77fab8b17 read=101909 ch=307 start_time=2023-01-03T15:00:49.362724+02:00 flow_cell_id=FAV83619 protocol_group_id=Trial_20_MMPD250 sample_id=no_sample barcode=barcode02 barcode_alias=barcode02 parent_read_id=4df1de7f-8da1-4f3c-8510-2e2c3e0e9437 basecall_model_version_id=2021-05-17_dna_r9.4.1_minion_384_d37a2ab9	36191	12356	36100	23745	0.963361	NA
da608ad7-6a9e-4fcd-8aeb-648861896388 runid=0c3cb5fe719b4a42e8f93e7cab6649d77fab8b17 read=137051 ch=452 start_time=2023-01-03T15:29:25.362724+02:00 flow_cell_id=FAV83619 protocol_group_id=Trial_20_MMPD250 sample_id=no_sample barcode=barcode02 barcode_alias=barcode02 parent_read_id=da608ad7-6a9e-4fcd-8aeb-648861896388 basecall_model_version_id=2021-05-17_dna_r9.4.1_minion_384_d37a2ab9	28114	4421	28000	23580	0.913359	NA
d9bb0fca-f289-4a14-b215-afbcd3e8cae2 runid=0c3cb5fe719b4a42e8f93e7cab6649d77fab8b17 read=122909 ch=312 start_time=2023-01-03T16:02:23.362724+02:00 flow_cell_id=FAV83619 protocol_group_id=Trial_20_MMPD250 sample_id=no_sample barcode=barcode02 barcode_alias=barcode02 parent_read_id=d9bb0fca-f289-4a14-b215-afbcd3e8cae2 basecall_model_version_id=2021-05-17_dna_r9.4.1_minion_384_d37a2ab9	51133	35553	51046	15494	0.936169	NA
ded6664d-2a68-4b72-b08f-02add0c79d0a runid=0c3cb5fe719b4a42e8f93e7cab6649d77fab8b17 read=74306 ch=253 start_time=2023-01-03T04:43:08.362724+02:00 flow_cell_id=FAV83619 protocol_group_id=Trial_20_MMPD250 sample_id=no_sample barcode=barcode01 barcode_alias=barcode01 parent_read_id=ded6664d-2a68-4b72-b08f-02add0c79d0a basecall_model_version_id=2021-05-17_dna_r9.4.1_minion_384_d37a2ab9	61028	32237	60900	28664	0.937483	NA
1bcca912-d3f6-451b-9ebc-35b9772eb299 runid=0c3cb5fe719b4a42e8f93e7cab6649d77fab8b17 read=117733 ch=334 start_time=2023-01-03T11:45:05.362724+02:00 flow_cell_id=FAV83619 protocol_group_id=Trial_20_MMPD250 sample_id=no_sample barcode=barcode01 barcode_alias=barcode01 parent_read_id=1bcca912-d3f6-451b-9ebc-35b9772eb299 basecall_model_version_id=2021-05-17_dna_r9.4.1_minion_384_d37a2ab9	34263	11703	34173	22471	0.862178	NA
e66f0200-518f-445a-8e36-972ede09d7ed runid=0c3cb5fe719b4a42e8f93e7cab6649d77fab8b17 read=20590 ch=94 start_time=2023-01-02T21:59:29.362724+02:00 flow_cell_id=FAV83619 protocol_group_id=Trial_20_MMPD250 sample_id=no_sample barcode=barcode01 barcode_alias=barcode01 parent_read_id=e66f0200-518f-445a-8e36-972ede09d7ed basecall_model_version_id=2021-05-17_dna_r9.4.1_minion_384_d37a2ab9	57302	42619	57200	14582	0.992799	17.tail
3d533b5e-89b4-4ab1-a413-708d215c58a8 runid=0c3cb5fe719b4a42e8f93e7cab6649d77fab8b17 read=57497 ch=377 start_time=2023-01-03T02:15:17.362724+02:00 flow_cell_id=FAV83619 protocol_group_id=Trial_20_MMPD250 sample_id=no_sample barcode=barcode01 barcode_alias=barcode01 parent_read_id=3d533b5e-89b4-4ab1-a413-708d215c58a8 basecall_model_version_id=2021-05-17_dna_r9.4.1_minion_384_d37a2ab9	29105	1	29000	29000	0.895379	NA
961568ad-01b9-4f4d-a00a-8e60733a0be9 runid=0c3cb5fe719b4a42e8f93e7cab6649d77fab8b17 read=10941 ch=416 start_time=2023-01-02T19:22:48.362724+02:00 flow_cell_id=FAV83619 protocol_group_id=Trial_20_MMPD250 sample_id=no_sample barcode=barcode02 barcode_alias=barcode02 parent_read_id=961568ad-01b9-4f4d-a00a-8e60733a0be9 basecall_model_version_id=2021-05-17_dna_r9.4.1_minion_384_d37a2ab9	33406	14702	33282	18581	0.970938	11.tail
fc61dafc-d62b-4503-ab82-de86a604e3ad runid=0c3cb5fe719b4a42e8f93e7cab6649d77fab8b17 read=13838 ch=471 start_time=2023-01-02T20:04:22.362724+02:00 flow_cell_id=FAV83619 protocol_group_id=Trial_20_MMPD250 sample_id=no_sample barcode=barcode02 barcode_alias=barcode02 parent_read_id=fc61dafc-d62b-4503-ab82-de86a604e3ad basecall_model_version_id=2021-05-17_dna_r9.4.1_minion_384_d37a2ab9	29520	4	29436	29433	0.909727	NA	*
258a79d5-705c-48bb-a161-42e527c97288 runid=0c3cb5fe719b4a42e8f93e7cab6649d77fab8b17 read=14652 ch=9 start_time=2023-01-02T20:04:21.362724+02:00 flow_cell_id=FAV83619 protocol_group_id=Trial_20_MMPD250 sample_id=no_sample barcode=barcode02 barcode_alias=barcode02 parent_read_id=258a79d5-705c-48bb-a161-42e527c97288 basecall_model_version_id=2021-05-17_dna_r9.4.1_minion_384_d37a2ab9	69261	52056	69163	17108	0.894318	3.tail
ada9e476-3fa0-4fd5-b125-56b76115e144 runid=0c3cb5fe719b4a42e8f93e7cab6649d77fab8b17 read=18516 ch=165 start_time=2023-01-02T20:30:00.362724+02:00 flow_cell_id=FAV83619 protocol_group_id=Trial_20_MMPD250 sample_id=no_sample barcode=barcode02 barcode_alias=barcode02 parent_read_id=ada9e476-3fa0-4fd5-b125-56b76115e144 basecall_model_version_id=2021-05-17_dna_r9.4.1_minion_384_d37a2ab9	59125	35301	59048	23748	0.967366	NA
00f447d4-ffe9-4579-95ad-3e052af5fa1b runid=0c3cb5fe719b4a42e8f93e7cab6649d77fab8b17 read=20951 ch=414 start_time=2023-01-02T21:02:40.362724+02:00 flow_cell_id=FAV83619 protocol_group_id=Trial_20_MMPD250 sample_id=no_sample barcode=barcode02 barcode_alias=barcode02 parent_read_id=00f447d4-ffe9-4579-95ad-3e052af5fa1b basecall_model_version_id=2021-05-17_dna_r9.4.1_minion_384_d37a2ab9	38495	6457	38350	31894	0.930269	NA
18603d73-5efc-4ffa-aac8-b00aa157cbc3 runid=0c3cb5fe719b4a42e8f93e7cab6649d77fab8b17 read=33664 ch=363 start_time=2023-01-02T22:41:10.362724+02:00 flow_cell_id=FAV83619 protocol_group_id=Trial_20_MMPD250 sample_id=no_sample barcode=barcode02 barcode_alias=barcode02 parent_read_id=18603d73-5efc-4ffa-aac8-b00aa157cbc3 basecall_model_version_id=2021-05-17_dna_r9.4.1_minion_384_d37a2ab9	39595	23806	39480	15675	0.923509	NA
dcc18d10-cf91-4aa6-b818-d3e9420610d6 runid=0c3cb5fe719b4a42e8f93e7cab6649d77fab8b17 read=38580 ch=187 start_time=2023-01-02T22:53:34.362724+02:00 flow_cell_id=FAV83619 protocol_group_id=Trial_20_MMPD250 sample_id=no_sample barcode=barcode02 barcode_alias=barcode02 parent_read_id=dcc18d10-cf91-4aa6-b818-d3e9420610d6 basecall_model_version_id=2021-05-17_dna_r9.4.1_minion_384_d37a2ab9	28356	17450	28268	10819	0.941584	NA
0f7017c0-211d-4711-9944-54aa5fc559d2 runid=0c3cb5fe719b4a42e8f93e7cab6649d77fab8b17 read=34745 ch=21 start_time=2023-01-02T23:00:01.362724+02:00 flow_cell_id=FAV83619 protocol_group_id=Trial_20_MMPD250 sample_id=no_sample barcode=barcode02 barcode_alias=barcode02 parent_read_id=0f7017c0-211d-4711-9944-54aa5fc559d2 basecall_model_version_id=2021-05-17_dna_r9.4.1_minion_384_d37a2ab9	36861	3	36776	36774	0.857073	NA	*
78efb95c-e661-489d-9822-cead7ffc853a runid=0c3cb5fe719b4a42e8f93e7cab6649d77fab8b17 read=39358 ch=382 start_time=2023-01-02T23:27:52.362724+02:00 flow_cell_id=FAV83619 protocol_group_id=Trial_20_MMPD250 sample_id=no_sample barcode=barcode02 barcode_alias=barcode02 parent_read_id=78efb95c-e661-489d-9822-cead7ffc853a basecall_model_version_id=2021-05-17_dna_r9.4.1_minion_384_d37a2ab9	29620	16901	29536	12636	0.955524	7.tail
376a38b3-169f-4a22-b6ee-13f13c69b987 runid=0c3cb5fe719b4a42e8f93e7cab6649d77fab8b17 read=22837 ch=285 start_time=2023-01-02T23:00:44.362724+02:00 flow_cell_id=FAV83619 protocol_group_id=Trial_20_MMPD250 sample_id=no_sample barcode=barcode02 barcode_alias=barcode02 parent_read_id=376a38b3-169f-4a22-b6ee-13f13c69b987 basecall_model_version_id=2021-05-17_dna_r9.4.1_minion_384_d37a2ab9	67900	50337	67800	17464	0.970683	NA
a05b15a8-c8ed-46e7-a9cb-45d85fb42a0a runid=0c3cb5fe719b4a42e8f93e7cab6649d77fab8b17 read=38842 ch=429 start_time=2023-01-02T23:46:42.362724+02:00 flow_cell_id=FAV83619 protocol_group_id=Trial_20_MMPD250 sample_id=no_sample barcode=barcode02 barcode_alias=barcode02 parent_read_id=a05b15a8-c8ed-46e7-a9cb-45d85fb42a0a basecall_model_version_id=2021-05-17_dna_r9.4.1_minion_384_d37a2ab9	30829	910	30749	29840	0.892292	NA
08306f27-b61f-48bf-a70c-b9ed873ece87 runid=0c3cb5fe719b4a42e8f93e7cab6649d77fab8b17 read=43264 ch=378 start_time=2023-01-02T23:56:38.362724+02:00 flow_cell_id=FAV83619 protocol_group_id=Trial_20_MMPD250 sample_id=no_sample barcode=barcode02 barcode_alias=barcode02 parent_read_id=08306f27-b61f-48bf-a70c-b9ed873ece87 basecall_model_version_id=2021-05-17_dna_r9.4.1_minion_384_d37a2ab9	34981	5125	34892	29768	0.965365	NA
b0dc5e5a-ce4b-46ea-a89e-8523974e3e78 runid=0c3cb5fe719b4a42e8f93e7cab6649d77fab8b17 read=36923 ch=484 start_time=2023-01-02T23:48:49.362724+02:00 flow_cell_id=FAV83619 protocol_group_id=Trial_20_MMPD250 sample_id=no_sample barcode=barcode02 barcode_alias=barcode02 parent_read_id=b0dc5e5a-ce4b-46ea-a89e-8523974e3e78 basecall_model_version_id=2021-05-17_dna_r9.4.1_minion_384_d37a2ab9	50843	40417	50767	10351	0.945513	16.tail
c8b3c2e0-9e1d-483a-a3a4-a42a88f1db50 runid=0c3cb5fe719b4a42e8f93e7cab6649d77fab8b17 read=38747 ch=478 start_time=2023-01-03T00:15:42.362724+02:00 flow_cell_id=FAV83619 protocol_group_id=Trial_20_MMPD250 sample_id=no_sample barcode=barcode02 barcode_alias=barcode02 parent_read_id=c8b3c2e0-9e1d-483a-a3a4-a42a88f1db50 basecall_model_version_id=2021-05-17_dna_r9.4.1_minion_384_d37a2ab9	69447	44018	69381	25364	0.955567	NA
b3d711d3-557d-4e5b-8502-8209d8168685 runid=0c3cb5fe719b4a42e8f93e7cab6649d77fab8b17 read=42013 ch=134 start_time=2023-01-02T23:55:42.362724+02:00 flow_cell_id=FAV83619 protocol_group_id=Trial_20_MMPD250 sample_id=no_sample barcode=barcode02 barcode_alias=barcode02 parent_read_id=b3d711d3-557d-4e5b-8502-8209d8168685 basecall_model_version_id=2021-05-17_dna_r9.4.1_minion_384_d37a2ab9	136537	114761	136454	21694	0.954688	17.tail
5e8c54ff-5bd3-4ff4-a37f-b0126ebb638a runid=0c3cb5fe719b4a42e8f93e7cab6649d77fab8b17 read=34579 ch=120 start_time=2023-01-03T00:46:32.362724+02:00 flow_cell_id=FAV83619 protocol_group_id=Trial_20_MMPD250 sample_id=no_sample barcode=barcode02 barcode_alias=barcode02 parent_read_id=5e8c54ff-5bd3-4ff4-a37f-b0126ebb638a basecall_model_version_id=2021-05-17_dna_r9.4.1_minion_384_d37a2ab9	30579	13301	30496	17196	0.961212	NA
a3ef0080-1ec9-436f-aeba-11ef6ed2a07e runid=0c3cb5fe719b4a42e8f93e7cab6649d77fab8b17 read=45253 ch=372 start_time=2023-01-03T00:58:35.362724+02:00 flow_cell_id=FAV83619 protocol_group_id=Trial_20_MMPD250 sample_id=no_sample barcode=barcode02 barcode_alias=barcode02 parent_read_id=a3ef0080-1ec9-436f-aeba-11ef6ed2a07e basecall_model_version_id=2021-05-17_dna_r9.4.1_minion_384_d37a2ab9	36510	5401	36343	30943	0.936949	NA
767bc117-1295-4c67-86a0-3401c2541e9e runid=0c3cb5fe719b4a42e8f93e7cab6649d77fab8b17 read=48243 ch=253 start_time=2023-01-03T01:04:24.362724+02:00 flow_cell_id=FAV83619 protocol_group_id=Trial_20_MMPD250 sample_id=no_sample barcode=barcode02 barcode_alias=barcode02 parent_read_id=767bc117-1295-4c67-86a0-3401c2541e9e basecall_model_version_id=2021-05-17_dna_r9.4.1_minion_384_d37a2ab9	28053	15947	27970	12024	0.887226	6.tail
665b52fa-88cf-41b7-b2e1-574e638c0ffb runid=0c3cb5fe719b4a42e8f93e7cab6649d77fab8b17 read=26919 ch=475 start_time=2023-01-03T01:13:27.362724+02:00 flow_cell_id=FAV83619 protocol_group_id=Trial_20_MMPD250 sample_id=no_sample barcode=barcode02 barcode_alias=barcode02 parent_read_id=665b52fa-88cf-41b7-b2e1-574e638c0ffb basecall_model_version_id=2021-05-17_dna_r9.4.1_minion_384_d37a2ab9	30907	3	30746	30744	0.890353	NA
b468f8bf-48c6-4771-b83b-957bd8856397 runid=0c3cb5fe719b4a42e8f93e7cab6649d77fab8b17 read=21611 ch=425 start_time=2023-01-03T01:58:32.362724+02:00 flow_cell_id=FAV83619 protocol_group_id=Trial_20_MMPD250 sample_id=no_sample barcode=barcode02 barcode_alias=barcode02 parent_read_id=b468f8bf-48c6-4771-b83b-957bd8856397 basecall_model_version_id=2021-05-17_dna_r9.4.1_minion_384_d37a2ab9	51595	5859	51500	45642	0.960103	11.tail
4560ff07-6dd8-4c6d-a420-6479f4ebc956 runid=0c3cb5fe719b4a42e8f93e7cab6649d77fab8b17 read=56725 ch=124 start_time=2023-01-03T02:54:58.362724+02:00 flow_cell_id=FAV83619 protocol_group_id=Trial_20_MMPD250 sample_id=no_sample barcode=barcode02 barcode_alias=barcode02 parent_read_id=4560ff07-6dd8-4c6d-a420-6479f4ebc956 basecall_model_version_id=2021-05-17_dna_r9.4.1_minion_384_d37a2ab9	51226	34624	51147	16524	0.89954	NA
35747779-082a-4139-a41c-cb44ec17a01c runid=0c3cb5fe719b4a42e8f93e7cab6649d77fab8b17 read=70651 ch=432 start_time=2023-01-03T03:14:33.362724+02:00 flow_cell_id=FAV83619 protocol_group_id=Trial_20_MMPD250 sample_id=no_sample barcode=barcode02 barcode_alias=barcode02 parent_read_id=35747779-082a-4139-a41c-cb44ec17a01c basecall_model_version_id=2021-05-17_dna_r9.4.1_minion_384_d37a2ab9	50172	2722	50100	47379	0.761709	NA
b2ca447c-e2c8-40af-bc9a-c27df7db9d04 runid=0c3cb5fe719b4a42e8f93e7cab6649d77fab8b17 read=72370 ch=142 start_time=2023-01-03T04:21:38.362724+02:00 flow_cell_id=FAV83619 protocol_group_id=Trial_20_MMPD250 sample_id=no_sample barcode=barcode02 barcode_alias=barcode02 parent_read_id=b2ca447c-e2c8-40af-bc9a-c27df7db9d04 basecall_model_version_id=2021-05-17_dna_r9.4.1_minion_384_d37a2ab9	32921	4	32744	32741	0.968388	NA
ed30f53b-1544-4cf5-84ad-6e1f54dcbcc5 runid=0c3cb5fe719b4a42e8f93e7cab6649d77fab8b17 read=92692 ch=110 start_time=2023-01-03T04:02:30.362724+02:00 flow_cell_id=FAV83619 protocol_group_id=Trial_20_MMPD250 sample_id=no_sample barcode=barcode02 barcode_alias=barcode02 parent_read_id=ed30f53b-1544-4cf5-84ad-6e1f54dcbcc5 basecall_model_version_id=2021-05-17_dna_r9.4.1_minion_384_d37a2ab9	92654	51201	92568	41368	0.921413	NA
f8febcca-6ece-4175-8bbe-554be4b6a2ee runid=0c3cb5fe719b4a42e8f93e7cab6649d77fab8b17 read=82882 ch=344 start_time=2023-01-03T04:46:12.362724+02:00 flow_cell_id=FAV83619 protocol_group_id=Trial_20_MMPD250 sample_id=no_sample barcode=barcode02 barcode_alias=barcode02 parent_read_id=f8febcca-6ece-4175-8bbe-554be4b6a2ee basecall_model_version_id=2021-05-17_dna_r9.4.1_minion_384_d37a2ab9	31129	2	31048	31047	0.890617	NA	*
a8dff5a8-fa41-4340-99dd-a5d52845006c runid=0c3cb5fe719b4a42e8f93e7cab6649d77fab8b17 read=63115 ch=505 start_time=2023-01-03T04:50:20.362724+02:00 flow_cell_id=FAV83619 protocol_group_id=Trial_20_MMPD250 sample_id=no_sample barcode=barcode02 barcode_alias=barcode02 parent_read_id=a8dff5a8-fa41-4340-99dd-a5d52845006c basecall_model_version_id=2021-05-17_dna_r9.4.1_minion_384_d37a2ab9	33771	11223	33691	22469	0.803774	NA
4c779b06-6d89-4b44-a287-f3a0757fe523 runid=0c3cb5fe719b4a42e8f93e7cab6649d77fab8b17 read=82837 ch=251 start_time=2023-01-03T05:48:01.362724+02:00 flow_cell_id=FAV83619 protocol_group_id=Trial_20_MMPD250 sample_id=no_sample barcode=barcode02 barcode_alias=barcode02 parent_read_id=4c779b06-6d89-4b44-a287-f3a0757fe523 basecall_model_version_id=2021-05-17_dna_r9.4.1_minion_384_d37a2ab9	47124	21102	47041	25940	0.917579	NA
f1cc238e-b89a-4f9e-bccd-ff3110d35d79 runid=0c3cb5fe719b4a42e8f93e7cab6649d77fab8b17 read=98310 ch=296 start_time=2023-01-03T07:15:50.362724+02:00 flow_cell_id=FAV83619 protocol_group_id=Trial_20_MMPD250 sample_id=no_sample barcode=barcode02 barcode_alias=barcode02 parent_read_id=f1cc238e-b89a-4f9e-bccd-ff3110d35d79 basecall_model_version_id=2021-05-17_dna_r9.4.1_minion_384_d37a2ab9	62936	44930	62856	17927	0.946617	X.tail
9cd74a51-bb72-4048-a957-2736c6a24690 runid=0c3cb5fe719b4a42e8f93e7cab6649d77fab8b17 read=106112 ch=77 start_time=2023-01-03T09:28:55.362724+02:00 flow_cell_id=FAV83619 protocol_group_id=Trial_20_MMPD250 sample_id=no_sample barcode=barcode02 barcode_alias=barcode02 parent_read_id=9cd74a51-bb72-4048-a957-2736c6a24690 basecall_model_version_id=2021-05-17_dna_r9.4.1_minion_384_d37a2ab9	29226	14034	29138	15105	0.94717	NA
644cf0dc-bbff-4b5a-82f8-491b600ab6af runid=0c3cb5fe719b4a42e8f93e7cab6649d77fab8b17 read=126042 ch=175 start_time=2023-01-03T09:55:43.362724+02:00 flow_cell_id=FAV83619 protocol_group_id=Trial_20_MMPD250 sample_id=no_sample barcode=barcode02 barcode_alias=barcode02 parent_read_id=644cf0dc-bbff-4b5a-82f8-491b600ab6af basecall_model_version_id=2021-05-17_dna_r9.4.1_minion_384_d37a2ab9	29629	2	29552	29551	0.811648	NA	*
83a2df2e-f5ac-4bb3-9233-bbff2d0b4555 runid=0c3cb5fe719b4a42e8f93e7cab6649d77fab8b17 read=105959 ch=316 start_time=2023-01-03T09:57:23.362724+02:00 flow_cell_id=FAV83619 protocol_group_id=Trial_20_MMPD250 sample_id=no_sample barcode=barcode02 barcode_alias=barcode02 parent_read_id=83a2df2e-f5ac-4bb3-9233-bbff2d0b4555 basecall_model_version_id=2021-05-17_dna_r9.4.1_minion_384_d37a2ab9	35520	29103	35437	6335	0.957064	X.tail
7f31fd88-89ce-4539-b4ca-ca6f7aa127a9 runid=0c3cb5fe719b4a42e8f93e7cab6649d77fab8b17 read=110256 ch=22 start_time=2023-01-03T11:51:58.362724+02:00 flow_cell_id=FAV83619 protocol_group_id=Trial_20_MMPD250 sample_id=no_sample barcode=barcode02 barcode_alias=barcode02 parent_read_id=7f31fd88-89ce-4539-b4ca-ca6f7aa127a9 basecall_model_version_id=2021-05-17_dna_r9.4.1_minion_384_d37a2ab9	137921	114304	137705	23402	0.959192	NA
1a5cf7d1-f20b-42c7-9488-dbc6457070db runid=0c3cb5fe719b4a42e8f93e7cab6649d77fab8b17 read=118087 ch=46 start_time=2023-01-03T11:34:55.362724+02:00 flow_cell_id=FAV83619 protocol_group_id=Trial_20_MMPD250 sample_id=no_sample barcode=barcode02 barcode_alias=barcode02 parent_read_id=1a5cf7d1-f20b-42c7-9488-dbc6457070db basecall_model_version_id=2021-05-17_dna_r9.4.1_minion_384_d37a2ab9	51437	30101	51353	21253	0.942502	NA
c6c597e2-a6f7-4ef7-862a-570137bd8821 runid=0c3cb5fe719b4a42e8f93e7cab6649d77fab8b17 read=114582 ch=100 start_time=2023-01-03T14:27:44.362724+02:00 flow_cell_id=FAV83619 protocol_group_id=Trial_20_MMPD250 sample_id=no_sample barcode=barcode02 barcode_alias=barcode02 parent_read_id=c6c597e2-a6f7-4ef7-862a-570137bd8821 basecall_model_version_id=2021-05-17_dna_r9.4.1_minion_384_d37a2ab9	43817	16	43692	43677	0.856286	NA
b38135e4-d2a9-4867-9c7c-97fa52c804c9 runid=0c3cb5fe719b4a42e8f93e7cab6649d77fab8b17 read=137536 ch=264 start_time=2023-01-03T14:19:53.362724+02:00 flow_cell_id=FAV83619 protocol_group_id=Trial_20_MMPD250 sample_id=no_sample barcode=barcode02 barcode_alias=barcode02 parent_read_id=b38135e4-d2a9-4867-9c7c-97fa52c804c9 basecall_model_version_id=2021-05-17_dna_r9.4.1_minion_384_d37a2ab9	46564	23954	46485	22532	0.943946	5.tail
966d42ed-1c44-41c0-875b-05a29b1f30f2 runid=0c3cb5fe719b4a42e8f93e7cab6649d77fab8b17 read=80837 ch=126 start_time=2023-01-03T15:54:58.362724+02:00 flow_cell_id=FAV83619 protocol_group_id=Trial_20_MMPD250 sample_id=no_sample barcode=barcode02 barcode_alias=barcode02 parent_read_id=966d42ed-1c44-41c0-875b-05a29b1f30f2 basecall_model_version_id=2021-05-17_dna_r9.4.1_minion_384_d37a2ab9	46271	10720	46194	35475	0.935137	5.tail
edb6115d-b4fc-4164-99fc-ba11d0c0d28f runid=0c3cb5fe719b4a42e8f93e7cab6649d77fab8b17 read=158117 ch=374 start_time=2023-01-03T15:22:43.362724+02:00 flow_cell_id=FAV83619 protocol_group_id=Trial_20_MMPD250 sample_id=no_sample barcode=barcode02 barcode_alias=barcode02 parent_read_id=edb6115d-b4fc-4164-99fc-ba11d0c0d28f basecall_model_version_id=2021-05-17_dna_r9.4.1_minion_384_d37a2ab9	65136	31013	65060	34048	0.902138	19.tail
5dbb8d9b-dccc-4b9a-82eb-959563c76278 runid=0c3cb5fe719b4a42e8f93e7cab6649d77fab8b17 read=96974 ch=34 start_time=2023-01-03T06:41:56.362724+02:00 flow_cell_id=FAV83619 protocol_group_id=Trial_20_MMPD250 sample_id=no_sample barcode=barcode01 barcode_alias=barcode01 parent_read_id=5dbb8d9b-dccc-4b9a-82eb-959563c76278 basecall_model_version_id=2021-05-17_dna_r9.4.1_minion_384_d37a2ab9	36676	213	36594	36382	0.921555	NA
a821ccb4-386f-4474-9485-179b30519d9e runid=0c3cb5fe719b4a42e8f93e7cab6649d77fab8b17 read=117484 ch=504 start_time=2023-01-03T12:26:22.362724+02:00 flow_cell_id=FAV83619 protocol_group_id=Trial_20_MMPD250 sample_id=no_sample barcode=barcode01 barcode_alias=barcode01 parent_read_id=a821ccb4-386f-4474-9485-179b30519d9e basecall_model_version_id=2021-05-17_dna_r9.4.1_minion_384_d37a2ab9	63132	21539	63051	41513	0.948402	NA
bb060c49-d33e-4b50-a3b0-6d1d514114a3 runid=0c3cb5fe719b4a42e8f93e7cab6649d77fab8b17 read=28429 ch=217 start_time=2023-01-02T22:10:47.362724+02:00 flow_cell_id=FAV83619 protocol_group_id=Trial_20_MMPD250 sample_id=no_sample barcode=barcode05 barcode_alias=barcode05 parent_read_id=bb060c49-d33e-4b50-a3b0-6d1d514114a3 basecall_model_version_id=2021-05-17_dna_r9.4.1_minion_384_d37a2ab9	83989	78504	83836	5333	0.921995	3.tail
97a34dee-0b02-40cc-b39f-08298ab88212 runid=0c3cb5fe719b4a42e8f93e7cab6649d77fab8b17 read=6642 ch=324 start_time=2023-01-02T18:54:15.362724+02:00 flow_cell_id=FAV83619 protocol_group_id=Trial_20_MMPD250 sample_id=no_sample barcode=unclassified barcode_alias=unclassified parent_read_id=97a34dee-0b02-40cc-b39f-08298ab88212 basecall_model_version_id=2021-05-17_dna_r9.4.1_minion_384_d37a2ab9	32219	13865	32042	18178	0.972934	3.tail
b60796aa-5625-45f9-bcfc-3d8ea1317067 runid=0c3cb5fe719b4a42e8f93e7cab6649d77fab8b17 read=61802 ch=302 start_time=2023-01-03T03:33:58.362724+02:00 flow_cell_id=FAV83619 protocol_group_id=Trial_20_MMPD250 sample_id=no_sample barcode=unclassified barcode_alias=unclassified parent_read_id=b60796aa-5625-45f9-bcfc-3d8ea1317067 basecall_model_version_id=2021-05-17_dna_r9.4.1_minion_384_d37a2ab9	52296	32253	52200	19948	0.926659	17.tail
64408030-e3b4-47d9-ab54-fb20210ab252 runid=0c3cb5fe719b4a42e8f93e7cab6649d77fab8b17 read=69830 ch=125 start_time=2023-01-03T04:32:02.362724+02:00 flow_cell_id=FAV83619 protocol_group_id=Trial_20_MMPD250 sample_id=no_sample barcode=unclassified barcode_alias=unclassified parent_read_id=64408030-e3b4-47d9-ab54-fb20210ab252 basecall_model_version_id=2021-05-17_dna_r9.4.1_minion_384_d37a2ab9	27480	5101	27400	22300	0.925471	5.tail
ef818c2c-2066-4f4b-ba3a-70c002f10335 runid=0c3cb5fe719b4a42e8f93e7cab6649d77fab8b17 read=79068 ch=72 start_time=2023-01-03T05:27:50.362724+02:00 flow_cell_id=FAV83619 protocol_group_id=Trial_20_MMPD250 sample_id=no_sample barcode=unclassified barcode_alias=unclassified parent_read_id=ef818c2c-2066-4f4b-ba3a-70c002f10335 basecall_model_version_id=2021-05-17_dna_r9.4.1_minion_384_d37a2ab9	39557	7614	39478	31865	0.927632	NA
6ff7bbf8-3699-40d4-89dc-abd38bd8da9a runid=0c3cb5fe719b4a42e8f93e7cab6649d77fab8b17 read=97096 ch=34 start_time=2023-01-03T06:44:22.362724+02:00 flow_cell_id=FAV83619 protocol_group_id=Trial_20_MMPD250 sample_id=no_sample barcode=unclassified barcode_alias=unclassified parent_read_id=6ff7bbf8-3699-40d4-89dc-abd38bd8da9a basecall_model_version_id=2021-05-17_dna_r9.4.1_minion_384_d37a2ab9	44875	19520	44777	25258	0.92929	2.tail
59bc1e05-c7dd-43e0-8a36-e30fdc522845 runid=0c3cb5fe719b4a42e8f93e7cab6649d77fab8b17 read=75652 ch=94 start_time=2023-01-03T07:08:53.362724+02:00 flow_cell_id=FAV83619 protocol_group_id=Trial_20_MMPD250 sample_id=no_sample barcode=unclassified barcode_alias=unclassified parent_read_id=59bc1e05-c7dd-43e0-8a36-e30fdc522845 basecall_model_version_id=2021-05-17_dna_r9.4.1_minion_384_d37a2ab9	34788	648	34692	34045	0.943252	NA
548d781d-2661-4e55-870f-ff4867c4f452 runid=0c3cb5fe719b4a42e8f93e7cab6649d77fab8b17 read=108919 ch=378 start_time=2023-01-03T08:49:42.362724+02:00 flow_cell_id=FAV83619 protocol_group_id=Trial_20_MMPD250 sample_id=no_sample barcode=unclassified barcode_alias=unclassified parent_read_id=548d781d-2661-4e55-870f-ff4867c4f452 basecall_model_version_id=2021-05-17_dna_r9.4.1_minion_384_d37a2ab9	61819	48716	61750	13035	0.926045	NA
b3021299-f217-4ea4-93aa-a4e64f9f39fc runid=0c3cb5fe719b4a42e8f93e7cab6649d77fab8b17 read=112160 ch=114 start_time=2023-01-03T10:00:58.362724+02:00 flow_cell_id=FAV83619 protocol_group_id=Trial_20_MMPD250 sample_id=no_sample barcode=unclassified barcode_alias=unclassified parent_read_id=b3021299-f217-4ea4-93aa-a4e64f9f39fc basecall_model_version_id=2021-05-17_dna_r9.4.1_minion_384_d37a2ab9	27856	7110	27764	20655	0.942387	3.tail
000a75b2-a267-4469-9489-b8e3d617334d runid=0c3cb5fe719b4a42e8f93e7cab6649d77fab8b17 read=111014 ch=153 start_time=2023-01-03T15:05:24.362724+02:00 flow_cell_id=FAV83619 protocol_group_id=Trial_20_MMPD250 sample_id=no_sample barcode=unclassified barcode_alias=unclassified parent_read_id=000a75b2-a267-4469-9489-b8e3d617334d basecall_model_version_id=2021-05-17_dna_r9.4.1_minion_384_d37a2ab9	33083	1252	33000	31749	0.946298	17.tail
47724ce6-3cb9-4b61-b3ff-bc3d8de2a76a runid=0c3cb5fe719b4a42e8f93e7cab6649d77fab8b17 read=134470 ch=117 start_time=2023-01-03T15:41:28.362724+02:00 flow_cell_id=FAV83619 protocol_group_id=Trial_20_MMPD250 sample_id=no_sample barcode=unclassified barcode_alias=unclassified parent_read_id=47724ce6-3cb9-4b61-b3ff-bc3d8de2a76a basecall_model_version_id=2021-05-17_dna_r9.4.1_minion_384_d37a2ab9	33169	6862	33088	26227	0.965951	8.tail
94562e9b-1a3f-4815-a647-9c22444d9cea runid=0c3cb5fe719b4a42e8f93e7cab6649d77fab8b17 read=19891 ch=192 start_time=2023-01-02T21:18:27.362724+02:00 flow_cell_id=FAV83619 protocol_group_id=Trial_20_MMPD250 sample_id=no_sample barcode=unclassified barcode_alias=unclassified parent_read_id=94562e9b-1a3f-4815-a647-9c22444d9cea basecall_model_version_id=2021-05-17_dna_r9.4.1_minion_384_d37a2ab9	34775	7509	34688	27180	0.940986	2.tail
c3a8b885-ba01-4995-8da8-a4d57598d9c5 runid=0c3cb5fe719b4a42e8f93e7cab6649d77fab8b17 read=39963 ch=229 start_time=2023-01-02T23:44:46.362724+02:00 flow_cell_id=FAV83619 protocol_group_id=Trial_20_MMPD250 sample_id=no_sample barcode=unclassified barcode_alias=unclassified parent_read_id=c3a8b885-ba01-4995-8da8-a4d57598d9c5 basecall_model_version_id=2021-05-17_dna_r9.4.1_minion_384_d37a2ab9	43903	20132	43789	23658	0.901978	NA
cff33585-ac6e-465e-833c-aa537ee0351b runid=0c3cb5fe719b4a42e8f93e7cab6649d77fab8b17 read=31092 ch=56 start_time=2023-01-03T00:09:53.362724+02:00 flow_cell_id=FAV83619 protocol_group_id=Trial_20_MMPD250 sample_id=no_sample barcode=unclassified barcode_alias=unclassified parent_read_id=cff33585-ac6e-465e-833c-aa537ee0351b basecall_model_version_id=2021-05-17_dna_r9.4.1_minion_384_d37a2ab9	48081	11111	48000	36890	0.911846	NA
31180281-9394-41c4-a329-87e07377702f runid=0c3cb5fe719b4a42e8f93e7cab6649d77fab8b17 read=38321 ch=428 start_time=2023-01-03T01:02:46.362724+02:00 flow_cell_id=FAV83619 protocol_group_id=Trial_20_MMPD250 sample_id=no_sample barcode=unclassified barcode_alias=unclassified parent_read_id=31180281-9394-41c4-a329-87e07377702f basecall_model_version_id=2021-05-17_dna_r9.4.1_minion_384_d37a2ab9	39987	34134	39900	5767	0.949194	NA
bbe2f424-b6c0-437a-86b4-bafbdc09fde8 runid=0c3cb5fe719b4a42e8f93e7cab6649d77fab8b17 read=25362 ch=459 start_time=2023-01-03T01:33:06.362724+02:00 flow_cell_id=FAV83619 protocol_group_id=Trial_20_MMPD250 sample_id=no_sample barcode=unclassified barcode_alias=unclassified parent_read_id=bbe2f424-b6c0-437a-86b4-bafbdc09fde8 basecall_model_version_id=2021-05-17_dna_r9.4.1_minion_384_d37a2ab9	31440	4013	31356	27344	0.929418	13.tail
41e53533-270b-4268-9153-1b36fc8963ba runid=0c3cb5fe719b4a42e8f93e7cab6649d77fab8b17 read=47379 ch=58 start_time=2023-01-03T03:07:07.362724+02:00 flow_cell_id=FAV83619 protocol_group_id=Trial_20_MMPD250 sample_id=no_sample barcode=unclassified barcode_alias=unclassified parent_read_id=41e53533-270b-4268-9153-1b36fc8963ba basecall_model_version_id=2021-05-17_dna_r9.4.1_minion_384_d37a2ab9	37999	4	37882	37879	0.772935	NA
a795cb70-52ad-4ea8-9e88-7c1154448cc8 runid=0c3cb5fe719b4a42e8f93e7cab6649d77fab8b17 read=61449 ch=499 start_time=2023-01-03T02:48:36.362724+02:00 flow_cell_id=FAV83619 protocol_group_id=Trial_20_MMPD250 sample_id=no_sample barcode=unclassified barcode_alias=unclassified parent_read_id=a795cb70-52ad-4ea8-9e88-7c1154448cc8 basecall_model_version_id=2021-05-17_dna_r9.4.1_minion_384_d37a2ab9	75331	61628	75255	13628	0.779425	NA
7320e573-ddef-47bc-988b-8cff7b1b2fce runid=0c3cb5fe719b4a42e8f93e7cab6649d77fab8b17 read=5069 ch=61 start_time=2023-01-02T18:42:54.362724+02:00 flow_cell_id=FAV83619 protocol_group_id=Trial_20_MMPD250 sample_id=no_sample barcode=barcode02 barcode_alias=barcode02 parent_read_id=7320e573-ddef-47bc-988b-8cff7b1b2fce basecall_model_version_id=2021-05-17_dna_r9.4.1_minion_384_d37a2ab9	50616	18648	50500	31853	0.953066	17.tail
40b0c273-9822-4275-80f1-dd0bdb53b41b runid=0c3cb5fe719b4a42e8f93e7cab6649d77fab8b17 read=4606 ch=311 start_time=2023-01-02T18:34:42.362724+02:00 flow_cell_id=FAV83619 protocol_group_id=Trial_20_MMPD250 sample_id=no_sample barcode=barcode02 barcode_alias=barcode02 parent_read_id=40b0c273-9822-4275-80f1-dd0bdb53b41b basecall_model_version_id=2021-05-17_dna_r9.4.1_minion_384_d37a2ab9	62211	37656	62100	24445	0.970178	5.tail
1e5639d3-45b7-4c2c-af3a-b4580b93dc60 runid=0c3cb5fe719b4a42e8f93e7cab6649d77fab8b17 read=8346 ch=456 start_time=2023-01-02T19:12:11.362724+02:00 flow_cell_id=FAV83619 protocol_group_id=Trial_20_MMPD250 sample_id=no_sample barcode=barcode02 barcode_alias=barcode02 parent_read_id=1e5639d3-45b7-4c2c-af3a-b4580b93dc60 basecall_model_version_id=2021-05-17_dna_r9.4.1_minion_384_d37a2ab9	29706	5	29600	29596	0.965739	NA
7170c2ad-fd98-46fe-a4fe-8ff290218bc7 runid=0c3cb5fe719b4a42e8f93e7cab6649d77fab8b17 read=10855 ch=112 start_time=2023-01-02T19:29:31.362724+02:00 flow_cell_id=FAV83619 protocol_group_id=Trial_20_MMPD250 sample_id=no_sample barcode=barcode02 barcode_alias=barcode02 parent_read_id=7170c2ad-fd98-46fe-a4fe-8ff290218bc7 basecall_model_version_id=2021-05-17_dna_r9.4.1_minion_384_d37a2ab9	29112	10952	28954	18003	0.960007	5.tail
a1b419e9-798f-4626-afde-3840884426b3 runid=0c3cb5fe719b4a42e8f93e7cab6649d77fab8b17 read=8606 ch=343 start_time=2023-01-02T19:14:28.362724+02:00 flow_cell_id=FAV83619 protocol_group_id=Trial_20_MMPD250 sample_id=no_sample barcode=barcode02 barcode_alias=barcode02 parent_read_id=a1b419e9-798f-4626-afde-3840884426b3 basecall_model_version_id=2021-05-17_dna_r9.4.1_minion_384_d37a2ab9	62115	32912	61951	29040	0.957231	5.tail
308a33b0-6260-4e45-90c6-1cdf71c8d7c2 runid=0c3cb5fe719b4a42e8f93e7cab6649d77fab8b17 read=16248 ch=133 start_time=2023-01-02T20:22:43.362724+02:00 flow_cell_id=FAV83619 protocol_group_id=Trial_20_MMPD250 sample_id=no_sample barcode=barcode02 barcode_alias=barcode02 parent_read_id=308a33b0-6260-4e45-90c6-1cdf71c8d7c2 basecall_model_version_id=2021-05-17_dna_r9.4.1_minion_384_d37a2ab9	61878	30836	61746	30911	0.949177	X.tail
652c9fd2-e10f-4522-8253-ed6638272458 runid=0c3cb5fe719b4a42e8f93e7cab6649d77fab8b17 read=20703 ch=470 start_time=2023-01-02T21:18:51.362724+02:00 flow_cell_id=FAV83619 protocol_group_id=Trial_20_MMPD250 sample_id=no_sample barcode=barcode02 barcode_alias=barcode02 parent_read_id=652c9fd2-e10f-4522-8253-ed6638272458 basecall_model_version_id=2021-05-17_dna_r9.4.1_minion_384_d37a2ab9	223670	193728	223588	29861	0.959546	NA
57a9b704-9909-46e0-9c21-f4329f5b2386 runid=0c3cb5fe719b4a42e8f93e7cab6649d77fab8b17 read=21727 ch=50 start_time=2023-01-02T22:02:41.362724+02:00 flow_cell_id=FAV83619 protocol_group_id=Trial_20_MMPD250 sample_id=no_sample barcode=barcode02 barcode_alias=barcode02 parent_read_id=57a9b704-9909-46e0-9c21-f4329f5b2386 basecall_model_version_id=2021-05-17_dna_r9.4.1_minion_384_d37a2ab9	45804	9512	45700	36189	0.921523	9.tail
6de7a5de-8081-4c5e-be9d-8ce815037572 runid=0c3cb5fe719b4a42e8f93e7cab6649d77fab8b17 read=25932 ch=374 start_time=2023-01-02T21:42:44.362724+02:00 flow_cell_id=FAV83619 protocol_group_id=Trial_20_MMPD250 sample_id=no_sample barcode=barcode02 barcode_alias=barcode02 parent_read_id=6de7a5de-8081-4c5e-be9d-8ce815037572 basecall_model_version_id=2021-05-17_dna_r9.4.1_minion_384_d37a2ab9	42599	23701	42491	18791	0.923208	X.tail
717fa5b0-2e07-4f82-ab6a-57090678a072 runid=0c3cb5fe719b4a42e8f93e7cab6649d77fab8b17 read=33317 ch=491 start_time=2023-01-02T22:36:15.362724+02:00 flow_cell_id=FAV83619 protocol_group_id=Trial_20_MMPD250 sample_id=no_sample barcode=barcode02 barcode_alias=barcode02 parent_read_id=717fa5b0-2e07-4f82-ab6a-57090678a072 basecall_model_version_id=2021-05-17_dna_r9.4.1_minion_384_d37a2ab9	36600	16563	36489	19927	0.93416	6.tail
e301050c-2a45-4c64-96df-2a32fe67714b runid=0c3cb5fe719b4a42e8f93e7cab6649d77fab8b17 read=22772 ch=249 start_time=2023-01-02T23:01:58.362724+02:00 flow_cell_id=FAV83619 protocol_group_id=Trial_20_MMPD250 sample_id=no_sample barcode=barcode02 barcode_alias=barcode02 parent_read_id=e301050c-2a45-4c64-96df-2a32fe67714b basecall_model_version_id=2021-05-17_dna_r9.4.1_minion_384_d37a2ab9	37214	1	37086	37086	0.925686	NA
f01c6110-b29c-449a-863f-f64eff96d28f runid=0c3cb5fe719b4a42e8f93e7cab6649d77fab8b17 read=34190 ch=175 start_time=2023-01-02T23:03:45.362724+02:00 flow_cell_id=FAV83619 protocol_group_id=Trial_20_MMPD250 sample_id=no_sample barcode=barcode02 barcode_alias=barcode02 parent_read_id=f01c6110-b29c-449a-863f-f64eff96d28f basecall_model_version_id=2021-05-17_dna_r9.4.1_minion_384_d37a2ab9	29580	1202	29499	28298	0.956428	NA
f7571eb8-9b1e-4300-8465-0e37052203da runid=0c3cb5fe719b4a42e8f93e7cab6649d77fab8b17 read=33875 ch=371 start_time=2023-01-02T22:52:31.362724+02:00 flow_cell_id=FAV83619 protocol_group_id=Trial_20_MMPD250 sample_id=no_sample barcode=barcode02 barcode_alias=barcode02 parent_read_id=f7571eb8-9b1e-4300-8465-0e37052203da basecall_model_version_id=2021-05-17_dna_r9.4.1_minion_384_d37a2ab9	44564	18362	44480	26119	0.970252	2.tail
b1fe8e5c-e4f0-4bed-9cce-1bf010a49b65 runid=0c3cb5fe719b4a42e8f93e7cab6649d77fab8b17 read=38820 ch=122 start_time=2023-01-02T23:47:45.362724+02:00 flow_cell_id=FAV83619 protocol_group_id=Trial_20_MMPD250 sample_id=no_sample barcode=barcode02 barcode_alias=barcode02 parent_read_id=b1fe8e5c-e4f0-4bed-9cce-1bf010a49b65 basecall_model_version_id=2021-05-17_dna_r9.4.1_minion_384_d37a2ab9	51838	13231	51751	38521	0.948158	17.tail
5f44b2b8-c287-4f89-bde1-0869f556f3a4 runid=0c3cb5fe719b4a42e8f93e7cab6649d77fab8b17 read=49581 ch=224 start_time=2023-01-03T00:38:38.362724+02:00 flow_cell_id=FAV83619 protocol_group_id=Trial_20_MMPD250 sample_id=no_sample barcode=barcode02 barcode_alias=barcode02 parent_read_id=5f44b2b8-c287-4f89-bde1-0869f556f3a4 basecall_model_version_id=2021-05-17_dna_r9.4.1_minion_384_d37a2ab9	51224	37710	51083	13374	0.933004	17.tail
1fbb1ce9-321d-4bbc-8eb6-404bc64950fe runid=0c3cb5fe719b4a42e8f93e7cab6649d77fab8b17 read=30058 ch=83 start_time=2023-01-03T01:02:18.362724+02:00 flow_cell_id=FAV83619 protocol_group_id=Trial_20_MMPD250 sample_id=no_sample barcode=barcode02 barcode_alias=barcode02 parent_read_id=1fbb1ce9-321d-4bbc-8eb6-404bc64950fe basecall_model_version_id=2021-05-17_dna_r9.4.1_minion_384_d37a2ab9	29106	5	28983	28979	0.91059	NA
ff42075b-dc5d-4086-8f8c-a85f852f0b8a runid=0c3cb5fe719b4a42e8f93e7cab6649d77fab8b17 read=45471 ch=29 start_time=2023-01-03T01:07:14.362724+02:00 flow_cell_id=FAV83619 protocol_group_id=Trial_20_MMPD250 sample_id=no_sample barcode=barcode02 barcode_alias=barcode02 parent_read_id=ff42075b-dc5d-4086-8f8c-a85f852f0b8a basecall_model_version_id=2021-05-17_dna_r9.4.1_minion_384_d37a2ab9	29586	3	29492	29490	0.946253	NA	*
a64c6adf-d185-415d-8d18-1ebd05ad317d runid=0c3cb5fe719b4a42e8f93e7cab6649d77fab8b17 read=46100 ch=188 start_time=2023-01-03T00:41:15.362724+02:00 flow_cell_id=FAV83619 protocol_group_id=Trial_20_MMPD250 sample_id=no_sample barcode=barcode02 barcode_alias=barcode02 parent_read_id=a64c6adf-d185-415d-8d18-1ebd05ad317d basecall_model_version_id=2021-05-17_dna_r9.4.1_minion_384_d37a2ab9	63352	3106	63275	60170	0.841615	NA
c81e3422-ec25-49fe-b7ed-859bd97547e3 runid=0c3cb5fe719b4a42e8f93e7cab6649d77fab8b17 read=51480 ch=367 start_time=2023-01-03T01:19:43.362724+02:00 flow_cell_id=FAV83619 protocol_group_id=Trial_20_MMPD250 sample_id=no_sample barcode=barcode02 barcode_alias=barcode02 parent_read_id=c81e3422-ec25-49fe-b7ed-859bd97547e3 basecall_model_version_id=2021-05-17_dna_r9.4.1_minion_384_d37a2ab9	70941	48123	70777	22655	0.559965	NA
523ce4ea-7b41-47ee-9746-556fb8a40903 runid=0c3cb5fe719b4a42e8f93e7cab6649d77fab8b17 read=45489 ch=141 start_time=2023-01-03T01:19:19.362724+02:00 flow_cell_id=FAV83619 protocol_group_id=Trial_20_MMPD250 sample_id=no_sample barcode=barcode02 barcode_alias=barcode02 parent_read_id=523ce4ea-7b41-47ee-9746-556fb8a40903 basecall_model_version_id=2021-05-17_dna_r9.4.1_minion_384_d37a2ab9	32283	15697	32200	16504	0.952012	NA
a8b894cb-d3ad-4170-8128-a4c389e6d6ba runid=0c3cb5fe719b4a42e8f93e7cab6649d77fab8b17 read=49251 ch=121 start_time=2023-01-03T02:08:05.362724+02:00 flow_cell_id=FAV83619 protocol_group_id=Trial_20_MMPD250 sample_id=no_sample barcode=barcode02 barcode_alias=barcode02 parent_read_id=a8b894cb-d3ad-4170-8128-a4c389e6d6ba basecall_model_version_id=2021-05-17_dna_r9.4.1_minion_384_d37a2ab9	39806	1413	39666	38254	0.918754	6.tail
a119a9e7-d44c-48d9-8901-692601732474 runid=0c3cb5fe719b4a42e8f93e7cab6649d77fab8b17 read=54779 ch=92 start_time=2023-01-03T02:06:42.362724+02:00 flow_cell_id=FAV83619 protocol_group_id=Trial_20_MMPD250 sample_id=no_sample barcode=barcode02 barcode_alias=barcode02 parent_read_id=a119a9e7-d44c-48d9-8901-692601732474 basecall_model_version_id=2021-05-17_dna_r9.4.1_minion_384_d37a2ab9	55273	22919	55191	32273	0.954606	NA
d4662df8-5aa7-40b6-9211-8f0ffbeaccfb runid=0c3cb5fe719b4a42e8f93e7cab6649d77fab8b17 read=19547 ch=425 start_time=2023-01-03T01:39:30.362724+02:00 flow_cell_id=FAV83619 protocol_group_id=Trial_20_MMPD250 sample_id=no_sample barcode=barcode02 barcode_alias=barcode02 parent_read_id=d4662df8-5aa7-40b6-9211-8f0ffbeaccfb basecall_model_version_id=2021-05-17_dna_r9.4.1_minion_384_d37a2ab9	54149	37537	54068	16532	0.95917	NA
ed581338-1b55-4505-b4d0-cbac48d8978d runid=0c3cb5fe719b4a42e8f93e7cab6649d77fab8b17 read=60060 ch=228 start_time=2023-01-03T02:59:51.362724+02:00 flow_cell_id=FAV83619 protocol_group_id=Trial_20_MMPD250 sample_id=no_sample barcode=barcode02 barcode_alias=barcode02 parent_read_id=ed581338-1b55-4505-b4d0-cbac48d8978d basecall_model_version_id=2021-05-17_dna_r9.4.1_minion_384_d37a2ab9	41135	19077	41055	21979	0.944856	3.tail
6e3a83b9-8e7e-4f2d-9ad7-19332b41e305 runid=0c3cb5fe719b4a42e8f93e7cab6649d77fab8b17 read=61322 ch=114 start_time=2023-01-03T03:31:05.362724+02:00 flow_cell_id=FAV83619 protocol_group_id=Trial_20_MMPD250 sample_id=no_sample barcode=barcode02 barcode_alias=barcode02 parent_read_id=6e3a83b9-8e7e-4f2d-9ad7-19332b41e305 basecall_model_version_id=2021-05-17_dna_r9.4.1_minion_384_d37a2ab9	41641	8601	41558	32958	0.626889	15.tail
e6c9ff6d-5574-44dd-9349-1bfd751801e2 runid=0c3cb5fe719b4a42e8f93e7cab6649d77fab8b17 read=60783 ch=129 start_time=2023-01-03T03:36:26.362724+02:00 flow_cell_id=FAV83619 protocol_group_id=Trial_20_MMPD250 sample_id=no_sample barcode=barcode02 barcode_alias=barcode02 parent_read_id=e6c9ff6d-5574-44dd-9349-1bfd751801e2 basecall_model_version_id=2021-05-17_dna_r9.4.1_minion_384_d37a2ab9	41429	20533	41348	20816	0.930294	6.tail
9849bd64-3b1e-4cda-9d06-91f2c6e63d95 runid=0c3cb5fe719b4a42e8f93e7cab6649d77fab8b17 read=63581 ch=299 start_time=2023-01-03T04:35:48.362724+02:00 flow_cell_id=FAV83619 protocol_group_id=Trial_20_MMPD250 sample_id=no_sample barcode=barcode02 barcode_alias=barcode02 parent_read_id=9849bd64-3b1e-4cda-9d06-91f2c6e63d95 basecall_model_version_id=2021-05-17_dna_r9.4.1_minion_384_d37a2ab9	79976	52747	79900	27154	0.913935	NA
96001d95-3bbf-4343-9825-7a04760cf3ef runid=0c3cb5fe719b4a42e8f93e7cab6649d77fab8b17 read=68389 ch=326 start_time=2023-01-03T05:52:21.362724+02:00 flow_cell_id=FAV83619 protocol_group_id=Trial_20_MMPD250 sample_id=no_sample barcode=barcode02 barcode_alias=barcode02 parent_read_id=96001d95-3bbf-4343-9825-7a04760cf3ef basecall_model_version_id=2021-05-17_dna_r9.4.1_minion_384_d37a2ab9	38248	10529	38166	27638	0.909762	NA
105d77a1-3e2d-4d63-a7a9-30d4a7fc20af runid=0c3cb5fe719b4a42e8f93e7cab6649d77fab8b17 read=91515 ch=226 start_time=2023-01-03T06:09:59.362724+02:00 flow_cell_id=FAV83619 protocol_group_id=Trial_20_MMPD250 sample_id=no_sample barcode=barcode02 barcode_alias=barcode02 parent_read_id=105d77a1-3e2d-4d63-a7a9-30d4a7fc20af basecall_model_version_id=2021-05-17_dna_r9.4.1_minion_384_d37a2ab9	27531	2527	27444	24918	0.933943	NA
99fc68ad-5ec3-42ae-bc40-8a78276c8bc9 runid=0c3cb5fe719b4a42e8f93e7cab6649d77fab8b17 read=98463 ch=189 start_time=2023-01-03T06:29:42.362724+02:00 flow_cell_id=FAV83619 protocol_group_id=Trial_20_MMPD250 sample_id=no_sample barcode=barcode02 barcode_alias=barcode02 parent_read_id=99fc68ad-5ec3-42ae-bc40-8a78276c8bc9 basecall_model_version_id=2021-05-17_dna_r9.4.1_minion_384_d37a2ab9	44748	28617	44666	16050	0.959128	NA
fcc8550a-4ee3-4665-9db3-2e92f22f9e0b runid=0c3cb5fe719b4a42e8f93e7cab6649d77fab8b17 read=81939 ch=464 start_time=2023-01-03T07:00:31.362724+02:00 flow_cell_id=FAV83619 protocol_group_id=Trial_20_MMPD250 sample_id=no_sample barcode=barcode02 barcode_alias=barcode02 parent_read_id=fcc8550a-4ee3-4665-9db3-2e92f22f9e0b basecall_model_version_id=2021-05-17_dna_r9.4.1_minion_384_d37a2ab9	65762	45409	65674	20266	0.95342	NA
818f43c2-8e2a-4636-8fe3-5be8624cd4a3 runid=0c3cb5fe719b4a42e8f93e7cab6649d77fab8b17 read=86501 ch=178 start_time=2023-01-03T07:30:11.362724+02:00 flow_cell_id=FAV83619 protocol_group_id=Trial_20_MMPD250 sample_id=no_sample barcode=barcode02 barcode_alias=barcode02 parent_read_id=818f43c2-8e2a-4636-8fe3-5be8624cd4a3 basecall_model_version_id=2021-05-17_dna_r9.4.1_minion_384_d37a2ab9	33835	6	33751	33746	0.952972	NA	*
f335a361-6f80-484f-9a84-1548c89494b8 runid=0c3cb5fe719b4a42e8f93e7cab6649d77fab8b17 read=94467 ch=313 start_time=2023-01-03T07:44:59.362724+02:00 flow_cell_id=FAV83619 protocol_group_id=Trial_20_MMPD250 sample_id=no_sample barcode=barcode02 barcode_alias=barcode02 parent_read_id=f335a361-6f80-484f-9a84-1548c89494b8 basecall_model_version_id=2021-05-17_dna_r9.4.1_minion_384_d37a2ab9	44053	9419	43968	34550	0.877135	NA
eba3cb8e-fe8c-4aeb-abe1-fd622ed6db98 runid=0c3cb5fe719b4a42e8f93e7cab6649d77fab8b17 read=103949 ch=219 start_time=2023-01-03T08:45:38.362724+02:00 flow_cell_id=FAV83619 protocol_group_id=Trial_20_MMPD250 sample_id=no_sample barcode=barcode02 barcode_alias=barcode02 parent_read_id=eba3cb8e-fe8c-4aeb-abe1-fd622ed6db98 basecall_model_version_id=2021-05-17_dna_r9.4.1_minion_384_d37a2ab9	40653	10037	40566	30530	0.961317	NA
d8d067cc-bee5-4992-948d-504fbb22a66c runid=0c3cb5fe719b4a42e8f93e7cab6649d77fab8b17 read=115370 ch=208 start_time=2023-01-03T11:27:28.362724+02:00 flow_cell_id=FAV83619 protocol_group_id=Trial_20_MMPD250 sample_id=no_sample barcode=barcode02 barcode_alias=barcode02 parent_read_id=d8d067cc-bee5-4992-948d-504fbb22a66c basecall_model_version_id=2021-05-17_dna_r9.4.1_minion_384_d37a2ab9	49544	2805	49458	46654	0.934239	6.tail
28b4586d-3e1c-4efb-9d78-57e0191fc868 runid=0c3cb5fe719b4a42e8f93e7cab6649d77fab8b17 read=88803 ch=318 start_time=2023-01-03T14:26:39.362724+02:00 flow_cell_id=FAV83619 protocol_group_id=Trial_20_MMPD250 sample_id=no_sample barcode=barcode02 barcode_alias=barcode02 parent_read_id=28b4586d-3e1c-4efb-9d78-57e0191fc868 basecall_model_version_id=2021-05-17_dna_r9.4.1_minion_384_d37a2ab9	62872	40366	62787	22422	0.95723	NA
f5aef28f-2131-44c9-b0c6-9b4623b24d9d runid=0c3cb5fe719b4a42e8f93e7cab6649d77fab8b17 read=108740 ch=153 start_time=2023-01-03T14:37:28.362724+02:00 flow_cell_id=FAV83619 protocol_group_id=Trial_20_MMPD250 sample_id=no_sample barcode=barcode02 barcode_alias=barcode02 parent_read_id=f5aef28f-2131-44c9-b0c6-9b4623b24d9d basecall_model_version_id=2021-05-17_dna_r9.4.1_minion_384_d37a2ab9	36483	14	36399	36386	0.90194	NA	*
533f6b73-eaba-4aa6-a005-de1579fb1ab7 runid=0c3cb5fe719b4a42e8f93e7cab6649d77fab8b17 read=108671 ch=377 start_time=2023-01-03T14:43:55.362724+02:00 flow_cell_id=FAV83619 protocol_group_id=Trial_20_MMPD250 sample_id=no_sample barcode=barcode02 barcode_alias=barcode02 parent_read_id=533f6b73-eaba-4aa6-a005-de1579fb1ab7 basecall_model_version_id=2021-05-17_dna_r9.4.1_minion_384_d37a2ab9	33197	7320	33084	25765	0.817543	NA
7298703d-8f5d-4079-8b0e-2ed7919d2b10 runid=0c3cb5fe719b4a42e8f93e7cab6649d77fab8b17 read=14240 ch=384 start_time=2023-01-02T20:07:04.362724+02:00 flow_cell_id=FAV83619 protocol_group_id=Trial_20_MMPD250 sample_id=no_sample barcode=barcode02 barcode_alias=barcode02 parent_read_id=7298703d-8f5d-4079-8b0e-2ed7919d2b10 basecall_model_version_id=2021-05-17_dna_r9.4.1_minion_384_d37a2ab9	29046	6	28964	28959	0.952623	NA	*
e81b7311-b5ca-4332-b9f2-ce1564c6fc1b runid=0c3cb5fe719b4a42e8f93e7cab6649d77fab8b17 read=17212 ch=188 start_time=2023-01-02T20:10:16.362724+02:00 flow_cell_id=FAV83619 protocol_group_id=Trial_20_MMPD250 sample_id=no_sample barcode=barcode02 barcode_alias=barcode02 parent_read_id=e81b7311-b5ca-4332-b9f2-ce1564c6fc1b basecall_model_version_id=2021-05-17_dna_r9.4.1_minion_384_d37a2ab9	39316	18548	39200	20653	0.973127	NA
7eaac360-639d-45d9-8893-9f624e0bd6db runid=0c3cb5fe719b4a42e8f93e7cab6649d77fab8b17 read=17129 ch=21 start_time=2023-01-02T20:20:24.362724+02:00 flow_cell_id=FAV83619 protocol_group_id=Trial_20_MMPD250 sample_id=no_sample barcode=barcode02 barcode_alias=barcode02 parent_read_id=7eaac360-639d-45d9-8893-9f624e0bd6db basecall_model_version_id=2021-05-17_dna_r9.4.1_minion_384_d37a2ab9	48026	13	47942	47930	0.914855	NA	*
4b43f2ac-f0ba-47c7-923a-0aa243a9290c runid=0c3cb5fe719b4a42e8f93e7cab6649d77fab8b17 read=28748 ch=479 start_time=2023-01-02T22:04:17.362724+02:00 flow_cell_id=FAV83619 protocol_group_id=Trial_20_MMPD250 sample_id=no_sample barcode=barcode02 barcode_alias=barcode02 parent_read_id=4b43f2ac-f0ba-47c7-923a-0aa243a9290c basecall_model_version_id=2021-05-17_dna_r9.4.1_minion_384_d37a2ab9	45231	28623	45149	16527	0.937315	1.tail
5133b8b0-a555-4c1d-9f43-fe130e6b3ca5 runid=0c3cb5fe719b4a42e8f93e7cab6649d77fab8b17 read=29098 ch=12 start_time=2023-01-02T22:11:31.362724+02:00 flow_cell_id=FAV83619 protocol_group_id=Trial_20_MMPD250 sample_id=no_sample barcode=barcode02 barcode_alias=barcode02 parent_read_id=5133b8b0-a555-4c1d-9f43-fe130e6b3ca5 basecall_model_version_id=2021-05-17_dna_r9.4.1_minion_384_d37a2ab9	56760	21807	56677	34871	0.947894	10.tail
3b76124f-1a99-48dc-8b95-53b2977986ad runid=0c3cb5fe719b4a42e8f93e7cab6649d77fab8b17 read=30964 ch=252 start_time=2023-01-02T22:36:41.362724+02:00 flow_cell_id=FAV83619 protocol_group_id=Trial_20_MMPD250 sample_id=no_sample barcode=barcode02 barcode_alias=barcode02 parent_read_id=3b76124f-1a99-48dc-8b95-53b2977986ad basecall_model_version_id=2021-05-17_dna_r9.4.1_minion_384_d37a2ab9	33243	11316	33156	21841	0.952108	NA
4cc43148-cbee-4bf1-ae31-695b6c864b97 runid=0c3cb5fe719b4a42e8f93e7cab6649d77fab8b17 read=21646 ch=71 start_time=2023-01-02T22:40:59.362724+02:00 flow_cell_id=FAV83619 protocol_group_id=Trial_20_MMPD250 sample_id=no_sample barcode=barcode02 barcode_alias=barcode02 parent_read_id=4cc43148-cbee-4bf1-ae31-695b6c864b97 basecall_model_version_id=2021-05-17_dna_r9.4.1_minion_384_d37a2ab9	40525	7017	40400	33384	0.960071	NA
cd790b2d-236d-4f9f-bd4e-8c949d6e4e47 runid=0c3cb5fe719b4a42e8f93e7cab6649d77fab8b17 read=26039 ch=123 start_time=2023-01-02T23:22:53.362724+02:00 flow_cell_id=FAV83619 protocol_group_id=Trial_20_MMPD250 sample_id=no_sample barcode=barcode02 barcode_alias=barcode02 parent_read_id=cd790b2d-236d-4f9f-bd4e-8c949d6e4e47 basecall_model_version_id=2021-05-17_dna_r9.4.1_minion_384_d37a2ab9	36206	11817	36046	24230	0.820182	NA
c349043d-3c44-4bc1-9d36-a0485cee1ada runid=0c3cb5fe719b4a42e8f93e7cab6649d77fab8b17 read=26719 ch=111 start_time=2023-01-03T00:25:08.362724+02:00 flow_cell_id=FAV83619 protocol_group_id=Trial_20_MMPD250 sample_id=no_sample barcode=barcode02 barcode_alias=barcode02 parent_read_id=c349043d-3c44-4bc1-9d36-a0485cee1ada basecall_model_version_id=2021-05-17_dna_r9.4.1_minion_384_d37a2ab9	32147	2	32064	32063	0.875713	NA	*
16b406c6-1154-4acc-bef6-1abe3de231ae runid=0c3cb5fe719b4a42e8f93e7cab6649d77fab8b17 read=52952 ch=305 start_time=2023-01-03T01:59:25.362724+02:00 flow_cell_id=FAV83619 protocol_group_id=Trial_20_MMPD250 sample_id=no_sample barcode=barcode02 barcode_alias=barcode02 parent_read_id=16b406c6-1154-4acc-bef6-1abe3de231ae basecall_model_version_id=2021-05-17_dna_r9.4.1_minion_384_d37a2ab9	35519	13464	35400	21937	0.950358	NA
fc025ee8-7952-4407-8486-8691160c84c4 runid=0c3cb5fe719b4a42e8f93e7cab6649d77fab8b17 read=62110 ch=502 start_time=2023-01-03T02:07:57.362724+02:00 flow_cell_id=FAV83619 protocol_group_id=Trial_20_MMPD250 sample_id=no_sample barcode=barcode02 barcode_alias=barcode02 parent_read_id=fc025ee8-7952-4407-8486-8691160c84c4 basecall_model_version_id=2021-05-17_dna_r9.4.1_minion_384_d37a2ab9	30601	17469	30500	13032	0.941298	NA
ef5c0ef2-1997-421c-b18a-761568c97376 runid=0c3cb5fe719b4a42e8f93e7cab6649d77fab8b17 read=59005 ch=305 start_time=2023-01-03T03:01:26.362724+02:00 flow_cell_id=FAV83619 protocol_group_id=Trial_20_MMPD250 sample_id=no_sample barcode=barcode02 barcode_alias=barcode02 parent_read_id=ef5c0ef2-1997-421c-b18a-761568c97376 basecall_model_version_id=2021-05-17_dna_r9.4.1_minion_384_d37a2ab9	131438	89550	131358	41809	0.946806	17.tail
30869ad5-a84a-4dd7-8ce9-4d6b52619993 runid=0c3cb5fe719b4a42e8f93e7cab6649d77fab8b17 read=55592 ch=152 start_time=2023-01-03T03:22:53.362724+02:00 flow_cell_id=FAV83619 protocol_group_id=Trial_20_MMPD250 sample_id=no_sample barcode=barcode02 barcode_alias=barcode02 parent_read_id=30869ad5-a84a-4dd7-8ce9-4d6b52619993 basecall_model_version_id=2021-05-17_dna_r9.4.1_minion_384_d37a2ab9	36233	7	36155	36149	0.959197	NA	*
e5167873-f572-474c-970f-f73e14711246 runid=0c3cb5fe719b4a42e8f93e7cab6649d77fab8b17 read=23935 ch=333 start_time=2023-01-03T03:46:29.362724+02:00 flow_cell_id=FAV83619 protocol_group_id=Trial_20_MMPD250 sample_id=no_sample barcode=barcode02 barcode_alias=barcode02 parent_read_id=e5167873-f572-474c-970f-f73e14711246 basecall_model_version_id=2021-05-17_dna_r9.4.1_minion_384_d37a2ab9	31655	25	31579	31555	0.934749	NA
fa4ed39a-f617-49da-8393-76f61eb9f2e6 runid=0c3cb5fe719b4a42e8f93e7cab6649d77fab8b17 read=68909 ch=149 start_time=2023-01-03T03:50:15.362724+02:00 flow_cell_id=FAV83619 protocol_group_id=Trial_20_MMPD250 sample_id=no_sample barcode=barcode02 barcode_alias=barcode02 parent_read_id=fa4ed39a-f617-49da-8393-76f61eb9f2e6 basecall_model_version_id=2021-05-17_dna_r9.4.1_minion_384_d37a2ab9	35492	9065	35400	26336	0.937158	NA
68cac779-16b0-4c04-be67-832949132256 runid=0c3cb5fe719b4a42e8f93e7cab6649d77fab8b17 read=50206 ch=156 start_time=2023-01-03T04:01:14.362724+02:00 flow_cell_id=FAV83619 protocol_group_id=Trial_20_MMPD250 sample_id=no_sample barcode=barcode02 barcode_alias=barcode02 parent_read_id=68cac779-16b0-4c04-be67-832949132256 basecall_model_version_id=2021-05-17_dna_r9.4.1_minion_384_d37a2ab9	36439	5	36353	36349	0.890726	NA	*
5538fcfc-6354-4d2e-9613-f1f4c8168aae runid=0c3cb5fe719b4a42e8f93e7cab6649d77fab8b17 read=67079 ch=306 start_time=2023-01-03T04:12:29.362724+02:00 flow_cell_id=FAV83619 protocol_group_id=Trial_20_MMPD250 sample_id=no_sample barcode=barcode02 barcode_alias=barcode02 parent_read_id=5538fcfc-6354-4d2e-9613-f1f4c8168aae basecall_model_version_id=2021-05-17_dna_r9.4.1_minion_384_d37a2ab9	31037	17646	30957	13312	0.952148	NA
db7ed76b-13ac-4173-8baf-d4e68358b351 runid=0c3cb5fe719b4a42e8f93e7cab6649d77fab8b17 read=54330 ch=162 start_time=2023-01-03T04:24:44.362724+02:00 flow_cell_id=FAV83619 protocol_group_id=Trial_20_MMPD250 sample_id=no_sample barcode=barcode02 barcode_alias=barcode02 parent_read_id=db7ed76b-13ac-4173-8baf-d4e68358b351 basecall_model_version_id=2021-05-17_dna_r9.4.1_minion_384_d37a2ab9	41377	304	41276	40973	0.950211	NA
0e5b8535-4ecc-45ea-a3bc-42565860e2db runid=0c3cb5fe719b4a42e8f93e7cab6649d77fab8b17 read=69021 ch=211 start_time=2023-01-03T05:16:30.362724+02:00 flow_cell_id=FAV83619 protocol_group_id=Trial_20_MMPD250 sample_id=no_sample barcode=barcode02 barcode_alias=barcode02 parent_read_id=0e5b8535-4ecc-45ea-a3bc-42565860e2db basecall_model_version_id=2021-05-17_dna_r9.4.1_minion_384_d37a2ab9	33045	9127	32961	23835	0.934844	6.tail
66fda88d-08aa-430c-a6b3-26fd2cb8f1c3 runid=0c3cb5fe719b4a42e8f93e7cab6649d77fab8b17 read=78884 ch=218 start_time=2023-01-03T05:53:11.362724+02:00 flow_cell_id=FAV83619 protocol_group_id=Trial_20_MMPD250 sample_id=no_sample barcode=barcode02 barcode_alias=barcode02 parent_read_id=66fda88d-08aa-430c-a6b3-26fd2cb8f1c3 basecall_model_version_id=2021-05-17_dna_r9.4.1_minion_384_d37a2ab9	44850	1409	44781	43373	0.939755	16.tail
50f28da4-321d-4bd8-a6f8-bfed83eaee36 runid=0c3cb5fe719b4a42e8f93e7cab6649d77fab8b17 read=79218 ch=502 start_time=2023-01-03T05:46:08.362724+02:00 flow_cell_id=FAV83619 protocol_group_id=Trial_20_MMPD250 sample_id=no_sample barcode=barcode02 barcode_alias=barcode02 parent_read_id=50f28da4-321d-4bd8-a6f8-bfed83eaee36 basecall_model_version_id=2021-05-17_dna_r9.4.1_minion_384_d37a2ab9	49574	9901	49490	39590	0.965597	8.tail
df6e6bb5-3163-45f1-869f-338012cadb2f runid=0c3cb5fe719b4a42e8f93e7cab6649d77fab8b17 read=44568 ch=117 start_time=2023-01-03T06:57:06.362724+02:00 flow_cell_id=FAV83619 protocol_group_id=Trial_20_MMPD250 sample_id=no_sample barcode=barcode02 barcode_alias=barcode02 parent_read_id=df6e6bb5-3163-45f1-869f-338012cadb2f basecall_model_version_id=2021-05-17_dna_r9.4.1_minion_384_d37a2ab9	44706	9001	44600	35600	0.95632	NA
9f6466bb-fc55-4aec-bded-8c07836ca8a1 runid=0c3cb5fe719b4a42e8f93e7cab6649d77fab8b17 read=57677 ch=143 start_time=2023-01-03T06:55:31.362724+02:00 flow_cell_id=FAV83619 protocol_group_id=Trial_20_MMPD250 sample_id=no_sample barcode=barcode02 barcode_alias=barcode02 parent_read_id=9f6466bb-fc55-4aec-bded-8c07836ca8a1 basecall_model_version_id=2021-05-17_dna_r9.4.1_minion_384_d37a2ab9	61614	29111	61500	32390	0.961902	15.tail
833a406b-4d9f-4af4-80ee-4cba5a51b953 runid=0c3cb5fe719b4a42e8f93e7cab6649d77fab8b17 read=104310 ch=494 start_time=2023-01-03T07:27:18.362724+02:00 flow_cell_id=FAV83619 protocol_group_id=Trial_20_MMPD250 sample_id=no_sample barcode=barcode02 barcode_alias=barcode02 parent_read_id=833a406b-4d9f-4af4-80ee-4cba5a51b953 basecall_model_version_id=2021-05-17_dna_r9.4.1_minion_384_d37a2ab9	67959	42419	67889	25471	0.718072	NA
1cbbb4d9-483a-41eb-9e48-cc42e6217d4f runid=0c3cb5fe719b4a42e8f93e7cab6649d77fab8b17 read=85031 ch=115 start_time=2023-01-03T07:52:54.362724+02:00 flow_cell_id=FAV83619 protocol_group_id=Trial_20_MMPD250 sample_id=no_sample barcode=barcode02 barcode_alias=barcode02 parent_read_id=1cbbb4d9-483a-41eb-9e48-cc42e6217d4f basecall_model_version_id=2021-05-17_dna_r9.4.1_minion_384_d37a2ab9	27577	11	27491	27481	0.918234	NA	*
567d8aeb-74bc-4697-a41c-d2b0a64279b3 runid=0c3cb5fe719b4a42e8f93e7cab6649d77fab8b17 read=70824 ch=156 start_time=2023-01-03T08:14:44.362724+02:00 flow_cell_id=FAV83619 protocol_group_id=Trial_20_MMPD250 sample_id=no_sample barcode=barcode02 barcode_alias=barcode02 parent_read_id=567d8aeb-74bc-4697-a41c-d2b0a64279b3 basecall_model_version_id=2021-05-17_dna_r9.4.1_minion_384_d37a2ab9	45292	1945	45166	43222	0.932442	NA
1a07e6ca-af02-4f26-bf37-fe82786e73d0 runid=0c3cb5fe719b4a42e8f93e7cab6649d77fab8b17 read=93483 ch=121 start_time=2023-01-03T08:42:33.362724+02:00 flow_cell_id=FAV83619 protocol_group_id=Trial_20_MMPD250 sample_id=no_sample barcode=barcode02 barcode_alias=barcode02 parent_read_id=1a07e6ca-af02-4f26-bf37-fe82786e73d0 basecall_model_version_id=2021-05-17_dna_r9.4.1_minion_384_d37a2ab9	31722	1924	31640	29717	0.953225	NA
7e265d0c-81fc-4f84-ad38-7de86bd32c1e runid=0c3cb5fe719b4a42e8f93e7cab6649d77fab8b17 read=76323 ch=405 start_time=2023-01-03T08:45:02.362724+02:00 flow_cell_id=FAV83619 protocol_group_id=Trial_20_MMPD250 sample_id=no_sample barcode=barcode02 barcode_alias=barcode02 parent_read_id=7e265d0c-81fc-4f84-ad38-7de86bd32c1e basecall_model_version_id=2021-05-17_dna_r9.4.1_minion_384_d37a2ab9	68262	21525	68180	46656	0.952139	NA
02915798-4cad-4669-95b0-86203601c0d6 runid=0c3cb5fe719b4a42e8f93e7cab6649d77fab8b17 read=98060 ch=248 start_time=2023-01-03T10:23:44.362724+02:00 flow_cell_id=FAV83619 protocol_group_id=Trial_20_MMPD250 sample_id=no_sample barcode=barcode02 barcode_alias=barcode02 parent_read_id=02915798-4cad-4669-95b0-86203601c0d6 basecall_model_version_id=2021-05-17_dna_r9.4.1_minion_384_d37a2ab9	54172	23769	54089	30321	0.941163	6.tail
97249618-1593-4e4b-930d-244d88bf61af runid=0c3cb5fe719b4a42e8f93e7cab6649d77fab8b17 read=87668 ch=447 start_time=2023-01-03T10:47:44.362724+02:00 flow_cell_id=FAV83619 protocol_group_id=Trial_20_MMPD250 sample_id=no_sample barcode=barcode02 barcode_alias=barcode02 parent_read_id=97249618-1593-4e4b-930d-244d88bf61af basecall_model_version_id=2021-05-17_dna_r9.4.1_minion_384_d37a2ab9	48182	23338	48100	24763	0.938053	11.tail
0bcd3031-10ca-4830-bf78-2178fc8ea9cf runid=0c3cb5fe719b4a42e8f93e7cab6649d77fab8b17 read=115613 ch=303 start_time=2023-01-03T12:19:21.362724+02:00 flow_cell_id=FAV83619 protocol_group_id=Trial_20_MMPD250 sample_id=no_sample barcode=barcode02 barcode_alias=barcode02 parent_read_id=0bcd3031-10ca-4830-bf78-2178fc8ea9cf basecall_model_version_id=2021-05-17_dna_r9.4.1_minion_384_d37a2ab9	58911	44960	58794	13835	0.943766	2.tail
d63b0904-8cac-46ce-8948-affed0e025d1 runid=0c3cb5fe719b4a42e8f93e7cab6649d77fab8b17 read=124661 ch=19 start_time=2023-01-03T13:36:47.362724+02:00 flow_cell_id=FAV83619 protocol_group_id=Trial_20_MMPD250 sample_id=no_sample barcode=barcode02 barcode_alias=barcode02 parent_read_id=d63b0904-8cac-46ce-8948-affed0e025d1 basecall_model_version_id=2021-05-17_dna_r9.4.1_minion_384_d37a2ab9	99260	74461	99177	24717	0.960068	5.tail
f9d653d0-d016-432d-9e78-073f3175b275 runid=0c3cb5fe719b4a42e8f93e7cab6649d77fab8b17 read=125752 ch=92 start_time=2023-01-03T14:12:29.362724+02:00 flow_cell_id=FAV83619 protocol_group_id=Trial_20_MMPD250 sample_id=no_sample barcode=barcode02 barcode_alias=barcode02 parent_read_id=f9d653d0-d016-432d-9e78-073f3175b275 basecall_model_version_id=2021-05-17_dna_r9.4.1_minion_384_d37a2ab9	46413	5	46300	46296	0.952609	NA
7eca9784-c7c7-400e-ad1c-cc5957125fb9 runid=0c3cb5fe719b4a42e8f93e7cab6649d77fab8b17 read=21951 ch=76 start_time=2023-01-03T14:25:39.362724+02:00 flow_cell_id=FAV83619 protocol_group_id=Trial_20_MMPD250 sample_id=no_sample barcode=barcode02 barcode_alias=barcode02 parent_read_id=7eca9784-c7c7-400e-ad1c-cc5957125fb9 basecall_model_version_id=2021-05-17_dna_r9.4.1_minion_384_d37a2ab9	90318	63521	90167	26647	0.927459	15.tail
f59ac2c1-f751-436e-aa47-e5ced46d71fa runid=0c3cb5fe719b4a42e8f93e7cab6649d77fab8b17 read=143673 ch=371 start_time=2023-01-03T14:04:44.362724+02:00 flow_cell_id=FAV83619 protocol_group_id=Trial_20_MMPD250 sample_id=no_sample barcode=barcode02 barcode_alias=barcode02 parent_read_id=f59ac2c1-f751-436e-aa47-e5ced46d71fa basecall_model_version_id=2021-05-17_dna_r9.4.1_minion_384_d37a2ab9	52791	32920	52654	19735	0.933671	13.tail
4c3b65ad-b0cb-42c8-844a-069607e1de55 runid=0c3cb5fe719b4a42e8f93e7cab6649d77fab8b17 read=98892 ch=405 start_time=2023-01-03T14:48:00.362724+02:00 flow_cell_id=FAV83619 protocol_group_id=Trial_20_MMPD250 sample_id=no_sample barcode=barcode02 barcode_alias=barcode02 parent_read_id=4c3b65ad-b0cb-42c8-844a-069607e1de55 basecall_model_version_id=2021-05-17_dna_r9.4.1_minion_384_d37a2ab9	42407	36403	42300	5898	0.916243	NA
38a4ceb8-13a0-45da-9e93-159e96c5f01d runid=0c3cb5fe719b4a42e8f93e7cab6649d77fab8b17 read=3321 ch=3 start_time=2023-01-02T18:23:16.362724+02:00 flow_cell_id=FAV83619 protocol_group_id=Trial_20_MMPD250 sample_id=no_sample barcode=barcode02 barcode_alias=barcode02 parent_read_id=38a4ceb8-13a0-45da-9e93-159e96c5f01d basecall_model_version_id=2021-05-17_dna_r9.4.1_minion_384_d37a2ab9	162399	154701	162300	7600	0.944079	NA
ccaf8915-a18f-4363-b84d-41549264f38f runid=0c3cb5fe719b4a42e8f93e7cab6649d77fab8b17 read=16935 ch=182 start_time=2023-01-02T20:08:56.362724+02:00 flow_cell_id=FAV83619 protocol_group_id=Trial_20_MMPD250 sample_id=no_sample barcode=barcode02 barcode_alias=barcode02 parent_read_id=ccaf8915-a18f-4363-b84d-41549264f38f basecall_model_version_id=2021-05-17_dna_r9.4.1_minion_384_d37a2ab9	30224	4801	30146	25346	0.954233	9.tail
7fd91879-3d9a-4efd-ac27-edc0630f0230 runid=0c3cb5fe719b4a42e8f93e7cab6649d77fab8b17 read=17705 ch=235 start_time=2023-01-02T20:20:59.362724+02:00 flow_cell_id=FAV83619 protocol_group_id=Trial_20_MMPD250 sample_id=no_sample barcode=barcode02 barcode_alias=barcode02 parent_read_id=7fd91879-3d9a-4efd-ac27-edc0630f0230 basecall_model_version_id=2021-05-17_dna_r9.4.1_minion_384_d37a2ab9	49150	30833	49069	18237	0.961891	2.tail
6591a516-952e-45bd-a40e-31bb99d53013 runid=0c3cb5fe719b4a42e8f93e7cab6649d77fab8b17 read=22201 ch=182 start_time=2023-01-02T20:52:54.362724+02:00 flow_cell_id=FAV83619 protocol_group_id=Trial_20_MMPD250 sample_id=no_sample barcode=barcode02 barcode_alias=barcode02 parent_read_id=6591a516-952e-45bd-a40e-31bb99d53013 basecall_model_version_id=2021-05-17_dna_r9.4.1_minion_384_d37a2ab9	30969	10108	30890	20783	0.951788	16.tail
fd3e77e7-5301-4c77-97c0-bd508b5e058f runid=0c3cb5fe719b4a42e8f93e7cab6649d77fab8b17 read=22663 ch=82 start_time=2023-01-02T22:01:33.362724+02:00 flow_cell_id=FAV83619 protocol_group_id=Trial_20_MMPD250 sample_id=no_sample barcode=barcode02 barcode_alias=barcode02 parent_read_id=fd3e77e7-5301-4c77-97c0-bd508b5e058f basecall_model_version_id=2021-05-17_dna_r9.4.1_minion_384_d37a2ab9	44648	2	44564	44563	0.952764	NA	*
ed6f9bb6-eca2-465d-817f-b7b6862edc8c runid=0c3cb5fe719b4a42e8f93e7cab6649d77fab8b17 read=25635 ch=367 start_time=2023-01-02T21:42:42.362724+02:00 flow_cell_id=FAV83619 protocol_group_id=Trial_20_MMPD250 sample_id=no_sample barcode=barcode02 barcode_alias=barcode02 parent_read_id=ed6f9bb6-eca2-465d-817f-b7b6862edc8c basecall_model_version_id=2021-05-17_dna_r9.4.1_minion_384_d37a2ab9	62112	33622	61995	28374	0.922006	NA
30bb1263-a0a4-4789-a352-4a824b89f919 runid=0c3cb5fe719b4a42e8f93e7cab6649d77fab8b17 read=30337 ch=252 start_time=2023-01-02T22:28:14.362724+02:00 flow_cell_id=FAV83619 protocol_group_id=Trial_20_MMPD250 sample_id=no_sample barcode=barcode02 barcode_alias=barcode02 parent_read_id=30bb1263-a0a4-4789-a352-4a824b89f919 basecall_model_version_id=2021-05-17_dna_r9.4.1_minion_384_d37a2ab9	30938	13024	30856	17833	0.956934	NA
6b646af9-0ca0-4faf-80ee-790f81cd2212 runid=0c3cb5fe719b4a42e8f93e7cab6649d77fab8b17 read=36534 ch=315 start_time=2023-01-02T23:26:21.362724+02:00 flow_cell_id=FAV83619 protocol_group_id=Trial_20_MMPD250 sample_id=no_sample barcode=barcode02 barcode_alias=barcode02 parent_read_id=6b646af9-0ca0-4faf-80ee-790f81cd2212 basecall_model_version_id=2021-05-17_dna_r9.4.1_minion_384_d37a2ab9	39663	28955	39579	10625	0.870965	NA
79fbe316-aa5b-4b2e-aaa4-063546f9e480 runid=0c3cb5fe719b4a42e8f93e7cab6649d77fab8b17 read=32006 ch=438 start_time=2023-01-02T23:31:57.362724+02:00 flow_cell_id=FAV83619 protocol_group_id=Trial_20_MMPD250 sample_id=no_sample barcode=barcode02 barcode_alias=barcode02 parent_read_id=79fbe316-aa5b-4b2e-aaa4-063546f9e480 basecall_model_version_id=2021-05-17_dna_r9.4.1_minion_384_d37a2ab9	43320	25305	43240	17936	0.964652	1.tail
1b8028bc-2e65-4ac7-8727-56ca7ad75d44 runid=0c3cb5fe719b4a42e8f93e7cab6649d77fab8b17 read=39518 ch=309 start_time=2023-01-03T00:18:16.362724+02:00 flow_cell_id=FAV83619 protocol_group_id=Trial_20_MMPD250 sample_id=no_sample barcode=barcode02 barcode_alias=barcode02 parent_read_id=1b8028bc-2e65-4ac7-8727-56ca7ad75d44 basecall_model_version_id=2021-05-17_dna_r9.4.1_minion_384_d37a2ab9	27803	12	27700	27689	0.937918	NA
1bed61fb-9a7e-401c-bb1f-05d45e1f5936 runid=0c3cb5fe719b4a42e8f93e7cab6649d77fab8b17 read=43618 ch=218 start_time=2023-01-03T00:31:29.362724+02:00 flow_cell_id=FAV83619 protocol_group_id=Trial_20_MMPD250 sample_id=no_sample barcode=barcode02 barcode_alias=barcode02 parent_read_id=1bed61fb-9a7e-401c-bb1f-05d45e1f5936 basecall_model_version_id=2021-05-17_dna_r9.4.1_minion_384_d37a2ab9	35634	20435	35547	15113	0.946668	NA
ef90fa3d-ccb9-46cd-8678-739aea6e4afe runid=0c3cb5fe719b4a42e8f93e7cab6649d77fab8b17 read=41514 ch=438 start_time=2023-01-03T00:37:08.362724+02:00 flow_cell_id=FAV83619 protocol_group_id=Trial_20_MMPD250 sample_id=no_sample barcode=barcode02 barcode_alias=barcode02 parent_read_id=ef90fa3d-ccb9-46cd-8678-739aea6e4afe basecall_model_version_id=2021-05-17_dna_r9.4.1_minion_384_d37a2ab9	29916	13068	29712	16645	0.965275	9.tail
18dff4df-b16e-4f91-aa23-12550ac41928 runid=0c3cb5fe719b4a42e8f93e7cab6649d77fab8b17 read=46804 ch=66 start_time=2023-01-03T00:22:10.362724+02:00 flow_cell_id=FAV83619 protocol_group_id=Trial_20_MMPD250 sample_id=no_sample barcode=barcode02 barcode_alias=barcode02 parent_read_id=18dff4df-b16e-4f91-aa23-12550ac41928 basecall_model_version_id=2021-05-17_dna_r9.4.1_minion_384_d37a2ab9	73253	48828	73170	24343	0.950253	NA
bc5e70da-d0d5-49ae-a129-cbcd03ea8411 runid=0c3cb5fe719b4a42e8f93e7cab6649d77fab8b17 read=19492 ch=147 start_time=2023-01-03T01:10:43.362724+02:00 flow_cell_id=FAV83619 protocol_group_id=Trial_20_MMPD250 sample_id=no_sample barcode=barcode02 barcode_alias=barcode02 parent_read_id=bc5e70da-d0d5-49ae-a129-cbcd03ea8411 basecall_model_version_id=2021-05-17_dna_r9.4.1_minion_384_d37a2ab9	100646	71009	100556	29548	0.938507	NA
74beb6e8-8ee8-4760-af67-2b4f8b8a493c runid=0c3cb5fe719b4a42e8f93e7cab6649d77fab8b17 read=49822 ch=483 start_time=2023-01-03T01:43:04.362724+02:00 flow_cell_id=FAV83619 protocol_group_id=Trial_20_MMPD250 sample_id=no_sample barcode=barcode02 barcode_alias=barcode02 parent_read_id=74beb6e8-8ee8-4760-af67-2b4f8b8a493c basecall_model_version_id=2021-05-17_dna_r9.4.1_minion_384_d37a2ab9	27821	10231	27739	17509	0.894169	NA
ce4b5343-a537-4071-a612-cbeee093772e runid=0c3cb5fe719b4a42e8f93e7cab6649d77fab8b17 read=26471 ch=203 start_time=2023-01-03T02:26:57.362724+02:00 flow_cell_id=FAV83619 protocol_group_id=Trial_20_MMPD250 sample_id=no_sample barcode=barcode02 barcode_alias=barcode02 parent_read_id=ce4b5343-a537-4071-a612-cbeee093772e basecall_model_version_id=2021-05-17_dna_r9.4.1_minion_384_d37a2ab9	30622	7441	30539	23099	0.968397	NA
217da8d1-2046-41d2-95be-56b599201ec9 runid=0c3cb5fe719b4a42e8f93e7cab6649d77fab8b17 read=48891 ch=477 start_time=2023-01-03T03:01:41.362724+02:00 flow_cell_id=FAV83619 protocol_group_id=Trial_20_MMPD250 sample_id=no_sample barcode=barcode02 barcode_alias=barcode02 parent_read_id=217da8d1-2046-41d2-95be-56b599201ec9 basecall_model_version_id=2021-05-17_dna_r9.4.1_minion_384_d37a2ab9	57312	23208	57200	33993	0.953432	1.tail
df4bf7e8-7af3-40ba-b88c-4ce8fe7398a3 runid=0c3cb5fe719b4a42e8f93e7cab6649d77fab8b17 read=62937 ch=218 start_time=2023-01-03T03:28:09.362724+02:00 flow_cell_id=FAV83619 protocol_group_id=Trial_20_MMPD250 sample_id=no_sample barcode=barcode02 barcode_alias=barcode02 parent_read_id=df4bf7e8-7af3-40ba-b88c-4ce8fe7398a3 basecall_model_version_id=2021-05-17_dna_r9.4.1_minion_384_d37a2ab9	28545	1	28469	28469	0.897608	NA	*
541c6f0b-a0be-48f1-9afa-897eaafc8c19 runid=0c3cb5fe719b4a42e8f93e7cab6649d77fab8b17 read=58252 ch=212 start_time=2023-01-03T03:43:06.362724+02:00 flow_cell_id=FAV83619 protocol_group_id=Trial_20_MMPD250 sample_id=no_sample barcode=barcode02 barcode_alias=barcode02 parent_read_id=541c6f0b-a0be-48f1-9afa-897eaafc8c19 basecall_model_version_id=2021-05-17_dna_r9.4.1_minion_384_d37a2ab9	45033	13	44949	44937	0.919754	NA	*
4e9fc672-0a3e-4315-81f9-5df66b7edc2e runid=0c3cb5fe719b4a42e8f93e7cab6649d77fab8b17 read=43245 ch=60 start_time=2023-01-03T04:01:08.362724+02:00 flow_cell_id=FAV83619 protocol_group_id=Trial_20_MMPD250 sample_id=no_sample barcode=barcode02 barcode_alias=barcode02 parent_read_id=4e9fc672-0a3e-4315-81f9-5df66b7edc2e basecall_model_version_id=2021-05-17_dna_r9.4.1_minion_384_d37a2ab9	95651	82936	95567	12632	0.933027	NA
a6e94c4d-516b-4cd9-abba-45b5bebef402 runid=0c3cb5fe719b4a42e8f93e7cab6649d77fab8b17 read=56723 ch=180 start_time=2023-01-03T05:18:16.362724+02:00 flow_cell_id=FAV83619 protocol_group_id=Trial_20_MMPD250 sample_id=no_sample barcode=barcode02 barcode_alias=barcode02 parent_read_id=a6e94c4d-516b-4cd9-abba-45b5bebef402 basecall_model_version_id=2021-05-17_dna_r9.4.1_minion_384_d37a2ab9	58193	39968	58062	18095	0.939652	12.tail
20198ef8-fba5-4dc7-be60-0679b14297be runid=0c3cb5fe719b4a42e8f93e7cab6649d77fab8b17 read=81725 ch=196 start_time=2023-01-03T06:06:20.362724+02:00 flow_cell_id=FAV83619 protocol_group_id=Trial_20_MMPD250 sample_id=no_sample barcode=barcode02 barcode_alias=barcode02 parent_read_id=20198ef8-fba5-4dc7-be60-0679b14297be basecall_model_version_id=2021-05-17_dna_r9.4.1_minion_384_d37a2ab9	57290	11	57186	57176	0.745418	NA
ba40122d-b2f3-4f2d-b660-0af242972356 runid=0c3cb5fe719b4a42e8f93e7cab6649d77fab8b17 read=62619 ch=68 start_time=2023-01-03T06:41:39.362724+02:00 flow_cell_id=FAV83619 protocol_group_id=Trial_20_MMPD250 sample_id=no_sample barcode=barcode02 barcode_alias=barcode02 parent_read_id=ba40122d-b2f3-4f2d-b660-0af242972356 basecall_model_version_id=2021-05-17_dna_r9.4.1_minion_384_d37a2ab9	35729	15454	35649	20196	0.969103	NA
a40ab8b2-a08e-4f53-8380-b354fc2211e3 runid=0c3cb5fe719b4a42e8f93e7cab6649d77fab8b17 read=86768 ch=313 start_time=2023-01-03T06:51:17.362724+02:00 flow_cell_id=FAV83619 protocol_group_id=Trial_20_MMPD250 sample_id=no_sample barcode=barcode02 barcode_alias=barcode02 parent_read_id=a40ab8b2-a08e-4f53-8380-b354fc2211e3 basecall_model_version_id=2021-05-17_dna_r9.4.1_minion_384_d37a2ab9	32963	1	32886	32886	0.936842	NA	*
c39117fa-f48a-4f17-a92b-49f4b161ffe7 runid=0c3cb5fe719b4a42e8f93e7cab6649d77fab8b17 read=92576 ch=451 start_time=2023-01-03T07:20:18.362724+02:00 flow_cell_id=FAV83619 protocol_group_id=Trial_20_MMPD250 sample_id=no_sample barcode=barcode02 barcode_alias=barcode02 parent_read_id=c39117fa-f48a-4f17-a92b-49f4b161ffe7 basecall_model_version_id=2021-05-17_dna_r9.4.1_minion_384_d37a2ab9	42452	20415	42371	21957	0.978686	NA
ad9e5d61-9f6a-4f95-b644-df36af624a54 runid=0c3cb5fe719b4a42e8f93e7cab6649d77fab8b17 read=113882 ch=310 start_time=2023-01-03T08:12:00.362724+02:00 flow_cell_id=FAV83619 protocol_group_id=Trial_20_MMPD250 sample_id=no_sample barcode=barcode02 barcode_alias=barcode02 parent_read_id=ad9e5d61-9f6a-4f95-b644-df36af624a54 basecall_model_version_id=2021-05-17_dna_r9.4.1_minion_384_d37a2ab9	46618	2006	46500	44495	0.93833	NA
9c616e84-9c51-4706-9abe-9184770dc525 runid=0c3cb5fe719b4a42e8f93e7cab6649d77fab8b17 read=77109 ch=138 start_time=2023-01-03T08:17:46.362724+02:00 flow_cell_id=FAV83619 protocol_group_id=Trial_20_MMPD250 sample_id=no_sample barcode=barcode02 barcode_alias=barcode02 parent_read_id=9c616e84-9c51-4706-9abe-9184770dc525 basecall_model_version_id=2021-05-17_dna_r9.4.1_minion_384_d37a2ab9	35407	1223	35244	34022	0.866763	NA
ed1432be-8f70-40e9-a21f-fca9f186c48f runid=0c3cb5fe719b4a42e8f93e7cab6649d77fab8b17 read=90765 ch=280 start_time=2023-01-03T08:19:49.362724+02:00 flow_cell_id=FAV83619 protocol_group_id=Trial_20_MMPD250 sample_id=no_sample barcode=barcode02 barcode_alias=barcode02 parent_read_id=ed1432be-8f70-40e9-a21f-fca9f186c48f basecall_model_version_id=2021-05-17_dna_r9.4.1_minion_384_d37a2ab9	69678	30544	69594	39051	0.784052	NA
ad57f0ca-6fd7-4b5f-8cb5-d1e96e0065f8 runid=0c3cb5fe719b4a42e8f93e7cab6649d77fab8b17 read=109673 ch=362 start_time=2023-01-03T09:42:59.362724+02:00 flow_cell_id=FAV83619 protocol_group_id=Trial_20_MMPD250 sample_id=no_sample barcode=barcode02 barcode_alias=barcode02 parent_read_id=ad57f0ca-6fd7-4b5f-8cb5-d1e96e0065f8 basecall_model_version_id=2021-05-17_dna_r9.4.1_minion_384_d37a2ab9	64432	45420	64355	18936	0.907478	5.tail
24a29c09-0d6a-4de0-9542-08fef339e540 runid=0c3cb5fe719b4a42e8f93e7cab6649d77fab8b17 read=101423 ch=1 start_time=2023-01-03T10:27:24.362724+02:00 flow_cell_id=FAV83619 protocol_group_id=Trial_20_MMPD250 sample_id=no_sample barcode=barcode02 barcode_alias=barcode02 parent_read_id=24a29c09-0d6a-4de0-9542-08fef339e540 basecall_model_version_id=2021-05-17_dna_r9.4.1_minion_384_d37a2ab9	56713	28275	56597	28323	0.919006	NA
10671f2c-f010-46d8-a20a-264370ad1a3b runid=0c3cb5fe719b4a42e8f93e7cab6649d77fab8b17 read=95757 ch=476 start_time=2023-01-03T11:45:52.362724+02:00 flow_cell_id=FAV83619 protocol_group_id=Trial_20_MMPD250 sample_id=no_sample barcode=barcode02 barcode_alias=barcode02 parent_read_id=10671f2c-f010-46d8-a20a-264370ad1a3b basecall_model_version_id=2021-05-17_dna_r9.4.1_minion_384_d37a2ab9	39806	10701	39700	29000	0.870138	NA
0c505cfe-d9f2-452f-b578-53e3623a85c2 runid=0c3cb5fe719b4a42e8f93e7cab6649d77fab8b17 read=130717 ch=354 start_time=2023-01-03T11:38:23.362724+02:00 flow_cell_id=FAV83619 protocol_group_id=Trial_20_MMPD250 sample_id=no_sample barcode=barcode02 barcode_alias=barcode02 parent_read_id=0c505cfe-d9f2-452f-b578-53e3623a85c2 basecall_model_version_id=2021-05-17_dna_r9.4.1_minion_384_d37a2ab9	56024	37325	55860	18536	0.945134	3.tail
6af1ca72-25d1-4941-bfe2-cbafa7c4e55a runid=0c3cb5fe719b4a42e8f93e7cab6649d77fab8b17 read=74250 ch=475 start_time=2023-01-03T12:55:37.362724+02:00 flow_cell_id=FAV83619 protocol_group_id=Trial_20_MMPD250 sample_id=no_sample barcode=barcode02 barcode_alias=barcode02 parent_read_id=6af1ca72-25d1-4941-bfe2-cbafa7c4e55a basecall_model_version_id=2021-05-17_dna_r9.4.1_minion_384_d37a2ab9	64761	46820	64681	17862	0.957955	NA
2df93fa8-60f7-431d-8ad6-ddeb5879b76d runid=0c3cb5fe719b4a42e8f93e7cab6649d77fab8b17 read=113833 ch=20 start_time=2023-01-03T12:14:42.362724+02:00 flow_cell_id=FAV83619 protocol_group_id=Trial_20_MMPD250 sample_id=no_sample barcode=barcode02 barcode_alias=barcode02 parent_read_id=2df93fa8-60f7-431d-8ad6-ddeb5879b76d basecall_model_version_id=2021-05-17_dna_r9.4.1_minion_384_d37a2ab9	58944	41801	58858	17058	0.929593	X.tail
609ca2bd-6f6d-46e7-9caf-5e95ef5154e1 runid=0c3cb5fe719b4a42e8f93e7cab6649d77fab8b17 read=123167 ch=19 start_time=2023-01-03T13:17:25.362724+02:00 flow_cell_id=FAV83619 protocol_group_id=Trial_20_MMPD250 sample_id=no_sample barcode=barcode02 barcode_alias=barcode02 parent_read_id=609ca2bd-6f6d-46e7-9caf-5e95ef5154e1 basecall_model_version_id=2021-05-17_dna_r9.4.1_minion_384_d37a2ab9	57784	29226	57700	28475	0.930641	X.tail
8035bc2c-91ea-46c3-890e-99daaf3ba07b runid=0c3cb5fe719b4a42e8f93e7cab6649d77fab8b17 read=150451 ch=224 start_time=2023-01-03T14:24:29.362724+02:00 flow_cell_id=FAV83619 protocol_group_id=Trial_20_MMPD250 sample_id=no_sample barcode=barcode02 barcode_alias=barcode02 parent_read_id=8035bc2c-91ea-46c3-890e-99daaf3ba07b basecall_model_version_id=2021-05-17_dna_r9.4.1_minion_384_d37a2ab9	36800	5	36697	36693	0.923609	NA
5fcd1bf9-3cd9-4daf-8f8e-23e8b11f00d9 runid=0c3cb5fe719b4a42e8f93e7cab6649d77fab8b17 read=99745 ch=326 start_time=2023-01-03T13:51:02.362724+02:00 flow_cell_id=FAV83619 protocol_group_id=Trial_20_MMPD250 sample_id=no_sample barcode=barcode02 barcode_alias=barcode02 parent_read_id=5fcd1bf9-3cd9-4daf-8f8e-23e8b11f00d9 basecall_model_version_id=2021-05-17_dna_r9.4.1_minion_384_d37a2ab9	89978	69528	89895	20368	0.925275	5.tail
4b6581e5-9811-4215-bbd2-4d79849cc55b runid=0c3cb5fe719b4a42e8f93e7cab6649d77fab8b17 read=145738 ch=504 start_time=2023-01-03T15:42:42.362724+02:00 flow_cell_id=FAV83619 protocol_group_id=Trial_20_MMPD250 sample_id=no_sample barcode=barcode02 barcode_alias=barcode02 parent_read_id=4b6581e5-9811-4215-bbd2-4d79849cc55b basecall_model_version_id=2021-05-17_dna_r9.4.1_minion_384_d37a2ab9	54774	44250	54695	10446	0.956251	NA
74c0dec6-2d2a-4552-9b75-915861782010 runid=0c3cb5fe719b4a42e8f93e7cab6649d77fab8b17 read=12616 ch=222 start_time=2023-01-02T19:47:37.362724+02:00 flow_cell_id=FAV83619 protocol_group_id=Trial_20_MMPD250 sample_id=no_sample barcode=barcode02 barcode_alias=barcode02 parent_read_id=74c0dec6-2d2a-4552-9b75-915861782010 basecall_model_version_id=2021-05-17_dna_r9.4.1_minion_384_d37a2ab9	61787	31028	61647	30620	0.936708	3.tail
5a87a820-9096-46e5-8970-c3019dab71b4 runid=0c3cb5fe719b4a42e8f93e7cab6649d77fab8b17 read=8606 ch=271 start_time=2023-01-02T19:14:11.362724+02:00 flow_cell_id=FAV83619 protocol_group_id=Trial_20_MMPD250 sample_id=no_sample barcode=barcode02 barcode_alias=barcode02 parent_read_id=5a87a820-9096-46e5-8970-c3019dab71b4 basecall_model_version_id=2021-05-17_dna_r9.4.1_minion_384_d37a2ab9	55848	23015	55766	32752	0.946935	1.tail
423c3814-7c15-4b7b-a98c-3d447dad1395 runid=0c3cb5fe719b4a42e8f93e7cab6649d77fab8b17 read=18173 ch=59 start_time=2023-01-02T20:58:34.362724+02:00 flow_cell_id=FAV83619 protocol_group_id=Trial_20_MMPD250 sample_id=no_sample barcode=barcode02 barcode_alias=barcode02 parent_read_id=423c3814-7c15-4b7b-a98c-3d447dad1395 basecall_model_version_id=2021-05-17_dna_r9.4.1_minion_384_d37a2ab9	42612	5024	42500	37477	0.955066	16.tail
1a4bceb7-fd2a-416d-a3ca-7e8a02458378 runid=0c3cb5fe719b4a42e8f93e7cab6649d77fab8b17 read=22502 ch=131 start_time=2023-01-02T21:01:14.362724+02:00 flow_cell_id=FAV83619 protocol_group_id=Trial_20_MMPD250 sample_id=no_sample barcode=barcode02 barcode_alias=barcode02 parent_read_id=1a4bceb7-fd2a-416d-a3ca-7e8a02458378 basecall_model_version_id=2021-05-17_dna_r9.4.1_minion_384_d37a2ab9	42854	19947	42772	22826	0.969859	NA
ec9d8c14-6fb7-48fc-96a3-9877229da7ba runid=0c3cb5fe719b4a42e8f93e7cab6649d77fab8b17 read=20047 ch=305 start_time=2023-01-02T20:53:33.362724+02:00 flow_cell_id=FAV83619 protocol_group_id=Trial_20_MMPD250 sample_id=no_sample barcode=barcode02 barcode_alias=barcode02 parent_read_id=ec9d8c14-6fb7-48fc-96a3-9877229da7ba basecall_model_version_id=2021-05-17_dna_r9.4.1_minion_384_d37a2ab9	98471	72503	98387	25885	0.885532	NA
6db12897-e748-4cb3-b32d-e0b930cde4cb runid=0c3cb5fe719b4a42e8f93e7cab6649d77fab8b17 read=35771 ch=103 start_time=2023-01-02T23:27:43.362724+02:00 flow_cell_id=FAV83619 protocol_group_id=Trial_20_MMPD250 sample_id=no_sample barcode=barcode02 barcode_alias=barcode02 parent_read_id=6db12897-e748-4cb3-b32d-e0b930cde4cb basecall_model_version_id=2021-05-17_dna_r9.4.1_minion_384_d37a2ab9	32236	18706	32145	13440	0.952455	NA
7c0bf101-12cd-48c0-bc72-fa01a2b3013e runid=0c3cb5fe719b4a42e8f93e7cab6649d77fab8b17 read=35479 ch=508 start_time=2023-01-02T23:35:15.362724+02:00 flow_cell_id=FAV83619 protocol_group_id=Trial_20_MMPD250 sample_id=no_sample barcode=barcode02 barcode_alias=barcode02 parent_read_id=7c0bf101-12cd-48c0-bc72-fa01a2b3013e basecall_model_version_id=2021-05-17_dna_r9.4.1_minion_384_d37a2ab9	28463	5	28377	28373	0.9121	NA	*
19252a3c-db78-45bb-b133-f7a6a97e078b runid=0c3cb5fe719b4a42e8f93e7cab6649d77fab8b17 read=29872 ch=389 start_time=2023-01-02T23:59:32.362724+02:00 flow_cell_id=FAV83619 protocol_group_id=Trial_20_MMPD250 sample_id=no_sample barcode=barcode02 barcode_alias=barcode02 parent_read_id=19252a3c-db78-45bb-b133-f7a6a97e078b basecall_model_version_id=2021-05-17_dna_r9.4.1_minion_384_d37a2ab9	46109	23257	45964	22708	0.893738	NA
18491cda-dd6b-4c2b-92a3-7b92b72776da runid=0c3cb5fe719b4a42e8f93e7cab6649d77fab8b17 read=25892 ch=379 start_time=2023-01-03T00:32:25.362724+02:00 flow_cell_id=FAV83619 protocol_group_id=Trial_20_MMPD250 sample_id=no_sample barcode=barcode02 barcode_alias=barcode02 parent_read_id=18491cda-dd6b-4c2b-92a3-7b92b72776da basecall_model_version_id=2021-05-17_dna_r9.4.1_minion_384_d37a2ab9	27846	4	27759	27756	0.909893	NA	*
02e0f768-21fa-4175-b59d-5ccb91b611e3 runid=0c3cb5fe719b4a42e8f93e7cab6649d77fab8b17 read=26623 ch=481 start_time=2023-01-03T01:06:18.362724+02:00 flow_cell_id=FAV83619 protocol_group_id=Trial_20_MMPD250 sample_id=no_sample barcode=barcode02 barcode_alias=barcode02 parent_read_id=02e0f768-21fa-4175-b59d-5ccb91b611e3 basecall_model_version_id=2021-05-17_dna_r9.4.1_minion_384_d37a2ab9	36770	24535	36689	12155	0.963719	NA
71b00e7f-6561-48a1-baa0-2c514fd76ef6 runid=0c3cb5fe719b4a42e8f93e7cab6649d77fab8b17 read=41401 ch=162 start_time=2023-01-03T02:16:18.362724+02:00 flow_cell_id=FAV83619 protocol_group_id=Trial_20_MMPD250 sample_id=no_sample barcode=barcode02 barcode_alias=barcode02 parent_read_id=71b00e7f-6561-48a1-baa0-2c514fd76ef6 basecall_model_version_id=2021-05-17_dna_r9.4.1_minion_384_d37a2ab9	46384	21101	46300	25200	0.954246	14.tail
410f06f5-e339-4bb2-bb9b-3f6ad95698a4 runid=0c3cb5fe719b4a42e8f93e7cab6649d77fab8b17 read=71919 ch=237 start_time=2023-01-03T03:52:27.362724+02:00 flow_cell_id=FAV83619 protocol_group_id=Trial_20_MMPD250 sample_id=no_sample barcode=barcode02 barcode_alias=barcode02 parent_read_id=410f06f5-e339-4bb2-bb9b-3f6ad95698a4 basecall_model_version_id=2021-05-17_dna_r9.4.1_minion_384_d37a2ab9	53062	13616	52981	39366	0.888559	1.tail
bdcc99f9-a413-4d3d-83a9-38ebe20815f1 runid=0c3cb5fe719b4a42e8f93e7cab6649d77fab8b17 read=53885 ch=107 start_time=2023-01-03T04:13:31.362724+02:00 flow_cell_id=FAV83619 protocol_group_id=Trial_20_MMPD250 sample_id=no_sample barcode=barcode02 barcode_alias=barcode02 parent_read_id=bdcc99f9-a413-4d3d-83a9-38ebe20815f1 basecall_model_version_id=2021-05-17_dna_r9.4.1_minion_384_d37a2ab9	29912	8505	29800	21296	0.911063	3.tail
51a2ef79-a169-42f4-9853-5d02073c0dd8 runid=0c3cb5fe719b4a42e8f93e7cab6649d77fab8b17 read=47477 ch=180 start_time=2023-01-03T04:14:08.362724+02:00 flow_cell_id=FAV83619 protocol_group_id=Trial_20_MMPD250 sample_id=no_sample barcode=barcode02 barcode_alias=barcode02 parent_read_id=51a2ef79-a169-42f4-9853-5d02073c0dd8 basecall_model_version_id=2021-05-17_dna_r9.4.1_minion_384_d37a2ab9	32360	2	32279	32278	0.955357	NA	*
48f04bea-94ef-4cfe-9e5a-ba5cbd4fa87f runid=0c3cb5fe719b4a42e8f93e7cab6649d77fab8b17 read=69624 ch=252 start_time=2023-01-03T04:24:58.362724+02:00 flow_cell_id=FAV83619 protocol_group_id=Trial_20_MMPD250 sample_id=no_sample barcode=barcode02 barcode_alias=barcode02 parent_read_id=48f04bea-94ef-4cfe-9e5a-ba5cbd4fa87f basecall_model_version_id=2021-05-17_dna_r9.4.1_minion_384_d37a2ab9	51057	31815	50973	19159	0.919359	11.tail
95d554ba-5bef-4055-a993-859f5d67aaaa runid=0c3cb5fe719b4a42e8f93e7cab6649d77fab8b17 read=68966 ch=116 start_time=2023-01-03T05:05:48.362724+02:00 flow_cell_id=FAV83619 protocol_group_id=Trial_20_MMPD250 sample_id=no_sample barcode=barcode02 barcode_alias=barcode02 parent_read_id=95d554ba-5bef-4055-a993-859f5d67aaaa basecall_model_version_id=2021-05-17_dna_r9.4.1_minion_384_d37a2ab9	31822	5504	31740	26237	0.922285	NA
a6d1e88e-2759-4b3f-bbbd-54a3dd0950ee runid=0c3cb5fe719b4a42e8f93e7cab6649d77fab8b17 read=90967 ch=373 start_time=2023-01-03T06:03:03.362724+02:00 flow_cell_id=FAV83619 protocol_group_id=Trial_20_MMPD250 sample_id=no_sample barcode=barcode02 barcode_alias=barcode02 parent_read_id=a6d1e88e-2759-4b3f-bbbd-54a3dd0950ee basecall_model_version_id=2021-05-17_dna_r9.4.1_minion_384_d37a2ab9	59579	15501	59489	43989	0.949396	16.tail
e2d28ed5-dd04-4fd8-8d0b-5e479028450f runid=0c3cb5fe719b4a42e8f93e7cab6649d77fab8b17 read=83215 ch=228 start_time=2023-01-03T05:46:12.362724+02:00 flow_cell_id=FAV83619 protocol_group_id=Trial_20_MMPD250 sample_id=no_sample barcode=barcode02 barcode_alias=barcode02 parent_read_id=e2d28ed5-dd04-4fd8-8d0b-5e479028450f basecall_model_version_id=2021-05-17_dna_r9.4.1_minion_384_d37a2ab9	131954	112546	131870	19325	0.866856	18.tail
cd4f1e87-baa8-4509-87eb-7d6038d5da82 runid=0c3cb5fe719b4a42e8f93e7cab6649d77fab8b17 read=72701 ch=303 start_time=2023-01-03T06:17:33.362724+02:00 flow_cell_id=FAV83619 protocol_group_id=Trial_20_MMPD250 sample_id=no_sample barcode=barcode02 barcode_alias=barcode02 parent_read_id=cd4f1e87-baa8-4509-87eb-7d6038d5da82 basecall_model_version_id=2021-05-17_dna_r9.4.1_minion_384_d37a2ab9	47465	24747	47381	22635	0.930462	5.tail
aceea5c0-94a8-4b4b-8b14-ade3c4aca563 runid=0c3cb5fe719b4a42e8f93e7cab6649d77fab8b17 read=77909 ch=100 start_time=2023-01-03T07:28:20.362724+02:00 flow_cell_id=FAV83619 protocol_group_id=Trial_20_MMPD250 sample_id=no_sample barcode=barcode02 barcode_alias=barcode02 parent_read_id=aceea5c0-94a8-4b4b-8b14-ade3c4aca563 basecall_model_version_id=2021-05-17_dna_r9.4.1_minion_384_d37a2ab9	33124	16818	33040	16223	0.950626	NA
5753dee7-e597-4df0-87a4-4d809b4d8f8d runid=0c3cb5fe719b4a42e8f93e7cab6649d77fab8b17 read=47291 ch=278 start_time=2023-01-03T08:32:25.362724+02:00 flow_cell_id=FAV83619 protocol_group_id=Trial_20_MMPD250 sample_id=no_sample barcode=barcode02 barcode_alias=barcode02 parent_read_id=5753dee7-e597-4df0-87a4-4d809b4d8f8d basecall_model_version_id=2021-05-17_dna_r9.4.1_minion_384_d37a2ab9	41752	34904	41670	6767	0.956997	NA
64c38300-dc16-4227-bb5d-cec28ccdf1fc runid=0c3cb5fe719b4a42e8f93e7cab6649d77fab8b17 read=100424 ch=316 start_time=2023-01-03T09:15:12.362724+02:00 flow_cell_id=FAV83619 protocol_group_id=Trial_20_MMPD250 sample_id=no_sample barcode=barcode02 barcode_alias=barcode02 parent_read_id=64c38300-dc16-4227-bb5d-cec28ccdf1fc basecall_model_version_id=2021-05-17_dna_r9.4.1_minion_384_d37a2ab9	56252	29255	56163	26909	0.960645	X.tail
c987ce21-e72c-406a-8d04-653b37cc2d1d runid=0c3cb5fe719b4a42e8f93e7cab6649d77fab8b17 read=108521 ch=196 start_time=2023-01-03T10:21:29.362724+02:00 flow_cell_id=FAV83619 protocol_group_id=Trial_20_MMPD250 sample_id=no_sample barcode=barcode02 barcode_alias=barcode02 parent_read_id=c987ce21-e72c-406a-8d04-653b37cc2d1d basecall_model_version_id=2021-05-17_dna_r9.4.1_minion_384_d37a2ab9	145481	123422	145399	21978	0.689872	6.tail
5d8b7b23-c221-4e91-89b5-3d485c61febe runid=0c3cb5fe719b4a42e8f93e7cab6649d77fab8b17 read=60142 ch=420 start_time=2023-01-03T12:05:57.362724+02:00 flow_cell_id=FAV83619 protocol_group_id=Trial_20_MMPD250 sample_id=no_sample barcode=barcode02 barcode_alias=barcode02 parent_read_id=5d8b7b23-c221-4e91-89b5-3d485c61febe basecall_model_version_id=2021-05-17_dna_r9.4.1_minion_384_d37a2ab9	38464	4005	38379	34375	0.928698	10.tail
fafa3389-ab01-43f8-9d0e-2ceb5d7efa7e runid=0c3cb5fe719b4a42e8f93e7cab6649d77fab8b17 read=128354 ch=399 start_time=2023-01-03T13:51:04.362724+02:00 flow_cell_id=FAV83619 protocol_group_id=Trial_20_MMPD250 sample_id=no_sample barcode=barcode02 barcode_alias=barcode02 parent_read_id=fafa3389-ab01-43f8-9d0e-2ceb5d7efa7e basecall_model_version_id=2021-05-17_dna_r9.4.1_minion_384_d37a2ab9	56022	33715	55900	22186	0.891553	NA
bab59173-bffd-40fe-9c48-b7a25c891c3c runid=0c3cb5fe719b4a42e8f93e7cab6649d77fab8b17 read=45612 ch=269 start_time=2023-01-03T00:56:14.362724+02:00 flow_cell_id=FAV83619 protocol_group_id=Trial_20_MMPD250 sample_id=no_sample barcode=barcode07 barcode_alias=barcode07 parent_read_id=bab59173-bffd-40fe-9c48-b7a25c891c3c basecall_model_version_id=2021-05-17_dna_r9.4.1_minion_384_d37a2ab9	31025	14319	30949	16631	0.936865	NA
c65b0eee-943d-4604-b323-7d4fe909ca0c runid=0c3cb5fe719b4a42e8f93e7cab6649d77fab8b17 read=7896 ch=486 start_time=2023-01-02T19:06:30.362724+02:00 flow_cell_id=FAV83619 protocol_group_id=Trial_20_MMPD250 sample_id=no_sample barcode=unclassified barcode_alias=unclassified parent_read_id=c65b0eee-943d-4604-b323-7d4fe909ca0c basecall_model_version_id=2021-05-17_dna_r9.4.1_minion_384_d37a2ab9	29754	5	29673	29669	0.917287	NA	*
8e0afe62-13af-4792-9ee9-06b031b7f2d9 runid=0c3cb5fe719b4a42e8f93e7cab6649d77fab8b17 read=7290 ch=158 start_time=2023-01-02T19:00:17.362724+02:00 flow_cell_id=FAV83619 protocol_group_id=Trial_20_MMPD250 sample_id=no_sample barcode=unclassified barcode_alias=unclassified parent_read_id=8e0afe62-13af-4792-9ee9-06b031b7f2d9 basecall_model_version_id=2021-05-17_dna_r9.4.1_minion_384_d37a2ab9	107703	39426	107640	68215	0.951272	NA
5d950ee2-8821-4f71-817d-33ed3efdf04c runid=0c3cb5fe719b4a42e8f93e7cab6649d77fab8b17 read=71541 ch=296 start_time=2023-01-03T03:35:43.362724+02:00 flow_cell_id=FAV83619 protocol_group_id=Trial_20_MMPD250 sample_id=no_sample barcode=unclassified barcode_alias=unclassified parent_read_id=5d950ee2-8821-4f71-817d-33ed3efdf04c basecall_model_version_id=2021-05-17_dna_r9.4.1_minion_384_d37a2ab9	27451	7240	27384	20145	0.839067	18.tail
0913d1b8-efce-4f6b-9c9d-b051cd5249f9 runid=0c3cb5fe719b4a42e8f93e7cab6649d77fab8b17 read=68117 ch=99 start_time=2023-01-03T04:01:07.362724+02:00 flow_cell_id=FAV83619 protocol_group_id=Trial_20_MMPD250 sample_id=no_sample barcode=unclassified barcode_alias=unclassified parent_read_id=0913d1b8-efce-4f6b-9c9d-b051cd5249f9 basecall_model_version_id=2021-05-17_dna_r9.4.1_minion_384_d37a2ab9	40883	14203	40792	26590	0.929936	NA
0328e79a-3abc-49be-abb2-71033907ed00 runid=0c3cb5fe719b4a42e8f93e7cab6649d77fab8b17 read=72740 ch=263 start_time=2023-01-03T04:19:43.362724+02:00 flow_cell_id=FAV83619 protocol_group_id=Trial_20_MMPD250 sample_id=no_sample barcode=unclassified barcode_alias=unclassified parent_read_id=0328e79a-3abc-49be-abb2-71033907ed00 basecall_model_version_id=2021-05-17_dna_r9.4.1_minion_384_d37a2ab9	38684	1024	38588	37565	0.952509	NA
ff45ea32-cd8a-4ddc-afa1-e3d4f81f2247 runid=0c3cb5fe719b4a42e8f93e7cab6649d77fab8b17 read=48083 ch=203 start_time=2023-01-03T05:34:45.362724+02:00 flow_cell_id=FAV83619 protocol_group_id=Trial_20_MMPD250 sample_id=no_sample barcode=unclassified barcode_alias=unclassified parent_read_id=ff45ea32-cd8a-4ddc-afa1-e3d4f81f2247 basecall_model_version_id=2021-05-17_dna_r9.4.1_minion_384_d37a2ab9	30371	602	30296	29695	0.937262	NA
bf1c8487-8c80-4258-90ab-6416d3a4712c runid=0c3cb5fe719b4a42e8f93e7cab6649d77fab8b17 read=89451 ch=408 start_time=2023-01-03T07:32:06.362724+02:00 flow_cell_id=FAV83619 protocol_group_id=Trial_20_MMPD250 sample_id=no_sample barcode=unclassified barcode_alias=unclassified parent_read_id=bf1c8487-8c80-4258-90ab-6416d3a4712c basecall_model_version_id=2021-05-17_dna_r9.4.1_minion_384_d37a2ab9	36661	204	36580	36377	0.78918	NA
7495f8c6-03cd-445d-a507-58eafce7f7bd runid=0c3cb5fe719b4a42e8f93e7cab6649d77fab8b17 read=92200 ch=178 start_time=2023-01-03T08:12:42.362724+02:00 flow_cell_id=FAV83619 protocol_group_id=Trial_20_MMPD250 sample_id=no_sample barcode=unclassified barcode_alias=unclassified parent_read_id=7495f8c6-03cd-445d-a507-58eafce7f7bd basecall_model_version_id=2021-05-17_dna_r9.4.1_minion_384_d37a2ab9	30277	8135	30184	22050	0.968571	17.tail
45555a40-74cc-403d-ac12-0089144645e6 runid=0c3cb5fe719b4a42e8f93e7cab6649d77fab8b17 read=91877 ch=483 start_time=2023-01-03T08:31:12.362724+02:00 flow_cell_id=FAV83619 protocol_group_id=Trial_20_MMPD250 sample_id=no_sample barcode=unclassified barcode_alias=unclassified parent_read_id=45555a40-74cc-403d-ac12-0089144645e6 basecall_model_version_id=2021-05-17_dna_r9.4.1_minion_384_d37a2ab9	45316	5001	45236	40236	0.816856	15.tail
a0eb26a4-d498-43fe-a524-0d3e61fd99ab runid=0c3cb5fe719b4a42e8f93e7cab6649d77fab8b17 read=99901 ch=52 start_time=2023-01-03T09:32:34.362724+02:00 flow_cell_id=FAV83619 protocol_group_id=Trial_20_MMPD250 sample_id=no_sample barcode=unclassified barcode_alias=unclassified parent_read_id=a0eb26a4-d498-43fe-a524-0d3e61fd99ab basecall_model_version_id=2021-05-17_dna_r9.4.1_minion_384_d37a2ab9	27611	6901	27500	20600	0.958107	NA
d9f91395-067f-4e2c-80b2-f2757fc0bb2a runid=0c3cb5fe719b4a42e8f93e7cab6649d77fab8b17 read=123163 ch=306 start_time=2023-01-03T13:59:08.362724+02:00 flow_cell_id=FAV83619 protocol_group_id=Trial_20_MMPD250 sample_id=no_sample barcode=unclassified barcode_alias=unclassified parent_read_id=d9f91395-067f-4e2c-80b2-f2757fc0bb2a basecall_model_version_id=2021-05-17_dna_r9.4.1_minion_384_d37a2ab9	39676	15542	39591	24050	0.96158	NA
8e544e1c-ef52-43f5-a80f-555e2b350a92 runid=0c3cb5fe719b4a42e8f93e7cab6649d77fab8b17 read=137401 ch=504 start_time=2023-01-03T14:39:36.362724+02:00 flow_cell_id=FAV83619 protocol_group_id=Trial_20_MMPD250 sample_id=no_sample barcode=unclassified barcode_alias=unclassified parent_read_id=8e544e1c-ef52-43f5-a80f-555e2b350a92 basecall_model_version_id=2021-05-17_dna_r9.4.1_minion_384_d37a2ab9	35018	8801	34954	26154	0.816854	NA
d6c19553-a467-4bb8-8593-0c1dc0cb2a91 runid=0c3cb5fe719b4a42e8f93e7cab6649d77fab8b17 read=22985 ch=287 start_time=2023-01-02T21:16:29.362724+02:00 flow_cell_id=FAV83619 protocol_group_id=Trial_20_MMPD250 sample_id=no_sample barcode=unclassified barcode_alias=unclassified parent_read_id=d6c19553-a467-4bb8-8593-0c1dc0cb2a91 basecall_model_version_id=2021-05-17_dna_r9.4.1_minion_384_d37a2ab9	38928	5	38853	38849	0.878839	NA	*
aac6f382-3898-4f13-84ca-1969a34ab567 runid=0c3cb5fe719b4a42e8f93e7cab6649d77fab8b17 read=36698 ch=189 start_time=2023-01-02T23:10:52.362724+02:00 flow_cell_id=FAV83619 protocol_group_id=Trial_20_MMPD250 sample_id=no_sample barcode=unclassified barcode_alias=unclassified parent_read_id=aac6f382-3898-4f13-84ca-1969a34ab567 basecall_model_version_id=2021-05-17_dna_r9.4.1_minion_384_d37a2ab9	40640	26552	40558	14007	0.839794	NA
1028beb3-4b97-4a97-a211-c4dc32beca33 runid=0c3cb5fe719b4a42e8f93e7cab6649d77fab8b17 read=27259 ch=299 start_time=2023-01-02T23:07:57.362724+02:00 flow_cell_id=FAV83619 protocol_group_id=Trial_20_MMPD250 sample_id=no_sample barcode=unclassified barcode_alias=unclassified parent_read_id=1028beb3-4b97-4a97-a211-c4dc32beca33 basecall_model_version_id=2021-05-17_dna_r9.4.1_minion_384_d37a2ab9	54079	13	54000	53988	0.863896	NA	*
5d4163a6-9da7-4a57-aff2-4c68f57c6356 runid=0c3cb5fe719b4a42e8f93e7cab6649d77fab8b17 read=10103 ch=317 start_time=2023-01-03T00:27:37.362724+02:00 flow_cell_id=FAV83619 protocol_group_id=Trial_20_MMPD250 sample_id=no_sample barcode=unclassified barcode_alias=unclassified parent_read_id=5d4163a6-9da7-4a57-aff2-4c68f57c6356 basecall_model_version_id=2021-05-17_dna_r9.4.1_minion_384_d37a2ab9	68773	33718	68688	34971	0.935203	NA
3191892f-2893-4a1b-9375-4bb23923ea94 runid=0c3cb5fe719b4a42e8f93e7cab6649d77fab8b17 read=47155 ch=315 start_time=2023-01-03T01:04:04.362724+02:00 flow_cell_id=FAV83619 protocol_group_id=Trial_20_MMPD250 sample_id=no_sample barcode=unclassified barcode_alias=unclassified parent_read_id=3191892f-2893-4a1b-9375-4bb23923ea94 basecall_model_version_id=2021-05-17_dna_r9.4.1_minion_384_d37a2ab9	27666	1060	27593	26534	0.935818	NA
74d9fe14-1f12-44e8-8d9c-c215557d6770 runid=0c3cb5fe719b4a42e8f93e7cab6649d77fab8b17 read=47872 ch=261 start_time=2023-01-03T01:24:54.362724+02:00 flow_cell_id=FAV83619 protocol_group_id=Trial_20_MMPD250 sample_id=no_sample barcode=unclassified barcode_alias=unclassified parent_read_id=74d9fe14-1f12-44e8-8d9c-c215557d6770 basecall_model_version_id=2021-05-17_dna_r9.4.1_minion_384_d37a2ab9	29008	9050	28900	19851	0.928014	NA
a7aadaee-05c4-4f2a-bb48-a2e92a690b34 runid=0c3cb5fe719b4a42e8f93e7cab6649d77fab8b17 read=46653 ch=140 start_time=2023-01-03T02:27:43.362724+02:00 flow_cell_id=FAV83619 protocol_group_id=Trial_20_MMPD250 sample_id=no_sample barcode=unclassified barcode_alias=unclassified parent_read_id=a7aadaee-05c4-4f2a-bb48-a2e92a690b34 basecall_model_version_id=2021-05-17_dna_r9.4.1_minion_384_d37a2ab9	30516	540	30357	29818	0.913911	NA
fd5a376c-b0b4-4070-8e88-e6d03cb4c069 runid=0c3cb5fe719b4a42e8f93e7cab6649d77fab8b17 read=48245 ch=476 start_time=2023-01-03T02:57:02.362724+02:00 flow_cell_id=FAV83619 protocol_group_id=Trial_20_MMPD250 sample_id=no_sample barcode=unclassified barcode_alias=unclassified parent_read_id=fd5a376c-b0b4-4070-8e88-e6d03cb4c069 basecall_model_version_id=2021-05-17_dna_r9.4.1_minion_384_d37a2ab9	54702	39001	54600	15600	0.953462	NA
bc63350a-8493-44e1-aa06-745ee6d984ad runid=0c3cb5fe719b4a42e8f93e7cab6649d77fab8b17 read=40406 ch=180 start_time=2023-01-03T03:04:33.362724+02:00 flow_cell_id=FAV83619 protocol_group_id=Trial_20_MMPD250 sample_id=no_sample barcode=unclassified barcode_alias=unclassified parent_read_id=bc63350a-8493-44e1-aa06-745ee6d984ad basecall_model_version_id=2021-05-17_dna_r9.4.1_minion_384_d37a2ab9	41129	8025	41047	33023	0.862793	2.tail
49502679-f1a6-497d-9230-e24a7711cf61 runid=0c3cb5fe719b4a42e8f93e7cab6649d77fab8b17 read=5484 ch=299 start_time=2023-01-02T18:42:17.362724+02:00 flow_cell_id=FAV83619 protocol_group_id=Trial_20_MMPD250 sample_id=no_sample barcode=barcode02 barcode_alias=barcode02 parent_read_id=49502679-f1a6-497d-9230-e24a7711cf61 basecall_model_version_id=2021-05-17_dna_r9.4.1_minion_384_d37a2ab9	39181	3	39094	39092	0.968075	NA	*
d040afa3-5fe2-48eb-995e-eef3a0a5b75a runid=0c3cb5fe719b4a42e8f93e7cab6649d77fab8b17 read=12081 ch=175 start_time=2023-01-02T19:42:15.362724+02:00 flow_cell_id=FAV83619 protocol_group_id=Trial_20_MMPD250 sample_id=no_sample barcode=barcode02 barcode_alias=barcode02 parent_read_id=d040afa3-5fe2-48eb-995e-eef3a0a5b75a basecall_model_version_id=2021-05-17_dna_r9.4.1_minion_384_d37a2ab9	37466	13708	37379	23672	0.957672	2.tail
6c8e9489-617e-46c0-bd32-4b1753dada4d runid=0c3cb5fe719b4a42e8f93e7cab6649d77fab8b17 read=11717 ch=488 start_time=2023-01-02T19:43:40.362724+02:00 flow_cell_id=FAV83619 protocol_group_id=Trial_20_MMPD250 sample_id=no_sample barcode=barcode02 barcode_alias=barcode02 parent_read_id=6c8e9489-617e-46c0-bd32-4b1753dada4d basecall_model_version_id=2021-05-17_dna_r9.4.1_minion_384_d37a2ab9	68909	35621	68800	33180	0.962086	NA
a4735d82-605e-4a8f-b7c3-09d2d26b7166 runid=0c3cb5fe719b4a42e8f93e7cab6649d77fab8b17 read=7002 ch=372 start_time=2023-01-02T19:12:58.362724+02:00 flow_cell_id=FAV83619 protocol_group_id=Trial_20_MMPD250 sample_id=no_sample barcode=barcode02 barcode_alias=barcode02 parent_read_id=a4735d82-605e-4a8f-b7c3-09d2d26b7166 basecall_model_version_id=2021-05-17_dna_r9.4.1_minion_384_d37a2ab9	47345	25671	47268	21598	0.967127	NA
16d35f59-7ea3-4370-9a98-1eee6a48c6a8 runid=0c3cb5fe719b4a42e8f93e7cab6649d77fab8b17 read=18325 ch=141 start_time=2023-01-02T20:30:40.362724+02:00 flow_cell_id=FAV83619 protocol_group_id=Trial_20_MMPD250 sample_id=no_sample barcode=barcode02 barcode_alias=barcode02 parent_read_id=16d35f59-7ea3-4370-9a98-1eee6a48c6a8 basecall_model_version_id=2021-05-17_dna_r9.4.1_minion_384_d37a2ab9	30849	431	30767	30337	0.918977	NA
9b9556b3-38f6-478f-9a8d-ad32e22579bc runid=0c3cb5fe719b4a42e8f93e7cab6649d77fab8b17 read=19058 ch=463 start_time=2023-01-02T20:57:21.362724+02:00 flow_cell_id=FAV83619 protocol_group_id=Trial_20_MMPD250 sample_id=no_sample barcode=barcode02 barcode_alias=barcode02 parent_read_id=9b9556b3-38f6-478f-9a8d-ad32e22579bc basecall_model_version_id=2021-05-17_dna_r9.4.1_minion_384_d37a2ab9	31556	1401	31464	30064	0.963711	NA
255b98bf-bbf8-4541-a0e6-0958032ce992 runid=0c3cb5fe719b4a42e8f93e7cab6649d77fab8b17 read=15993 ch=94 start_time=2023-01-02T21:11:34.362724+02:00 flow_cell_id=FAV83619 protocol_group_id=Trial_20_MMPD250 sample_id=no_sample barcode=barcode02 barcode_alias=barcode02 parent_read_id=255b98bf-bbf8-4541-a0e6-0958032ce992 basecall_model_version_id=2021-05-17_dna_r9.4.1_minion_384_d37a2ab9	31405	12414	31273	18860	0.96018	NA
2f91888c-f2d8-4069-93b9-9d5133a212a5 runid=0c3cb5fe719b4a42e8f93e7cab6649d77fab8b17 read=24290 ch=439 start_time=2023-01-02T21:12:39.362724+02:00 flow_cell_id=FAV83619 protocol_group_id=Trial_20_MMPD250 sample_id=no_sample barcode=barcode02 barcode_alias=barcode02 parent_read_id=2f91888c-f2d8-4069-93b9-9d5133a212a5 basecall_model_version_id=2021-05-17_dna_r9.4.1_minion_384_d37a2ab9	35270	1	35185	35185	0.948245	NA	*
6182f314-d56d-4ba6-96cf-154408e1565a runid=0c3cb5fe719b4a42e8f93e7cab6649d77fab8b17 read=22908 ch=502 start_time=2023-01-02T21:17:56.362724+02:00 flow_cell_id=FAV83619 protocol_group_id=Trial_20_MMPD250 sample_id=no_sample barcode=barcode02 barcode_alias=barcode02 parent_read_id=6182f314-d56d-4ba6-96cf-154408e1565a basecall_model_version_id=2021-05-17_dna_r9.4.1_minion_384_d37a2ab9	38945	4901	38859	33959	0.946759	NA
8365f4d2-1940-4e88-99bf-d34f5f66a676 runid=0c3cb5fe719b4a42e8f93e7cab6649d77fab8b17 read=25815 ch=205 start_time=2023-01-02T21:47:56.362724+02:00 flow_cell_id=FAV83619 protocol_group_id=Trial_20_MMPD250 sample_id=no_sample barcode=barcode02 barcode_alias=barcode02 parent_read_id=8365f4d2-1940-4e88-99bf-d34f5f66a676 basecall_model_version_id=2021-05-17_dna_r9.4.1_minion_384_d37a2ab9	62696	40611	62600	21990	0.945293	NA
a21d8408-4a12-4fec-949c-503381745bd6 runid=0c3cb5fe719b4a42e8f93e7cab6649d77fab8b17 read=27964 ch=286 start_time=2023-01-02T22:06:52.362724+02:00 flow_cell_id=FAV83619 protocol_group_id=Trial_20_MMPD250 sample_id=no_sample barcode=barcode02 barcode_alias=barcode02 parent_read_id=a21d8408-4a12-4fec-949c-503381745bd6 basecall_model_version_id=2021-05-17_dna_r9.4.1_minion_384_d37a2ab9	67106	50658	66992	16335	0.933211	NA
395e9d8c-cc6f-470d-8ad0-d8829344a37f runid=0c3cb5fe719b4a42e8f93e7cab6649d77fab8b17 read=33855 ch=192 start_time=2023-01-02T23:23:51.362724+02:00 flow_cell_id=FAV83619 protocol_group_id=Trial_20_MMPD250 sample_id=no_sample barcode=barcode02 barcode_alias=barcode02 parent_read_id=395e9d8c-cc6f-470d-8ad0-d8829344a37f basecall_model_version_id=2021-05-17_dna_r9.4.1_minion_384_d37a2ab9	38448	1021	38366	37346	0.913886	NA
2c963348-513e-45b9-9af6-655680472e57 runid=0c3cb5fe719b4a42e8f93e7cab6649d77fab8b17 read=14901 ch=460 start_time=2023-01-02T23:04:54.362724+02:00 flow_cell_id=FAV83619 protocol_group_id=Trial_20_MMPD250 sample_id=no_sample barcode=barcode02 barcode_alias=barcode02 parent_read_id=2c963348-513e-45b9-9af6-655680472e57 basecall_model_version_id=2021-05-17_dna_r9.4.1_minion_384_d37a2ab9	56542	16458	56459	40002	0.927879	5.tail
c2365e87-53ca-4882-bfbb-0d8e1f204ef8 runid=0c3cb5fe719b4a42e8f93e7cab6649d77fab8b17 read=44073 ch=69 start_time=2023-01-03T00:17:24.362724+02:00 flow_cell_id=FAV83619 protocol_group_id=Trial_20_MMPD250 sample_id=no_sample barcode=barcode02 barcode_alias=barcode02 parent_read_id=c2365e87-53ca-4882-bfbb-0d8e1f204ef8 basecall_model_version_id=2021-05-17_dna_r9.4.1_minion_384_d37a2ab9	51918	10802	51840	41039	0.940179	NA
baaf33d5-0013-4811-ae68-27fb90e63a35 runid=0c3cb5fe719b4a42e8f93e7cab6649d77fab8b17 read=42514 ch=423 start_time=2023-01-03T00:43:49.362724+02:00 flow_cell_id=FAV83619 protocol_group_id=Trial_20_MMPD250 sample_id=no_sample barcode=barcode02 barcode_alias=barcode02 parent_read_id=baaf33d5-0013-4811-ae68-27fb90e63a35 basecall_model_version_id=2021-05-17_dna_r9.4.1_minion_384_d37a2ab9	35394	29048	35300	6253	0.949784	NA
d3b3fac2-a75d-4522-9e5d-c3475c13bd1e runid=0c3cb5fe719b4a42e8f93e7cab6649d77fab8b17 read=44558 ch=14 start_time=2023-01-03T00:45:19.362724+02:00 flow_cell_id=FAV83619 protocol_group_id=Trial_20_MMPD250 sample_id=no_sample barcode=barcode02 barcode_alias=barcode02 parent_read_id=d3b3fac2-a75d-4522-9e5d-c3475c13bd1e basecall_model_version_id=2021-05-17_dna_r9.4.1_minion_384_d37a2ab9	33869	1948	33784	31837	0.939096	15.tail
4eb6e39b-71e7-4303-90af-ac56f55dd2a5 runid=0c3cb5fe719b4a42e8f93e7cab6649d77fab8b17 read=47070 ch=169 start_time=2023-01-03T00:42:27.362724+02:00 flow_cell_id=FAV83619 protocol_group_id=Trial_20_MMPD250 sample_id=no_sample barcode=barcode02 barcode_alias=barcode02 parent_read_id=4eb6e39b-71e7-4303-90af-ac56f55dd2a5 basecall_model_version_id=2021-05-17_dna_r9.4.1_minion_384_d37a2ab9	60012	45519	59900	14382	0.970241	NA
63b46b38-b77a-4565-b164-3aa2c30489a2 runid=0c3cb5fe719b4a42e8f93e7cab6649d77fab8b17 read=48897 ch=153 start_time=2023-01-03T01:36:33.362724+02:00 flow_cell_id=FAV83619 protocol_group_id=Trial_20_MMPD250 sample_id=no_sample barcode=barcode02 barcode_alias=barcode02 parent_read_id=63b46b38-b77a-4565-b164-3aa2c30489a2 basecall_model_version_id=2021-05-17_dna_r9.4.1_minion_384_d37a2ab9	38718	7908	38589	30682	0.971351	NA
4ae7fcc0-d063-499b-b290-d5b7b875462f runid=0c3cb5fe719b4a42e8f93e7cab6649d77fab8b17 read=35840 ch=376 start_time=2023-01-03T01:54:07.362724+02:00 flow_cell_id=FAV83619 protocol_group_id=Trial_20_MMPD250 sample_id=no_sample barcode=barcode02 barcode_alias=barcode02 parent_read_id=4ae7fcc0-d063-499b-b290-d5b7b875462f basecall_model_version_id=2021-05-17_dna_r9.4.1_minion_384_d37a2ab9	47934	37932	47850	9919	0.960379	NA
4cdece72-4791-45da-9ada-b92b1096a3e4 runid=0c3cb5fe719b4a42e8f93e7cab6649d77fab8b17 read=48996 ch=97 start_time=2023-01-03T02:12:05.362724+02:00 flow_cell_id=FAV83619 protocol_group_id=Trial_20_MMPD250 sample_id=no_sample barcode=barcode02 barcode_alias=barcode02 parent_read_id=4cdece72-4791-45da-9ada-b92b1096a3e4 basecall_model_version_id=2021-05-17_dna_r9.4.1_minion_384_d37a2ab9	55315	27027	55200	28174	0.967488	2.tail
27c67652-c21c-420c-939d-1a16d41e1f6f runid=0c3cb5fe719b4a42e8f93e7cab6649d77fab8b17 read=66386 ch=432 start_time=2023-01-03T02:42:42.362724+02:00 flow_cell_id=FAV83619 protocol_group_id=Trial_20_MMPD250 sample_id=no_sample barcode=barcode02 barcode_alias=barcode02 parent_read_id=27c67652-c21c-420c-939d-1a16d41e1f6f basecall_model_version_id=2021-05-17_dna_r9.4.1_minion_384_d37a2ab9	43169	14059	43086	29028	0.92304	NA
75c973c6-2baa-4ae7-b284-de549504b1d4 runid=0c3cb5fe719b4a42e8f93e7cab6649d77fab8b17 read=58369 ch=207 start_time=2023-01-03T02:24:53.362724+02:00 flow_cell_id=FAV83619 protocol_group_id=Trial_20_MMPD250 sample_id=no_sample barcode=barcode02 barcode_alias=barcode02 parent_read_id=75c973c6-2baa-4ae7-b284-de549504b1d4 basecall_model_version_id=2021-05-17_dna_r9.4.1_minion_384_d37a2ab9	76187	9152	76100	66949	0.971516	NA
a314097f-4629-4a09-b42b-0f5e5887e350 runid=0c3cb5fe719b4a42e8f93e7cab6649d77fab8b17 read=57107 ch=246 start_time=2023-01-03T03:04:00.362724+02:00 flow_cell_id=FAV83619 protocol_group_id=Trial_20_MMPD250 sample_id=no_sample barcode=barcode02 barcode_alias=barcode02 parent_read_id=a314097f-4629-4a09-b42b-0f5e5887e350 basecall_model_version_id=2021-05-17_dna_r9.4.1_minion_384_d37a2ab9	77533	55801	77445	21645	0.923493	5.tail
7eb9f7bc-8923-4c91-a707-24470fea4838 runid=0c3cb5fe719b4a42e8f93e7cab6649d77fab8b17 read=63429 ch=52 start_time=2023-01-03T03:25:46.362724+02:00 flow_cell_id=FAV83619 protocol_group_id=Trial_20_MMPD250 sample_id=no_sample barcode=barcode02 barcode_alias=barcode02 parent_read_id=7eb9f7bc-8923-4c91-a707-24470fea4838 basecall_model_version_id=2021-05-17_dna_r9.4.1_minion_384_d37a2ab9	46112	12356	46000	33645	0.908931	NA
ea4f9bf5-d2b7-43d7-9a96-4d6c0948e481 runid=0c3cb5fe719b4a42e8f93e7cab6649d77fab8b17 read=69572 ch=207 start_time=2023-01-03T03:58:32.362724+02:00 flow_cell_id=FAV83619 protocol_group_id=Trial_20_MMPD250 sample_id=no_sample barcode=barcode02 barcode_alias=barcode02 parent_read_id=ea4f9bf5-d2b7-43d7-9a96-4d6c0948e481 basecall_model_version_id=2021-05-17_dna_r9.4.1_minion_384_d37a2ab9	50545	28652	50457	21806	0.937907	6.tail
322673be-dc94-455b-b1d4-49b23095bea9 runid=0c3cb5fe719b4a42e8f93e7cab6649d77fab8b17 read=95723 ch=45 start_time=2023-01-03T07:53:29.362724+02:00 flow_cell_id=FAV83619 protocol_group_id=Trial_20_MMPD250 sample_id=no_sample barcode=barcode02 barcode_alias=barcode02 parent_read_id=322673be-dc94-455b-b1d4-49b23095bea9 basecall_model_version_id=2021-05-17_dna_r9.4.1_minion_384_d37a2ab9	41907	15808	41856	26049	0.892433	NA
f88594af-23df-40d9-9c82-57121dfde6fb runid=0c3cb5fe719b4a42e8f93e7cab6649d77fab8b17 read=106798 ch=67 start_time=2023-01-03T10:03:25.362724+02:00 flow_cell_id=FAV83619 protocol_group_id=Trial_20_MMPD250 sample_id=no_sample barcode=barcode02 barcode_alias=barcode02 parent_read_id=f88594af-23df-40d9-9c82-57121dfde6fb basecall_model_version_id=2021-05-17_dna_r9.4.1_minion_384_d37a2ab9	42268	22853	42189	19337	0.966075	NA
2227203c-1222-4922-9299-8bb48157ddf9 runid=0c3cb5fe719b4a42e8f93e7cab6649d77fab8b17 read=108111 ch=205 start_time=2023-01-03T09:45:14.362724+02:00 flow_cell_id=FAV83619 protocol_group_id=Trial_20_MMPD250 sample_id=no_sample barcode=barcode02 barcode_alias=barcode02 parent_read_id=2227203c-1222-4922-9299-8bb48157ddf9 basecall_model_version_id=2021-05-17_dna_r9.4.1_minion_384_d37a2ab9	82186	55104	82100	26997	0.949957	NA
3e81dfb2-9bd4-4ec9-953e-80255afc5249 runid=0c3cb5fe719b4a42e8f93e7cab6649d77fab8b17 read=94298 ch=349 start_time=2023-01-03T10:31:47.362724+02:00 flow_cell_id=FAV83619 protocol_group_id=Trial_20_MMPD250 sample_id=no_sample barcode=barcode02 barcode_alias=barcode02 parent_read_id=3e81dfb2-9bd4-4ec9-953e-80255afc5249 basecall_model_version_id=2021-05-17_dna_r9.4.1_minion_384_d37a2ab9	39048	6510	38957	32448	0.947701	15.tail
70e3b7ab-61b2-48c3-9b43-e8d569b0e89d runid=0c3cb5fe719b4a42e8f93e7cab6649d77fab8b17 read=116656 ch=131 start_time=2023-01-03T12:16:16.362724+02:00 flow_cell_id=FAV83619 protocol_group_id=Trial_20_MMPD250 sample_id=no_sample barcode=barcode02 barcode_alias=barcode02 parent_read_id=70e3b7ab-61b2-48c3-9b43-e8d569b0e89d basecall_model_version_id=2021-05-17_dna_r9.4.1_minion_384_d37a2ab9	84030	62557	83947	21391	0.947548	15.tail
b7e55722-7e21-4356-8a94-b7f4b6351f74 runid=0c3cb5fe719b4a42e8f93e7cab6649d77fab8b17 read=125121 ch=24 start_time=2023-01-03T12:57:06.362724+02:00 flow_cell_id=FAV83619 protocol_group_id=Trial_20_MMPD250 sample_id=no_sample barcode=barcode02 barcode_alias=barcode02 parent_read_id=b7e55722-7e21-4356-8a94-b7f4b6351f74 basecall_model_version_id=2021-05-17_dna_r9.4.1_minion_384_d37a2ab9	75759	28623	75673	47051	0.853223	NA
e0825c93-e20c-4677-a732-fa06e76728e4 runid=0c3cb5fe719b4a42e8f93e7cab6649d77fab8b17 read=117135 ch=138 start_time=2023-01-03T13:59:53.362724+02:00 flow_cell_id=FAV83619 protocol_group_id=Trial_20_MMPD250 sample_id=no_sample barcode=barcode02 barcode_alias=barcode02 parent_read_id=e0825c93-e20c-4677-a732-fa06e76728e4 basecall_model_version_id=2021-05-17_dna_r9.4.1_minion_384_d37a2ab9	36075	19716	35991	16276	0.850393	18.tail
29f3d126-ea12-4cbe-951a-822928f6f117 runid=0c3cb5fe719b4a42e8f93e7cab6649d77fab8b17 read=146871 ch=374 start_time=2023-01-03T13:50:29.362724+02:00 flow_cell_id=FAV83619 protocol_group_id=Trial_20_MMPD250 sample_id=no_sample barcode=barcode02 barcode_alias=barcode02 parent_read_id=29f3d126-ea12-4cbe-951a-822928f6f117 basecall_model_version_id=2021-05-17_dna_r9.4.1_minion_384_d37a2ab9	34824	460	34700	34241	0.933004	NA
fa8d5e42-7bc5-4d52-8d35-17ceb1a9b306 runid=0c3cb5fe719b4a42e8f93e7cab6649d77fab8b17 read=145665 ch=263 start_time=2023-01-03T14:43:53.362724+02:00 flow_cell_id=FAV83619 protocol_group_id=Trial_20_MMPD250 sample_id=no_sample barcode=barcode02 barcode_alias=barcode02 parent_read_id=fa8d5e42-7bc5-4d52-8d35-17ceb1a9b306 basecall_model_version_id=2021-05-17_dna_r9.4.1_minion_384_d37a2ab9	40660	8546	40575	32030	0.900281	NA
3f8bd463-a051-4dbf-b5d6-a2c04d5b4703 runid=0c3cb5fe719b4a42e8f93e7cab6649d77fab8b17 read=10159 ch=240 start_time=2023-01-02T19:21:38.362724+02:00 flow_cell_id=FAV83619 protocol_group_id=Trial_20_MMPD250 sample_id=no_sample barcode=barcode02 barcode_alias=barcode02 parent_read_id=3f8bd463-a051-4dbf-b5d6-a2c04d5b4703 basecall_model_version_id=2021-05-17_dna_r9.4.1_minion_384_d37a2ab9	40952	29811	40869	11059	0.950719	6.tail
dadc9ea0-2313-41d1-bc82-fae9466ba328 runid=0c3cb5fe719b4a42e8f93e7cab6649d77fab8b17 read=12867 ch=400 start_time=2023-01-02T19:47:01.362724+02:00 flow_cell_id=FAV83619 protocol_group_id=Trial_20_MMPD250 sample_id=no_sample barcode=barcode02 barcode_alias=barcode02 parent_read_id=dadc9ea0-2313-41d1-bc82-fae9466ba328 basecall_model_version_id=2021-05-17_dna_r9.4.1_minion_384_d37a2ab9	27874	10303	27795	17493	0.960841	NA
4223937f-0c3e-41d0-a5a8-b6759b06793e runid=0c3cb5fe719b4a42e8f93e7cab6649d77fab8b17 read=15356 ch=512 start_time=2023-01-02T19:55:37.362724+02:00 flow_cell_id=FAV83619 protocol_group_id=Trial_20_MMPD250 sample_id=no_sample barcode=barcode02 barcode_alias=barcode02 parent_read_id=4223937f-0c3e-41d0-a5a8-b6759b06793e basecall_model_version_id=2021-05-17_dna_r9.4.1_minion_384_d37a2ab9	38700	13143	38548	25406	0.961033	NA
e10bf945-ab95-46c7-8dc7-782f3006115e runid=0c3cb5fe719b4a42e8f93e7cab6649d77fab8b17 read=7729 ch=203 start_time=2023-01-02T20:36:35.362724+02:00 flow_cell_id=FAV83619 protocol_group_id=Trial_20_MMPD250 sample_id=no_sample barcode=barcode02 barcode_alias=barcode02 parent_read_id=e10bf945-ab95-46c7-8dc7-782f3006115e basecall_model_version_id=2021-05-17_dna_r9.4.1_minion_384_d37a2ab9	39485	32329	39384	7056	0.963861	NA
cd9cc6d2-eab5-45ef-8258-28e738917e88 runid=0c3cb5fe719b4a42e8f93e7cab6649d77fab8b17 read=25697 ch=110 start_time=2023-01-02T20:55:52.362724+02:00 flow_cell_id=FAV83619 protocol_group_id=Trial_20_MMPD250 sample_id=no_sample barcode=barcode02 barcode_alias=barcode02 parent_read_id=cd9cc6d2-eab5-45ef-8258-28e738917e88 basecall_model_version_id=2021-05-17_dna_r9.4.1_minion_384_d37a2ab9	76797	60629	76700	16072	0.961859	NA
7dfb5bfe-fda8-4b05-b588-8f78d67f5535 runid=0c3cb5fe719b4a42e8f93e7cab6649d77fab8b17 read=24184 ch=500 start_time=2023-01-02T21:35:47.362724+02:00 flow_cell_id=FAV83619 protocol_group_id=Trial_20_MMPD250 sample_id=no_sample barcode=barcode02 barcode_alias=barcode02 parent_read_id=7dfb5bfe-fda8-4b05-b588-8f78d67f5535 basecall_model_version_id=2021-05-17_dna_r9.4.1_minion_384_d37a2ab9	40178	8	40095	40088	0.949486	NA	*
28e172a2-ffc1-4b7b-a53f-f074f858336a runid=0c3cb5fe719b4a42e8f93e7cab6649d77fab8b17 read=29802 ch=367 start_time=2023-01-02T22:28:42.362724+02:00 flow_cell_id=FAV83619 protocol_group_id=Trial_20_MMPD250 sample_id=no_sample barcode=barcode02 barcode_alias=barcode02 parent_read_id=28e172a2-ffc1-4b7b-a53f-f074f858336a basecall_model_version_id=2021-05-17_dna_r9.4.1_minion_384_d37a2ab9	48605	19421	48498	29078	0.936584	16.tail
bcc3e835-cead-40b4-b632-45c9877af6e3 runid=0c3cb5fe719b4a42e8f93e7cab6649d77fab8b17 read=21571 ch=351 start_time=2023-01-02T22:36:53.362724+02:00 flow_cell_id=FAV83619 protocol_group_id=Trial_20_MMPD250 sample_id=no_sample barcode=barcode02 barcode_alias=barcode02 parent_read_id=bcc3e835-cead-40b4-b632-45c9877af6e3 basecall_model_version_id=2021-05-17_dna_r9.4.1_minion_384_d37a2ab9	33514	3917	33400	29484	0.962217	NA
cafff6a3-60ca-49ce-ba45-14ccf70fc892 runid=0c3cb5fe719b4a42e8f93e7cab6649d77fab8b17 read=33498 ch=310 start_time=2023-01-02T23:18:44.362724+02:00 flow_cell_id=FAV83619 protocol_group_id=Trial_20_MMPD250 sample_id=no_sample barcode=barcode02 barcode_alias=barcode02 parent_read_id=cafff6a3-60ca-49ce-ba45-14ccf70fc892 basecall_model_version_id=2021-05-17_dna_r9.4.1_minion_384_d37a2ab9	42356	13722	42277	28556	0.948802	NA
3f75b2ca-d6a6-4093-aa37-45171d11b463 runid=0c3cb5fe719b4a42e8f93e7cab6649d77fab8b17 read=20796 ch=312 start_time=2023-01-02T22:53:10.362724+02:00 flow_cell_id=FAV83619 protocol_group_id=Trial_20_MMPD250 sample_id=no_sample barcode=barcode02 barcode_alias=barcode02 parent_read_id=3f75b2ca-d6a6-4093-aa37-45171d11b463 basecall_model_version_id=2021-05-17_dna_r9.4.1_minion_384_d37a2ab9	49417	29139	49336	20198	0.932469	11.tail
490e0ac5-f515-43b6-bc64-c8f065c9d7f3 runid=0c3cb5fe719b4a42e8f93e7cab6649d77fab8b17 read=18906 ch=60 start_time=2023-01-03T00:10:30.362724+02:00 flow_cell_id=FAV83619 protocol_group_id=Trial_20_MMPD250 sample_id=no_sample barcode=barcode02 barcode_alias=barcode02 parent_read_id=490e0ac5-f515-43b6-bc64-c8f065c9d7f3 basecall_model_version_id=2021-05-17_dna_r9.4.1_minion_384_d37a2ab9	30955	105	30873	30769	0.949495	NA
6c5570ce-1113-460a-bc3f-5c7ed762cb78 runid=0c3cb5fe719b4a42e8f93e7cab6649d77fab8b17 read=37699 ch=487 start_time=2023-01-03T00:17:43.362724+02:00 flow_cell_id=FAV83619 protocol_group_id=Trial_20_MMPD250 sample_id=no_sample barcode=barcode02 barcode_alias=barcode02 parent_read_id=6c5570ce-1113-460a-bc3f-5c7ed762cb78 basecall_model_version_id=2021-05-17_dna_r9.4.1_minion_384_d37a2ab9	66889	52505	66799	14295	0.881077	NA
e9ed075d-4ec4-49db-94b5-d8b753fbc2dc runid=0c3cb5fe719b4a42e8f93e7cab6649d77fab8b17 read=48978 ch=39 start_time=2023-01-03T01:11:45.362724+02:00 flow_cell_id=FAV83619 protocol_group_id=Trial_20_MMPD250 sample_id=no_sample barcode=barcode02 barcode_alias=barcode02 parent_read_id=e9ed075d-4ec4-49db-94b5-d8b753fbc2dc basecall_model_version_id=2021-05-17_dna_r9.4.1_minion_384_d37a2ab9	35941	19340	35861	16522	0.952488	11.tail
01150efe-d07a-4841-af9a-5b22595ce356 runid=0c3cb5fe719b4a42e8f93e7cab6649d77fab8b17 read=44700 ch=97 start_time=2023-01-03T01:14:51.362724+02:00 flow_cell_id=FAV83619 protocol_group_id=Trial_20_MMPD250 sample_id=no_sample barcode=barcode02 barcode_alias=barcode02 parent_read_id=01150efe-d07a-4841-af9a-5b22595ce356 basecall_model_version_id=2021-05-17_dna_r9.4.1_minion_384_d37a2ab9	29089	102	29000	28899	0.952594	NA
6a7c3529-af6b-45e8-a3a9-835b95a08578 runid=0c3cb5fe719b4a42e8f93e7cab6649d77fab8b17 read=53467 ch=208 start_time=2023-01-03T01:34:52.362724+02:00 flow_cell_id=FAV83619 protocol_group_id=Trial_20_MMPD250 sample_id=no_sample barcode=barcode02 barcode_alias=barcode02 parent_read_id=6a7c3529-af6b-45e8-a3a9-835b95a08578 basecall_model_version_id=2021-05-17_dna_r9.4.1_minion_384_d37a2ab9	34899	19902	34800	14899	0.968253	NA
e6b920f1-7474-4f60-b145-dec37d615d4c runid=0c3cb5fe719b4a42e8f93e7cab6649d77fab8b17 read=39939 ch=58 start_time=2023-01-03T01:55:09.362724+02:00 flow_cell_id=FAV83619 protocol_group_id=Trial_20_MMPD250 sample_id=no_sample barcode=barcode02 barcode_alias=barcode02 parent_read_id=e6b920f1-7474-4f60-b145-dec37d615d4c basecall_model_version_id=2021-05-17_dna_r9.4.1_minion_384_d37a2ab9	31955	16307	31868	15562	0.964015	NA
4ecbfef7-3217-4549-96c4-dbaf50336d6c runid=0c3cb5fe719b4a42e8f93e7cab6649d77fab8b17 read=51086 ch=106 start_time=2023-01-03T02:36:08.362724+02:00 flow_cell_id=FAV83619 protocol_group_id=Trial_20_MMPD250 sample_id=no_sample barcode=barcode02 barcode_alias=barcode02 parent_read_id=4ecbfef7-3217-4549-96c4-dbaf50336d6c basecall_model_version_id=2021-05-17_dna_r9.4.1_minion_384_d37a2ab9	56728	29257	56652	27396	0.973317	6.tail
223f170b-662d-4684-aead-a65f2b1ec11c runid=0c3cb5fe719b4a42e8f93e7cab6649d77fab8b17 read=63518 ch=235 start_time=2023-01-03T03:35:51.362724+02:00 flow_cell_id=FAV83619 protocol_group_id=Trial_20_MMPD250 sample_id=no_sample barcode=barcode02 barcode_alias=barcode02 parent_read_id=223f170b-662d-4684-aead-a65f2b1ec11c basecall_model_version_id=2021-05-17_dna_r9.4.1_minion_384_d37a2ab9	32699	13831	32521	18691	0.933818	18.tail
5b838c47-8fd9-4191-a9d4-f32a5ad3d183 runid=0c3cb5fe719b4a42e8f93e7cab6649d77fab8b17 read=67966 ch=92 start_time=2023-01-03T04:00:28.362724+02:00 flow_cell_id=FAV83619 protocol_group_id=Trial_20_MMPD250 sample_id=no_sample barcode=barcode02 barcode_alias=barcode02 parent_read_id=5b838c47-8fd9-4191-a9d4-f32a5ad3d183 basecall_model_version_id=2021-05-17_dna_r9.4.1_minion_384_d37a2ab9	38186	23243	38100	14858	0.952416	1.tail
be7f85d3-fdcb-440b-99b0-2a403170e71a runid=0c3cb5fe719b4a42e8f93e7cab6649d77fab8b17 read=57507 ch=280 start_time=2023-01-03T03:49:57.362724+02:00 flow_cell_id=FAV83619 protocol_group_id=Trial_20_MMPD250 sample_id=no_sample barcode=barcode02 barcode_alias=barcode02 parent_read_id=be7f85d3-fdcb-440b-99b0-2a403170e71a basecall_model_version_id=2021-05-17_dna_r9.4.1_minion_384_d37a2ab9	57821	14971	57700	42730	0.946712	6.tail
c16fc8b4-9cad-454f-8d4a-76dafcf00e42 runid=0c3cb5fe719b4a42e8f93e7cab6649d77fab8b17 read=62101 ch=97 start_time=2023-01-03T04:30:14.362724+02:00 flow_cell_id=FAV83619 protocol_group_id=Trial_20_MMPD250 sample_id=no_sample barcode=barcode02 barcode_alias=barcode02 parent_read_id=c16fc8b4-9cad-454f-8d4a-76dafcf00e42 basecall_model_version_id=2021-05-17_dna_r9.4.1_minion_384_d37a2ab9	29235	5	29150	29146	0.952309	NA	*
654a78cc-5682-43fa-911c-3ce7c9a2d39b runid=0c3cb5fe719b4a42e8f93e7cab6649d77fab8b17 read=84005 ch=221 start_time=2023-01-03T05:13:51.362724+02:00 flow_cell_id=FAV83619 protocol_group_id=Trial_20_MMPD250 sample_id=no_sample barcode=barcode02 barcode_alias=barcode02 parent_read_id=654a78cc-5682-43fa-911c-3ce7c9a2d39b basecall_model_version_id=2021-05-17_dna_r9.4.1_minion_384_d37a2ab9	31626	6513	31541	25029	0.938431	X.tail
f98c7805-ea94-494a-8db0-5ae99534bdf9 runid=0c3cb5fe719b4a42e8f93e7cab6649d77fab8b17 read=84662 ch=149 start_time=2023-01-03T05:50:49.362724+02:00 flow_cell_id=FAV83619 protocol_group_id=Trial_20_MMPD250 sample_id=no_sample barcode=barcode02 barcode_alias=barcode02 parent_read_id=f98c7805-ea94-494a-8db0-5ae99534bdf9 basecall_model_version_id=2021-05-17_dna_r9.4.1_minion_384_d37a2ab9	28345	2	28175	28174	0.814368	NA
7234a191-093e-4dee-968e-e57fce25db7b runid=0c3cb5fe719b4a42e8f93e7cab6649d77fab8b17 read=75771 ch=125 start_time=2023-01-03T05:22:02.362724+02:00 flow_cell_id=FAV83619 protocol_group_id=Trial_20_MMPD250 sample_id=no_sample barcode=barcode02 barcode_alias=barcode02 parent_read_id=7234a191-093e-4dee-968e-e57fce25db7b basecall_model_version_id=2021-05-17_dna_r9.4.1_minion_384_d37a2ab9	54776	42311	54693	12383	0.855285	2.tail
b53710bb-1686-444d-860c-93859db5629e runid=0c3cb5fe719b4a42e8f93e7cab6649d77fab8b17 read=91850 ch=108 start_time=2023-01-03T07:21:38.362724+02:00 flow_cell_id=FAV83619 protocol_group_id=Trial_20_MMPD250 sample_id=no_sample barcode=barcode02 barcode_alias=barcode02 parent_read_id=b53710bb-1686-444d-860c-93859db5629e basecall_model_version_id=2021-05-17_dna_r9.4.1_minion_384_d37a2ab9	32836	4911	32754	27844	0.727302	NA
864c49f7-3910-4433-8a9f-56f9144f46d5 runid=0c3cb5fe719b4a42e8f93e7cab6649d77fab8b17 read=85951 ch=33 start_time=2023-01-03T09:03:10.362724+02:00 flow_cell_id=FAV83619 protocol_group_id=Trial_20_MMPD250 sample_id=no_sample barcode=barcode02 barcode_alias=barcode02 parent_read_id=864c49f7-3910-4433-8a9f-56f9144f46d5 basecall_model_version_id=2021-05-17_dna_r9.4.1_minion_384_d37a2ab9	32526	5310	32446	27137	0.932159	NA
e57a2a3f-d03c-434e-b6ef-9ba46d24d09f runid=0c3cb5fe719b4a42e8f93e7cab6649d77fab8b17 read=98545 ch=131 start_time=2023-01-03T09:39:40.362724+02:00 flow_cell_id=FAV83619 protocol_group_id=Trial_20_MMPD250 sample_id=no_sample barcode=barcode02 barcode_alias=barcode02 parent_read_id=e57a2a3f-d03c-434e-b6ef-9ba46d24d09f basecall_model_version_id=2021-05-17_dna_r9.4.1_minion_384_d37a2ab9	56312	29712	56180	26469	0.951717	NA
547b41c0-08b5-4411-84e1-f034276bf9c2 runid=0c3cb5fe719b4a42e8f93e7cab6649d77fab8b17 read=112078 ch=37 start_time=2023-01-03T10:08:15.362724+02:00 flow_cell_id=FAV83619 protocol_group_id=Trial_20_MMPD250 sample_id=no_sample barcode=barcode02 barcode_alias=barcode02 parent_read_id=547b41c0-08b5-4411-84e1-f034276bf9c2 basecall_model_version_id=2021-05-17_dna_r9.4.1_minion_384_d37a2ab9	36585	11638	36404	24767	0.928655	NA
a09673ad-8698-4f32-974e-37e15f864e39 runid=0c3cb5fe719b4a42e8f93e7cab6649d77fab8b17 read=96008 ch=480 start_time=2023-01-03T10:37:58.362724+02:00 flow_cell_id=FAV83619 protocol_group_id=Trial_20_MMPD250 sample_id=no_sample barcode=barcode02 barcode_alias=barcode02 parent_read_id=a09673ad-8698-4f32-974e-37e15f864e39 basecall_model_version_id=2021-05-17_dna_r9.4.1_minion_384_d37a2ab9	35196	15118	35014	19897	0.930693	18.tail
bb325270-5424-4edd-934e-7ec9729ca4d2 runid=0c3cb5fe719b4a42e8f93e7cab6649d77fab8b17 read=89472 ch=476 start_time=2023-01-03T10:41:58.362724+02:00 flow_cell_id=FAV83619 protocol_group_id=Trial_20_MMPD250 sample_id=no_sample barcode=barcode02 barcode_alias=barcode02 parent_read_id=bb325270-5424-4edd-934e-7ec9729ca4d2 basecall_model_version_id=2021-05-17_dna_r9.4.1_minion_384_d37a2ab9	38780	35963	38699	2737	0.962368	NA
577c5a80-bb6d-412d-ab3e-0f50a01c0094 runid=0c3cb5fe719b4a42e8f93e7cab6649d77fab8b17 read=114814 ch=20 start_time=2023-01-03T12:28:34.362724+02:00 flow_cell_id=FAV83619 protocol_group_id=Trial_20_MMPD250 sample_id=no_sample barcode=barcode02 barcode_alias=barcode02 parent_read_id=577c5a80-bb6d-412d-ab3e-0f50a01c0094 basecall_model_version_id=2021-05-17_dna_r9.4.1_minion_384_d37a2ab9	53815	18	53700	53683	0.922415	NA
3f87a780-c536-4e4a-89a4-1b36bc25cdc9 runid=0c3cb5fe719b4a42e8f93e7cab6649d77fab8b17 read=152535 ch=374 start_time=2023-01-03T14:37:54.362724+02:00 flow_cell_id=FAV83619 protocol_group_id=Trial_20_MMPD250 sample_id=no_sample barcode=barcode02 barcode_alias=barcode02 parent_read_id=3f87a780-c536-4e4a-89a4-1b36bc25cdc9 basecall_model_version_id=2021-05-17_dna_r9.4.1_minion_384_d37a2ab9	44475	13758	44388	30631	0.876302	NA
625f32c3-26f5-4753-baf9-8c31a0bc54e5 runid=0c3cb5fe719b4a42e8f93e7cab6649d77fab8b17 read=149314 ch=378 start_time=2023-01-03T15:14:44.362724+02:00 flow_cell_id=FAV83619 protocol_group_id=Trial_20_MMPD250 sample_id=no_sample barcode=barcode02 barcode_alias=barcode02 parent_read_id=625f32c3-26f5-4753-baf9-8c31a0bc54e5 basecall_model_version_id=2021-05-17_dna_r9.4.1_minion_384_d37a2ab9	53977	31501	53895	22395	0.973164	NA
6ecb3505-379b-46e7-bb94-0547a3438472 runid=0c3cb5fe719b4a42e8f93e7cab6649d77fab8b17 read=125380 ch=138 start_time=2023-01-03T15:26:45.362724+02:00 flow_cell_id=FAV83619 protocol_group_id=Trial_20_MMPD250 sample_id=no_sample barcode=barcode02 barcode_alias=barcode02 parent_read_id=6ecb3505-379b-46e7-bb94-0547a3438472 basecall_model_version_id=2021-05-17_dna_r9.4.1_minion_384_d37a2ab9	28755	4729	28669	23941	0.954806	19.tail
a39fd460-fe87-499c-9fe5-dc3c9d18b22b runid=0c3cb5fe719b4a42e8f93e7cab6649d77fab8b17 read=14162 ch=52 start_time=2023-01-02T19:53:46.362724+02:00 flow_cell_id=FAV83619 protocol_group_id=Trial_20_MMPD250 sample_id=no_sample barcode=unclassified barcode_alias=unclassified parent_read_id=a39fd460-fe87-499c-9fe5-dc3c9d18b22b basecall_model_version_id=2021-05-17_dna_r9.4.1_minion_384_d37a2ab9	34210	23658	34043	10386	0.971115	NA
79df50bf-e0f7-4238-8e92-45145cd86d23 runid=0c3cb5fe719b4a42e8f93e7cab6649d77fab8b17 read=9907 ch=66 start_time=2023-01-02T19:14:32.362724+02:00 flow_cell_id=FAV83619 protocol_group_id=Trial_20_MMPD250 sample_id=no_sample barcode=unclassified barcode_alias=unclassified parent_read_id=79df50bf-e0f7-4238-8e92-45145cd86d23 basecall_model_version_id=2021-05-17_dna_r9.4.1_minion_384_d37a2ab9	60721	27201	60591	33391	0.956306	NA
4c8b3a06-5a8e-40d5-a39d-abc8852aa3f5 runid=0c3cb5fe719b4a42e8f93e7cab6649d77fab8b17 read=69907 ch=382 start_time=2023-01-03T03:34:45.362724+02:00 flow_cell_id=FAV83619 protocol_group_id=Trial_20_MMPD250 sample_id=no_sample barcode=unclassified barcode_alias=unclassified parent_read_id=4c8b3a06-5a8e-40d5-a39d-abc8852aa3f5 basecall_model_version_id=2021-05-17_dna_r9.4.1_minion_384_d37a2ab9	41504	6	41372	41367	0.936979	NA
6bffb034-8e88-48c3-a85b-160498f4df4d runid=0c3cb5fe719b4a42e8f93e7cab6649d77fab8b17 read=52015 ch=107 start_time=2023-01-03T03:50:20.362724+02:00 flow_cell_id=FAV83619 protocol_group_id=Trial_20_MMPD250 sample_id=no_sample barcode=unclassified barcode_alias=unclassified parent_read_id=6bffb034-8e88-48c3-a85b-160498f4df4d basecall_model_version_id=2021-05-17_dna_r9.4.1_minion_384_d37a2ab9	37841	4814	37766	32953	0.799472	NA
3bbe747a-0bf4-46ae-a6b4-94d56e8cf489 runid=0c3cb5fe719b4a42e8f93e7cab6649d77fab8b17 read=66507 ch=171 start_time=2023-01-03T04:14:37.362724+02:00 flow_cell_id=FAV83619 protocol_group_id=Trial_20_MMPD250 sample_id=no_sample barcode=unclassified barcode_alias=unclassified parent_read_id=3bbe747a-0bf4-46ae-a6b4-94d56e8cf489 basecall_model_version_id=2021-05-17_dna_r9.4.1_minion_384_d37a2ab9	41033	23	40959	40937	0.88795	NA	*
5f2eab72-dd98-4a64-857f-ca7be4b7d0c0 runid=0c3cb5fe719b4a42e8f93e7cab6649d77fab8b17 read=72793 ch=367 start_time=2023-01-03T04:23:25.362724+02:00 flow_cell_id=FAV83619 protocol_group_id=Trial_20_MMPD250 sample_id=no_sample barcode=unclassified barcode_alias=unclassified parent_read_id=5f2eab72-dd98-4a64-857f-ca7be4b7d0c0 basecall_model_version_id=2021-05-17_dna_r9.4.1_minion_384_d37a2ab9	47585	20349	47495	27147	0.893985	NA
c793a303-1f67-40fc-8bd3-db79d74c2546 runid=0c3cb5fe719b4a42e8f93e7cab6649d77fab8b17 read=70053 ch=172 start_time=2023-01-03T04:25:12.362724+02:00 flow_cell_id=FAV83619 protocol_group_id=Trial_20_MMPD250 sample_id=no_sample barcode=unclassified barcode_alias=unclassified parent_read_id=c793a303-1f67-40fc-8bd3-db79d74c2546 basecall_model_version_id=2021-05-17_dna_r9.4.1_minion_384_d37a2ab9	47353	20440	47269	26830	0.95382	6.tail
1c27a951-4742-49d2-8198-02d14b469c94 runid=0c3cb5fe719b4a42e8f93e7cab6649d77fab8b17 read=66024 ch=116 start_time=2023-01-03T04:34:31.362724+02:00 flow_cell_id=FAV83619 protocol_group_id=Trial_20_MMPD250 sample_id=no_sample barcode=unclassified barcode_alias=unclassified parent_read_id=1c27a951-4742-49d2-8198-02d14b469c94 basecall_model_version_id=2021-05-17_dna_r9.4.1_minion_384_d37a2ab9	34379	15315	34299	18985	0.948433	NA
e7791018-3b8d-409a-8bd7-d6e355cd1adc runid=0c3cb5fe719b4a42e8f93e7cab6649d77fab8b17 read=65231 ch=106 start_time=2023-01-03T05:21:07.362724+02:00 flow_cell_id=FAV83619 protocol_group_id=Trial_20_MMPD250 sample_id=no_sample barcode=unclassified barcode_alias=unclassified parent_read_id=e7791018-3b8d-409a-8bd7-d6e355cd1adc basecall_model_version_id=2021-05-17_dna_r9.4.1_minion_384_d37a2ab9	49013	15501	48900	33400	0.966108	NA
420b7862-1859-4b56-ba55-37ff109a4806 runid=0c3cb5fe719b4a42e8f93e7cab6649d77fab8b17 read=104244 ch=310 start_time=2023-01-03T07:02:36.362724+02:00 flow_cell_id=FAV83619 protocol_group_id=Trial_20_MMPD250 sample_id=no_sample barcode=unclassified barcode_alias=unclassified parent_read_id=420b7862-1859-4b56-ba55-37ff109a4806 basecall_model_version_id=2021-05-17_dna_r9.4.1_minion_384_d37a2ab9	57843	37546	57768	20223	0.916382	NA
bea82737-fa55-4773-bd09-bd979dd73768 runid=0c3cb5fe719b4a42e8f93e7cab6649d77fab8b17 read=95887 ch=77 start_time=2023-01-03T08:09:47.362724+02:00 flow_cell_id=FAV83619 protocol_group_id=Trial_20_MMPD250 sample_id=no_sample barcode=unclassified barcode_alias=unclassified parent_read_id=bea82737-fa55-4773-bd09-bd979dd73768 basecall_model_version_id=2021-05-17_dna_r9.4.1_minion_384_d37a2ab9	56432	23701	56354	32654	0.959209	NA
1218a6d7-3f96-4c43-9110-b5e944f006aa runid=0c3cb5fe719b4a42e8f93e7cab6649d77fab8b17 read=118134 ch=9 start_time=2023-01-03T12:52:03.362724+02:00 flow_cell_id=FAV83619 protocol_group_id=Trial_20_MMPD250 sample_id=no_sample barcode=unclassified barcode_alias=unclassified parent_read_id=1218a6d7-3f96-4c43-9110-b5e944f006aa basecall_model_version_id=2021-05-17_dna_r9.4.1_minion_384_d37a2ab9	48349	40136	48273	8138	0.936717	NA
2e87e07b-2699-4dfd-9810-b94b952ca392 runid=0c3cb5fe719b4a42e8f93e7cab6649d77fab8b17 read=107961 ch=391 start_time=2023-01-03T13:36:32.362724+02:00 flow_cell_id=FAV83619 protocol_group_id=Trial_20_MMPD250 sample_id=no_sample barcode=unclassified barcode_alias=unclassified parent_read_id=2e87e07b-2699-4dfd-9810-b94b952ca392 basecall_model_version_id=2021-05-17_dna_r9.4.1_minion_384_d37a2ab9	41650	5338	41572	36235	0.917428	NA
e970eb00-db1b-440e-9898-7297b822321d runid=0c3cb5fe719b4a42e8f93e7cab6649d77fab8b17 read=62689 ch=98 start_time=2023-01-03T14:19:24.362724+02:00 flow_cell_id=FAV83619 protocol_group_id=Trial_20_MMPD250 sample_id=no_sample barcode=unclassified barcode_alias=unclassified parent_read_id=e970eb00-db1b-440e-9898-7297b822321d basecall_model_version_id=2021-05-17_dna_r9.4.1_minion_384_d37a2ab9	68219	55843	68149	12307	0.928008	2.tail
bc2b69e4-3484-42c3-91e8-f229c6d5d0c6 runid=0c3cb5fe719b4a42e8f93e7cab6649d77fab8b17 read=153965 ch=288 start_time=2023-01-03T15:31:12.362724+02:00 flow_cell_id=FAV83619 protocol_group_id=Trial_20_MMPD250 sample_id=no_sample barcode=unclassified barcode_alias=unclassified parent_read_id=bc2b69e4-3484-42c3-91e8-f229c6d5d0c6 basecall_model_version_id=2021-05-17_dna_r9.4.1_minion_384_d37a2ab9	37467	33918	37390	3473	0.953354	NA
b67669bb-83a3-4f7c-b8d8-cf21bebc877a runid=0c3cb5fe719b4a42e8f93e7cab6649d77fab8b17 read=35634 ch=50 start_time=2023-01-02T23:57:33.362724+02:00 flow_cell_id=FAV83619 protocol_group_id=Trial_20_MMPD250 sample_id=no_sample barcode=unclassified barcode_alias=unclassified parent_read_id=b67669bb-83a3-4f7c-b8d8-cf21bebc877a basecall_model_version_id=2021-05-17_dna_r9.4.1_minion_384_d37a2ab9	46862	6238	46574	40337	0.922503	NA
b2de80ec-af7a-4541-a071-1cfbd992690e runid=0c3cb5fe719b4a42e8f93e7cab6649d77fab8b17 read=43066 ch=52 start_time=2023-01-03T00:16:03.362724+02:00 flow_cell_id=FAV83619 protocol_group_id=Trial_20_MMPD250 sample_id=no_sample barcode=unclassified barcode_alias=unclassified parent_read_id=b2de80ec-af7a-4541-a071-1cfbd992690e basecall_model_version_id=2021-05-17_dna_r9.4.1_minion_384_d37a2ab9	35916	790	35800	35011	0.940419	NA
99b0b228-a959-46da-b5df-1eedcd894458 runid=0c3cb5fe719b4a42e8f93e7cab6649d77fab8b17 read=37950 ch=351 start_time=2023-01-03T00:50:57.362724+02:00 flow_cell_id=FAV83619 protocol_group_id=Trial_20_MMPD250 sample_id=no_sample barcode=unclassified barcode_alias=unclassified parent_read_id=99b0b228-a959-46da-b5df-1eedcd894458 basecall_model_version_id=2021-05-17_dna_r9.4.1_minion_384_d37a2ab9	30177	5922	30080	24159	0.871601	NA
36da043c-e9ac-44d2-afac-8a35acdb1c25 runid=0c3cb5fe719b4a42e8f93e7cab6649d77fab8b17 read=47141 ch=353 start_time=2023-01-03T00:53:32.362724+02:00 flow_cell_id=FAV83619 protocol_group_id=Trial_20_MMPD250 sample_id=no_sample barcode=unclassified barcode_alias=unclassified parent_read_id=36da043c-e9ac-44d2-afac-8a35acdb1c25 basecall_model_version_id=2021-05-17_dna_r9.4.1_minion_384_d37a2ab9	29996	2	29900	29899	0.929162	NA	*
1165dbdb-4318-4d8c-bc3b-4645181f9776 runid=0c3cb5fe719b4a42e8f93e7cab6649d77fab8b17 read=51298 ch=131 start_time=2023-01-03T00:57:38.362724+02:00 flow_cell_id=FAV83619 protocol_group_id=Trial_20_MMPD250 sample_id=no_sample barcode=unclassified barcode_alias=unclassified parent_read_id=1165dbdb-4318-4d8c-bc3b-4645181f9776 basecall_model_version_id=2021-05-17_dna_r9.4.1_minion_384_d37a2ab9	46793	29028	46665	17638	0.934403	NA
90109a4a-ad10-4a36-ab6d-e5f72d7b4b19 runid=0c3cb5fe719b4a42e8f93e7cab6649d77fab8b17 read=46917 ch=44 start_time=2023-01-03T01:01:17.362724+02:00 flow_cell_id=FAV83619 protocol_group_id=Trial_20_MMPD250 sample_id=no_sample barcode=unclassified barcode_alias=unclassified parent_read_id=90109a4a-ad10-4a36-ab6d-e5f72d7b4b19 basecall_model_version_id=2021-05-17_dna_r9.4.1_minion_384_d37a2ab9	40689	2803	40590	37788	0.944797	15.tail
a2ae6486-503d-408f-9a52-2ee4778d5dd9 runid=0c3cb5fe719b4a42e8f93e7cab6649d77fab8b17 read=52126 ch=318 start_time=2023-01-03T02:12:57.362724+02:00 flow_cell_id=FAV83619 protocol_group_id=Trial_20_MMPD250 sample_id=no_sample barcode=unclassified barcode_alias=unclassified parent_read_id=a2ae6486-503d-408f-9a52-2ee4778d5dd9 basecall_model_version_id=2021-05-17_dna_r9.4.1_minion_384_d37a2ab9	27455	3	27372	27370	0.942638	NA	*
27574f89-dc97-4b33-b682-88a5c3e35742 runid=0c3cb5fe719b4a42e8f93e7cab6649d77fab8b17 read=35581 ch=180 start_time=2023-01-03T02:20:35.362724+02:00 flow_cell_id=FAV83619 protocol_group_id=Trial_20_MMPD250 sample_id=no_sample barcode=unclassified barcode_alias=unclassified parent_read_id=27574f89-dc97-4b33-b682-88a5c3e35742 basecall_model_version_id=2021-05-17_dna_r9.4.1_minion_384_d37a2ab9	41910	3	41780	41778	0.915554	NA
eae5f4a3-84cf-466a-9457-4f46c289342d runid=0c3cb5fe719b4a42e8f93e7cab6649d77fab8b17 read=62920 ch=493 start_time=2023-01-03T03:15:50.362724+02:00 flow_cell_id=FAV83619 protocol_group_id=Trial_20_MMPD250 sample_id=no_sample barcode=unclassified barcode_alias=unclassified parent_read_id=eae5f4a3-84cf-466a-9457-4f46c289342d basecall_model_version_id=2021-05-17_dna_r9.4.1_minion_384_d37a2ab9	35024	9218	34939	25722	0.956807	NA
d312a4da-e501-4f84-b317-aef545de9fdf runid=0c3cb5fe719b4a42e8f93e7cab6649d77fab8b17 read=9603 ch=269 start_time=2023-01-02T19:17:17.362724+02:00 flow_cell_id=FAV83619 protocol_group_id=Trial_20_MMPD250 sample_id=no_sample barcode=unclassified barcode_alias=unclassified parent_read_id=d312a4da-e501-4f84-b317-aef545de9fdf basecall_model_version_id=2021-05-17_dna_r9.4.1_minion_384_d37a2ab9	158063	138503	157986	19484	0.938	18.tail
a7620fc2-92f1-4ed8-8a4d-18b732ee1d03 runid=0c3cb5fe719b4a42e8f93e7cab6649d77fab8b17 read=18328 ch=138 start_time=2023-01-02T20:49:36.362724+02:00 flow_cell_id=FAV83619 protocol_group_id=Trial_20_MMPD250 sample_id=no_sample barcode=unclassified barcode_alias=unclassified parent_read_id=a7620fc2-92f1-4ed8-8a4d-18b732ee1d03 basecall_model_version_id=2021-05-17_dna_r9.4.1_minion_384_d37a2ab9	28332	8725	28274	19550	0.939744	NA
d7777e57-f94a-49fb-aef3-d9b23b4b9250 runid=0c3cb5fe719b4a42e8f93e7cab6649d77fab8b17 read=64931 ch=312 start_time=2023-01-03T04:44:50.362724+02:00 flow_cell_id=FAV83619 protocol_group_id=Trial_20_MMPD250 sample_id=no_sample barcode=unclassified barcode_alias=unclassified parent_read_id=d7777e57-f94a-49fb-aef3-d9b23b4b9250 basecall_model_version_id=2021-05-17_dna_r9.4.1_minion_384_d37a2ab9	138941	93706	138860	45155	0.955177	1.tail
4ef32da5-8a2b-495e-a844-754bec638bb1 runid=0c3cb5fe719b4a42e8f93e7cab6649d77fab8b17 read=70174 ch=49 start_time=2023-01-03T05:24:31.362724+02:00 flow_cell_id=FAV83619 protocol_group_id=Trial_20_MMPD250 sample_id=no_sample barcode=unclassified barcode_alias=unclassified parent_read_id=4ef32da5-8a2b-495e-a844-754bec638bb1 basecall_model_version_id=2021-05-17_dna_r9.4.1_minion_384_d37a2ab9	66175	51354	66093	14740	0.848033	3.tail
0d91735d-dad1-468b-a4da-44474853d425 runid=0c3cb5fe719b4a42e8f93e7cab6649d77fab8b17 read=74131 ch=33 start_time=2023-01-03T06:47:33.362724+02:00 flow_cell_id=FAV83619 protocol_group_id=Trial_20_MMPD250 sample_id=no_sample barcode=unclassified barcode_alias=unclassified parent_read_id=0d91735d-dad1-468b-a4da-44474853d425 basecall_model_version_id=2021-05-17_dna_r9.4.1_minion_384_d37a2ab9	51541	14912	51459	36548	0.852878	NA
66bbb552-ffa2-4fac-9989-63a1b121c8e3 runid=0c3cb5fe719b4a42e8f93e7cab6649d77fab8b17 read=99397 ch=108 start_time=2023-01-03T08:05:49.362724+02:00 flow_cell_id=FAV83619 protocol_group_id=Trial_20_MMPD250 sample_id=no_sample barcode=unclassified barcode_alias=unclassified parent_read_id=66bbb552-ffa2-4fac-9989-63a1b121c8e3 basecall_model_version_id=2021-05-17_dna_r9.4.1_minion_384_d37a2ab9	226198	207522	226024	18503	0.906556	NA
974f1c1e-f64b-4704-b0c9-9172c00a766b runid=0c3cb5fe719b4a42e8f93e7cab6649d77fab8b17 read=88410 ch=53 start_time=2023-01-03T09:47:04.362724+02:00 flow_cell_id=FAV83619 protocol_group_id=Trial_20_MMPD250 sample_id=no_sample barcode=unclassified barcode_alias=unclassified parent_read_id=974f1c1e-f64b-4704-b0c9-9172c00a766b basecall_model_version_id=2021-05-17_dna_r9.4.1_minion_384_d37a2ab9	40700	4001	40647	36647	0.950637	NA
22c16cc2-2439-4ebb-89b7-5d91af1a9725 runid=0c3cb5fe719b4a42e8f93e7cab6649d77fab8b17 read=1237168 ch=242 start_time=2023-01-03T10:44:15.362724+02:00 flow_cell_id=FAV83619 protocol_group_id=Trial_20_MMPD250 sample_id=no_sample barcode=unclassified barcode_alias=unclassified parent_read_id=22c16cc2-2439-4ebb-89b7-5d91af1a9725 basecall_model_version_id=2021-05-17_dna_r9.4.1_minion_384_d37a2ab9	29541	548	29452	28905	0.86428	NA
9a9ca223-7aa6-44f4-b798-df716b642a10 runid=0c3cb5fe719b4a42e8f93e7cab6649d77fab8b17 read=55549 ch=214 start_time=2023-01-03T10:44:29.362724+02:00 flow_cell_id=FAV83619 protocol_group_id=Trial_20_MMPD250 sample_id=no_sample barcode=unclassified barcode_alias=unclassified parent_read_id=9a9ca223-7aa6-44f4-b798-df716b642a10 basecall_model_version_id=2021-05-17_dna_r9.4.1_minion_384_d37a2ab9	55281	18706	55188	36483	0.916427	3.tail
4796f5ff-dfe7-4892-9f6c-57acceeb1949 runid=0c3cb5fe719b4a42e8f93e7cab6649d77fab8b17 read=123060 ch=24 start_time=2023-01-03T12:39:13.362724+02:00 flow_cell_id=FAV83619 protocol_group_id=Trial_20_MMPD250 sample_id=no_sample barcode=unclassified barcode_alias=unclassified parent_read_id=4796f5ff-dfe7-4892-9f6c-57acceeb1949 basecall_model_version_id=2021-05-17_dna_r9.4.1_minion_384_d37a2ab9	38053	829	37974	37146	0.648307	NA
0a5d2f63-9d4e-4819-99b4-4e5c86634513 runid=0c3cb5fe719b4a42e8f93e7cab6649d77fab8b17 read=155814 ch=200 start_time=2023-01-03T15:20:12.362724+02:00 flow_cell_id=FAV83619 protocol_group_id=Trial_20_MMPD250 sample_id=no_sample barcode=unclassified barcode_alias=unclassified parent_read_id=0a5d2f63-9d4e-4819-99b4-4e5c86634513 basecall_model_version_id=2021-05-17_dna_r9.4.1_minion_384_d37a2ab9	34472	13553	34391	20839	0.919958	NA
13bfd782-a61f-4631-91a6-fb282aa8e315 runid=0c3cb5fe719b4a42e8f93e7cab6649d77fab8b17 read=90083 ch=462 start_time=2023-01-03T14:50:53.362724+02:00 flow_cell_id=FAV83619 protocol_group_id=Trial_20_MMPD250 sample_id=no_sample barcode=unclassified barcode_alias=unclassified parent_read_id=13bfd782-a61f-4631-91a6-fb282aa8e315 basecall_model_version_id=2021-05-17_dna_r9.4.1_minion_384_d37a2ab9	90404	70837	90243	19407	0.706704	NA
fdc809a8-0dc3-478e-9596-ff9a1f7adfea runid=0c3cb5fe719b4a42e8f93e7cab6649d77fab8b17 read=26912 ch=255 start_time=2023-01-02T21:57:16.362724+02:00 flow_cell_id=FAV83619 protocol_group_id=Trial_20_MMPD250 sample_id=no_sample barcode=unclassified barcode_alias=unclassified parent_read_id=fdc809a8-0dc3-478e-9596-ff9a1f7adfea basecall_model_version_id=2021-05-17_dna_r9.4.1_minion_384_d37a2ab9	29238	7201	29156	21956	0.969712	NA
09628115-1203-4494-ae1e-1bbbd7b3e017 runid=0c3cb5fe719b4a42e8f93e7cab6649d77fab8b17 read=31874 ch=45 start_time=2023-01-02T22:24:09.362724+02:00 flow_cell_id=FAV83619 protocol_group_id=Trial_20_MMPD250 sample_id=no_sample barcode=unclassified barcode_alias=unclassified parent_read_id=09628115-1203-4494-ae1e-1bbbd7b3e017 basecall_model_version_id=2021-05-17_dna_r9.4.1_minion_384_d37a2ab9	44458	13061	44383	31323	0.948409	11.tail
07742e6f-0759-4cc9-a69c-39369e1c0dc8 runid=0c3cb5fe719b4a42e8f93e7cab6649d77fab8b17 read=21683 ch=157 start_time=2023-01-02T22:23:19.362724+02:00 flow_cell_id=FAV83619 protocol_group_id=Trial_20_MMPD250 sample_id=no_sample barcode=unclassified barcode_alias=unclassified parent_read_id=07742e6f-0759-4cc9-a69c-39369e1c0dc8 basecall_model_version_id=2021-05-17_dna_r9.4.1_minion_384_d37a2ab9	57579	17712	57485	39774	0.911475	13.tail
665f0a53-ba3f-489b-8eb2-297c4b888d0d runid=0c3cb5fe719b4a42e8f93e7cab6649d77fab8b17 read=28407 ch=507 start_time=2023-01-02T22:15:07.362724+02:00 flow_cell_id=FAV83619 protocol_group_id=Trial_20_MMPD250 sample_id=no_sample barcode=unclassified barcode_alias=unclassified parent_read_id=665f0a53-ba3f-489b-8eb2-297c4b888d0d basecall_model_version_id=2021-05-17_dna_r9.4.1_minion_384_d37a2ab9	81787	47615	81700	34086	0.968403	5.tail
408f5f64-681a-4c67-a573-2d2fc3bbe145 runid=0c3cb5fe719b4a42e8f93e7cab6649d77fab8b17 read=38197 ch=419 start_time=2023-01-03T00:05:04.362724+02:00 flow_cell_id=FAV83619 protocol_group_id=Trial_20_MMPD250 sample_id=no_sample barcode=unclassified barcode_alias=unclassified parent_read_id=408f5f64-681a-4c67-a573-2d2fc3bbe145 basecall_model_version_id=2021-05-17_dna_r9.4.1_minion_384_d37a2ab9	48861	9560	48781	39222	0.881878	NA
5788207d-d822-47e4-921f-e0a01da6e90a runid=0c3cb5fe719b4a42e8f93e7cab6649d77fab8b17 read=48683 ch=485 start_time=2023-01-03T01:13:48.362724+02:00 flow_cell_id=FAV83619 protocol_group_id=Trial_20_MMPD250 sample_id=no_sample barcode=unclassified barcode_alias=unclassified parent_read_id=5788207d-d822-47e4-921f-e0a01da6e90a basecall_model_version_id=2021-05-17_dna_r9.4.1_minion_384_d37a2ab9	30651	3	30567	30565	0.82794	NA	*
698d40db-a761-41db-8d44-c5377c67dc3c runid=0c3cb5fe719b4a42e8f93e7cab6649d77fab8b17 read=38976 ch=299 start_time=2023-01-03T01:11:41.362724+02:00 flow_cell_id=FAV83619 protocol_group_id=Trial_20_MMPD250 sample_id=no_sample barcode=unclassified barcode_alias=unclassified parent_read_id=698d40db-a761-41db-8d44-c5377c67dc3c basecall_model_version_id=2021-05-17_dna_r9.4.1_minion_384_d37a2ab9	52728	13671	52639	38969	0.9263	NA
33574145-93a1-46f9-94d1-7062e2b23375 runid=0c3cb5fe719b4a42e8f93e7cab6649d77fab8b17 read=45302 ch=498 start_time=2023-01-03T01:02:32.362724+02:00 flow_cell_id=FAV83619 protocol_group_id=Trial_20_MMPD250 sample_id=no_sample barcode=unclassified barcode_alias=unclassified parent_read_id=33574145-93a1-46f9-94d1-7062e2b23375 basecall_model_version_id=2021-05-17_dna_r9.4.1_minion_384_d37a2ab9	70348	48134	70264	22131	0.945642	8.tail
34387c7f-586f-4d48-957a-104a8a131fe3 runid=0c3cb5fe719b4a42e8f93e7cab6649d77fab8b17 read=51282 ch=510 start_time=2023-01-03T01:56:19.362724+02:00 flow_cell_id=FAV83619 protocol_group_id=Trial_20_MMPD250 sample_id=no_sample barcode=unclassified barcode_alias=unclassified parent_read_id=34387c7f-586f-4d48-957a-104a8a131fe3 basecall_model_version_id=2021-05-17_dna_r9.4.1_minion_384_d37a2ab9	54874	32601	54754	22154	0.953914	3.tail
6d08e949-6c18-4308-97de-f3aff0595f88 runid=0c3cb5fe719b4a42e8f93e7cab6649d77fab8b17 read=78693 ch=471 start_time=2023-01-03T06:45:35.362724+02:00 flow_cell_id=FAV83619 protocol_group_id=Trial_20_MMPD250 sample_id=no_sample barcode=barcode06 barcode_alias=barcode06 parent_read_id=6d08e949-6c18-4308-97de-f3aff0595f88 basecall_model_version_id=2021-05-17_dna_r9.4.1_minion_384_d37a2ab9	37192	14361	37049	22689	0.772753	NA
972c9fd1-1720-40a6-8030-a79c139c61b8 runid=0c3cb5fe719b4a42e8f93e7cab6649d77fab8b17 read=869 ch=112 start_time=2023-01-02T18:05:51.362724+02:00 flow_cell_id=FAV83619 protocol_group_id=Trial_20_MMPD250 sample_id=no_sample barcode=unclassified barcode_alias=unclassified parent_read_id=972c9fd1-1720-40a6-8030-a79c139c61b8 basecall_model_version_id=2021-05-17_dna_r9.4.1_minion_384_d37a2ab9	42976	3813	42897	39085	0.957708	19.tail
e421f79f-9806-4332-b5c5-d6b92d6d943f runid=0c3cb5fe719b4a42e8f93e7cab6649d77fab8b17 read=10991 ch=144 start_time=2023-01-02T19:16:07.362724+02:00 flow_cell_id=FAV83619 protocol_group_id=Trial_20_MMPD250 sample_id=no_sample barcode=unclassified barcode_alias=unclassified parent_read_id=e421f79f-9806-4332-b5c5-d6b92d6d943f basecall_model_version_id=2021-05-17_dna_r9.4.1_minion_384_d37a2ab9	29814	415	29625	29211	0.912601	NA
d4a8fa80-8370-45f8-a1f6-773b12d4f1a4 runid=0c3cb5fe719b4a42e8f93e7cab6649d77fab8b17 read=13310 ch=432 start_time=2023-01-02T19:47:43.362724+02:00 flow_cell_id=FAV83619 protocol_group_id=Trial_20_MMPD250 sample_id=no_sample barcode=unclassified barcode_alias=unclassified parent_read_id=d4a8fa80-8370-45f8-a1f6-773b12d4f1a4 basecall_model_version_id=2021-05-17_dna_r9.4.1_minion_384_d37a2ab9	43532	17103	43456	26354	0.940502	NA
dd34ae33-a29e-4b78-a77e-b25368ef84b5 runid=0c3cb5fe719b4a42e8f93e7cab6649d77fab8b17 read=18860 ch=399 start_time=2023-01-02T20:44:58.362724+02:00 flow_cell_id=FAV83619 protocol_group_id=Trial_20_MMPD250 sample_id=no_sample barcode=unclassified barcode_alias=unclassified parent_read_id=dd34ae33-a29e-4b78-a77e-b25368ef84b5 basecall_model_version_id=2021-05-17_dna_r9.4.1_minion_384_d37a2ab9	49289	22820	49187	26368	0.950774	NA
8894ace9-0370-4029-a564-430ef7c16dbb runid=0c3cb5fe719b4a42e8f93e7cab6649d77fab8b17 read=85954 ch=175 start_time=2023-01-03T05:28:56.362724+02:00 flow_cell_id=FAV83619 protocol_group_id=Trial_20_MMPD250 sample_id=no_sample barcode=unclassified barcode_alias=unclassified parent_read_id=8894ace9-0370-4029-a564-430ef7c16dbb basecall_model_version_id=2021-05-17_dna_r9.4.1_minion_384_d37a2ab9	59860	24712	59787	35076	0.960685	2.tail
ab660b3a-fdd6-4e10-ab87-ba9f4b20342f runid=0c3cb5fe719b4a42e8f93e7cab6649d77fab8b17 read=93227 ch=229 start_time=2023-01-03T06:19:18.362724+02:00 flow_cell_id=FAV83619 protocol_group_id=Trial_20_MMPD250 sample_id=no_sample barcode=unclassified barcode_alias=unclassified parent_read_id=ab660b3a-fdd6-4e10-ab87-ba9f4b20342f basecall_model_version_id=2021-05-17_dna_r9.4.1_minion_384_d37a2ab9	42879	13601	42799	29199	0.968766	NA
ae3085c4-5f37-4148-8d3f-14ca991838e3 runid=0c3cb5fe719b4a42e8f93e7cab6649d77fab8b17 read=86590 ch=316 start_time=2023-01-03T07:31:18.362724+02:00 flow_cell_id=FAV83619 protocol_group_id=Trial_20_MMPD250 sample_id=no_sample barcode=unclassified barcode_alias=unclassified parent_read_id=ae3085c4-5f37-4148-8d3f-14ca991838e3 basecall_model_version_id=2021-05-17_dna_r9.4.1_minion_384_d37a2ab9	28554	11671	28399	16729	0.956423	NA
66cf23df-e6e5-4bb6-8ee4-f7c522f6e2cf runid=0c3cb5fe719b4a42e8f93e7cab6649d77fab8b17 read=69940 ch=170 start_time=2023-01-03T08:29:43.362724+02:00 flow_cell_id=FAV83619 protocol_group_id=Trial_20_MMPD250 sample_id=no_sample barcode=unclassified barcode_alias=unclassified parent_read_id=66cf23df-e6e5-4bb6-8ee4-f7c522f6e2cf basecall_model_version_id=2021-05-17_dna_r9.4.1_minion_384_d37a2ab9	58967	11905	58881	46977	0.943845	13.tail
f299f29a-706c-49db-a099-e47f928c80b6 runid=0c3cb5fe719b4a42e8f93e7cab6649d77fab8b17 read=107482 ch=77 start_time=2023-01-03T09:44:09.362724+02:00 flow_cell_id=FAV83619 protocol_group_id=Trial_20_MMPD250 sample_id=no_sample barcode=unclassified barcode_alias=unclassified parent_read_id=f299f29a-706c-49db-a099-e47f928c80b6 basecall_model_version_id=2021-05-17_dna_r9.4.1_minion_384_d37a2ab9	37303	4307	37177	32871	0.926318	6.tail
6e184b56-61d6-4e6f-8c93-6dff9903d7bc runid=0c3cb5fe719b4a42e8f93e7cab6649d77fab8b17 read=116178 ch=9 start_time=2023-01-03T12:27:55.362724+02:00 flow_cell_id=FAV83619 protocol_group_id=Trial_20_MMPD250 sample_id=no_sample barcode=unclassified barcode_alias=unclassified parent_read_id=6e184b56-61d6-4e6f-8c93-6dff9903d7bc basecall_model_version_id=2021-05-17_dna_r9.4.1_minion_384_d37a2ab9	32805	7322	32700	25379	0.952441	16.tail
19d34110-a8d8-4825-8c34-3acf4b35d370 runid=0c3cb5fe719b4a42e8f93e7cab6649d77fab8b17 read=139078 ch=399 start_time=2023-01-03T15:26:09.362724+02:00 flow_cell_id=FAV83619 protocol_group_id=Trial_20_MMPD250 sample_id=no_sample barcode=unclassified barcode_alias=unclassified parent_read_id=19d34110-a8d8-4825-8c34-3acf4b35d370 basecall_model_version_id=2021-05-17_dna_r9.4.1_minion_384_d37a2ab9	27541	2	27469	27468	0.852374	NA	*
09ee0180-7f28-4d2d-8e04-65737680a243 runid=0c3cb5fe719b4a42e8f93e7cab6649d77fab8b17 read=32280 ch=508 start_time=2023-01-02T22:51:39.362724+02:00 flow_cell_id=FAV83619 protocol_group_id=Trial_20_MMPD250 sample_id=no_sample barcode=unclassified barcode_alias=unclassified parent_read_id=09ee0180-7f28-4d2d-8e04-65737680a243 basecall_model_version_id=2021-05-17_dna_r9.4.1_minion_384_d37a2ab9	42164	16042	42069	26028	0.849431	5.tail
f2adc200-1418-4a68-86ab-81f184abaa52 runid=0c3cb5fe719b4a42e8f93e7cab6649d77fab8b17 read=37695 ch=436 start_time=2023-01-02T23:39:26.362724+02:00 flow_cell_id=FAV83619 protocol_group_id=Trial_20_MMPD250 sample_id=no_sample barcode=unclassified barcode_alias=unclassified parent_read_id=f2adc200-1418-4a68-86ab-81f184abaa52 basecall_model_version_id=2021-05-17_dna_r9.4.1_minion_384_d37a2ab9	30917	6	30837	30832	0.927543	NA	*
9ae506c9-83fb-485b-915b-3a2a928b0571 runid=0c3cb5fe719b4a42e8f93e7cab6649d77fab8b17 read=28544 ch=162 start_time=2023-01-02T23:40:53.362724+02:00 flow_cell_id=FAV83619 protocol_group_id=Trial_20_MMPD250 sample_id=no_sample barcode=unclassified barcode_alias=unclassified parent_read_id=9ae506c9-83fb-485b-915b-3a2a928b0571 basecall_model_version_id=2021-05-17_dna_r9.4.1_minion_384_d37a2ab9	53035	34143	52947	18805	0.958734	NA
190b7777-5050-45e2-9a66-2c50d169d2a1 runid=0c3cb5fe719b4a42e8f93e7cab6649d77fab8b17 read=46130 ch=154 start_time=2023-01-03T00:33:15.362724+02:00 flow_cell_id=FAV83619 protocol_group_id=Trial_20_MMPD250 sample_id=no_sample barcode=unclassified barcode_alias=unclassified parent_read_id=190b7777-5050-45e2-9a66-2c50d169d2a1 basecall_model_version_id=2021-05-17_dna_r9.4.1_minion_384_d37a2ab9	31577	3033	31492	28460	0.953162	10.tail
603b291a-cc6f-4ecf-966f-82f7c70c7998 runid=0c3cb5fe719b4a42e8f93e7cab6649d77fab8b17 read=55207 ch=224 start_time=2023-01-03T01:15:02.362724+02:00 flow_cell_id=FAV83619 protocol_group_id=Trial_20_MMPD250 sample_id=no_sample barcode=unclassified barcode_alias=unclassified parent_read_id=603b291a-cc6f-4ecf-966f-82f7c70c7998 basecall_model_version_id=2021-05-17_dna_r9.4.1_minion_384_d37a2ab9	40599	2201	40483	38283	0.908288	5.tail
282f0037-9821-491b-9f4f-e94b088d5204 runid=0c3cb5fe719b4a42e8f93e7cab6649d77fab8b17 read=35148 ch=302 start_time=2023-01-03T00:42:11.362724+02:00 flow_cell_id=FAV83619 protocol_group_id=Trial_20_MMPD250 sample_id=no_sample barcode=unclassified barcode_alias=unclassified parent_read_id=282f0037-9821-491b-9f4f-e94b088d5204 basecall_model_version_id=2021-05-17_dna_r9.4.1_minion_384_d37a2ab9	55031	26129	54955	28827	0.93069	X.tail
0aed3e1e-872e-4927-88a6-adf69998f043 runid=0c3cb5fe719b4a42e8f93e7cab6649d77fab8b17 read=62681 ch=142 start_time=2023-01-03T03:06:35.362724+02:00 flow_cell_id=FAV83619 protocol_group_id=Trial_20_MMPD250 sample_id=no_sample barcode=unclassified barcode_alias=unclassified parent_read_id=0aed3e1e-872e-4927-88a6-adf69998f043 basecall_model_version_id=2021-05-17_dna_r9.4.1_minion_384_d37a2ab9	38857	13743	38768	25026	0.941701	NA
1d92c0f7-7815-4c80-8901-e009857d297a runid=0c3cb5fe719b4a42e8f93e7cab6649d77fab8b17 read=6874 ch=424 start_time=2023-01-02T18:57:16.362724+02:00 flow_cell_id=FAV83619 protocol_group_id=Trial_20_MMPD250 sample_id=no_sample barcode=unclassified barcode_alias=unclassified parent_read_id=1d92c0f7-7815-4c80-8901-e009857d297a basecall_model_version_id=2021-05-17_dna_r9.4.1_minion_384_d37a2ab9	39275	2	39195	39194	0.918533	NA	*
917f2167-3bc5-4dd2-9ef9-743e27f51739 runid=0c3cb5fe719b4a42e8f93e7cab6649d77fab8b17 read=90792 ch=110 start_time=2023-01-03T03:39:30.362724+02:00 flow_cell_id=FAV83619 protocol_group_id=Trial_20_MMPD250 sample_id=no_sample barcode=unclassified barcode_alias=unclassified parent_read_id=917f2167-3bc5-4dd2-9ef9-743e27f51739 basecall_model_version_id=2021-05-17_dna_r9.4.1_minion_384_d37a2ab9	154723	115755	154529	38775	0.929697	9.tail
59f378c7-7a5b-44dd-8e56-13d19e6240c3 runid=0c3cb5fe719b4a42e8f93e7cab6649d77fab8b17 read=69083 ch=124 start_time=2023-01-03T04:39:53.362724+02:00 flow_cell_id=FAV83619 protocol_group_id=Trial_20_MMPD250 sample_id=no_sample barcode=unclassified barcode_alias=unclassified parent_read_id=59f378c7-7a5b-44dd-8e56-13d19e6240c3 basecall_model_version_id=2021-05-17_dna_r9.4.1_minion_384_d37a2ab9	57526	24799	57400	32602	0.92844	NA
db9951cb-ff4f-44fe-a5dc-01994441fac9 runid=0c3cb5fe719b4a42e8f93e7cab6649d77fab8b17 read=71012 ch=51 start_time=2023-01-03T05:16:33.362724+02:00 flow_cell_id=FAV83619 protocol_group_id=Trial_20_MMPD250 sample_id=no_sample barcode=unclassified barcode_alias=unclassified parent_read_id=db9951cb-ff4f-44fe-a5dc-01994441fac9 basecall_model_version_id=2021-05-17_dna_r9.4.1_minion_384_d37a2ab9	105588	60435	105500	45066	0.926108	NA
5c34104e-c115-4ad2-bb48-662ca33c8cd1 runid=0c3cb5fe719b4a42e8f93e7cab6649d77fab8b17 read=68570 ch=316 start_time=2023-01-03T05:14:24.362724+02:00 flow_cell_id=FAV83619 protocol_group_id=Trial_20_MMPD250 sample_id=no_sample barcode=unclassified barcode_alias=unclassified parent_read_id=5c34104e-c115-4ad2-bb48-662ca33c8cd1 basecall_model_version_id=2021-05-17_dna_r9.4.1_minion_384_d37a2ab9	70712	35726	70600	34875	0.961606	2.tail
6554adf7-5620-46b1-9ede-7116b6046831 runid=0c3cb5fe719b4a42e8f93e7cab6649d77fab8b17 read=70009 ch=471 start_time=2023-01-03T05:33:31.362724+02:00 flow_cell_id=FAV83619 protocol_group_id=Trial_20_MMPD250 sample_id=no_sample barcode=unclassified barcode_alias=unclassified parent_read_id=6554adf7-5620-46b1-9ede-7116b6046831 basecall_model_version_id=2021-05-17_dna_r9.4.1_minion_384_d37a2ab9	44118	31901	44046	12146	0.855755	3.tail
4d3c5602-bfa8-4ad5-aad9-e5a127e13cbd runid=0c3cb5fe719b4a42e8f93e7cab6649d77fab8b17 read=91374 ch=189 start_time=2023-01-03T05:45:22.362724+02:00 flow_cell_id=FAV83619 protocol_group_id=Trial_20_MMPD250 sample_id=no_sample barcode=unclassified barcode_alias=unclassified parent_read_id=4d3c5602-bfa8-4ad5-aad9-e5a127e13cbd basecall_model_version_id=2021-05-17_dna_r9.4.1_minion_384_d37a2ab9	28861	10	28796	28787	0.899469	NA	*
8deb129a-3945-4e82-b4a8-2ed7dddd2110 runid=0c3cb5fe719b4a42e8f93e7cab6649d77fab8b17 read=84830 ch=61 start_time=2023-01-03T06:20:03.362724+02:00 flow_cell_id=FAV83619 protocol_group_id=Trial_20_MMPD250 sample_id=no_sample barcode=unclassified barcode_alias=unclassified parent_read_id=8deb129a-3945-4e82-b4a8-2ed7dddd2110 basecall_model_version_id=2021-05-17_dna_r9.4.1_minion_384_d37a2ab9	27739	3237	27586	24350	0.911499	NA
3cc436ee-ce4a-4b43-9734-ded68d573baa runid=0c3cb5fe719b4a42e8f93e7cab6649d77fab8b17 read=72088 ch=396 start_time=2023-01-03T09:53:24.362724+02:00 flow_cell_id=FAV83619 protocol_group_id=Trial_20_MMPD250 sample_id=no_sample barcode=unclassified barcode_alias=unclassified parent_read_id=3cc436ee-ce4a-4b43-9734-ded68d573baa basecall_model_version_id=2021-05-17_dna_r9.4.1_minion_384_d37a2ab9	28060	2558	27981	25424	0.975732	NA
ec5462a3-c6d9-4255-812f-b5508fbe178d runid=0c3cb5fe719b4a42e8f93e7cab6649d77fab8b17 read=137711 ch=221 start_time=2023-01-03T13:28:30.362724+02:00 flow_cell_id=FAV83619 protocol_group_id=Trial_20_MMPD250 sample_id=no_sample barcode=unclassified barcode_alias=unclassified parent_read_id=ec5462a3-c6d9-4255-812f-b5508fbe178d basecall_model_version_id=2021-05-17_dna_r9.4.1_minion_384_d37a2ab9	36565	3226	36489	33264	0.953944	5.tail
9a066265-e382-46e7-8837-40791ee585b0 runid=0c3cb5fe719b4a42e8f93e7cab6649d77fab8b17 read=168101 ch=3 start_time=2023-01-03T15:41:41.362724+02:00 flow_cell_id=FAV83619 protocol_group_id=Trial_20_MMPD250 sample_id=no_sample barcode=unclassified barcode_alias=unclassified parent_read_id=9a066265-e382-46e7-8837-40791ee585b0 basecall_model_version_id=2021-05-17_dna_r9.4.1_minion_384_d37a2ab9	30910	15458	30793	15336	0.74687	NA
5f40b6c8-0526-4c9e-9c1d-d88bc107546a runid=0c3cb5fe719b4a42e8f93e7cab6649d77fab8b17 read=152060 ch=45 start_time=2023-01-03T15:53:06.362724+02:00 flow_cell_id=FAV83619 protocol_group_id=Trial_20_MMPD250 sample_id=no_sample barcode=unclassified barcode_alias=unclassified parent_read_id=5f40b6c8-0526-4c9e-9c1d-d88bc107546a basecall_model_version_id=2021-05-17_dna_r9.4.1_minion_384_d37a2ab9	55136	18968	55055	36088	0.885197	5.tail
04212c1b-fbda-4091-b93d-3a1e56092eb2 runid=0c3cb5fe719b4a42e8f93e7cab6649d77fab8b17 read=19878 ch=327 start_time=2023-01-02T20:59:51.362724+02:00 flow_cell_id=FAV83619 protocol_group_id=Trial_20_MMPD250 sample_id=no_sample barcode=unclassified barcode_alias=unclassified parent_read_id=04212c1b-fbda-4091-b93d-3a1e56092eb2 basecall_model_version_id=2021-05-17_dna_r9.4.1_minion_384_d37a2ab9	31735	9402	31653	22252	0.97025	NA
4548ff03-22c5-456c-87d9-c46c64a90d1f runid=0c3cb5fe719b4a42e8f93e7cab6649d77fab8b17 read=24918 ch=116 start_time=2023-01-02T21:27:23.362724+02:00 flow_cell_id=FAV83619 protocol_group_id=Trial_20_MMPD250 sample_id=no_sample barcode=unclassified barcode_alias=unclassified parent_read_id=4548ff03-22c5-456c-87d9-c46c64a90d1f basecall_model_version_id=2021-05-17_dna_r9.4.1_minion_384_d37a2ab9	32617	7423	32456	25034	0.846928	NA
13b54a2c-01cb-403e-b0ec-5408a3d6f20e runid=0c3cb5fe719b4a42e8f93e7cab6649d77fab8b17 read=31710 ch=316 start_time=2023-01-02T22:19:51.362724+02:00 flow_cell_id=FAV83619 protocol_group_id=Trial_20_MMPD250 sample_id=no_sample barcode=unclassified barcode_alias=unclassified parent_read_id=13b54a2c-01cb-403e-b0ec-5408a3d6f20e basecall_model_version_id=2021-05-17_dna_r9.4.1_minion_384_d37a2ab9	61894	50898	61800	10903	0.955333	3.tail
41066289-7478-4b60-8b11-5b6a1c1f5954 runid=0c3cb5fe719b4a42e8f93e7cab6649d77fab8b17 read=32832 ch=177 start_time=2023-01-02T22:35:30.362724+02:00 flow_cell_id=FAV83619 protocol_group_id=Trial_20_MMPD250 sample_id=no_sample barcode=unclassified barcode_alias=unclassified parent_read_id=41066289-7478-4b60-8b11-5b6a1c1f5954 basecall_model_version_id=2021-05-17_dna_r9.4.1_minion_384_d37a2ab9	32126	1908	32042	30135	0.949793	NA
68adb741-5465-4d43-a57e-8e0ab679984d runid=0c3cb5fe719b4a42e8f93e7cab6649d77fab8b17 read=37910 ch=498 start_time=2023-01-02T23:41:46.362724+02:00 flow_cell_id=FAV83619 protocol_group_id=Trial_20_MMPD250 sample_id=no_sample barcode=unclassified barcode_alias=unclassified parent_read_id=68adb741-5465-4d43-a57e-8e0ab679984d basecall_model_version_id=2021-05-17_dna_r9.4.1_minion_384_d37a2ab9	33319	5	33239	33235	0.931668	NA	*
7e80049a-8084-4bc9-961c-924c550c7e17 runid=0c3cb5fe719b4a42e8f93e7cab6649d77fab8b17 read=36632 ch=24 start_time=2023-01-03T00:15:45.362724+02:00 flow_cell_id=FAV83619 protocol_group_id=Trial_20_MMPD250 sample_id=no_sample barcode=unclassified barcode_alias=unclassified parent_read_id=7e80049a-8084-4bc9-961c-924c550c7e17 basecall_model_version_id=2021-05-17_dna_r9.4.1_minion_384_d37a2ab9	77543	49963	77400	27438	0.588235	NA
008fc7ec-0eb3-4841-8442-aa5a049e4713 runid=0c3cb5fe719b4a42e8f93e7cab6649d77fab8b17 read=25348 ch=293 start_time=2023-01-03T01:04:01.362724+02:00 flow_cell_id=FAV83619 protocol_group_id=Trial_20_MMPD250 sample_id=no_sample barcode=unclassified barcode_alias=unclassified parent_read_id=008fc7ec-0eb3-4841-8442-aa5a049e4713 basecall_model_version_id=2021-05-17_dna_r9.4.1_minion_384_d37a2ab9	29710	2424	29600	27177	0.907422	NA
810f2b31-9b3f-4493-a1e9-685e402ecb0c runid=0c3cb5fe719b4a42e8f93e7cab6649d77fab8b17 read=47612 ch=358 start_time=2023-01-03T01:18:42.362724+02:00 flow_cell_id=FAV83619 protocol_group_id=Trial_20_MMPD250 sample_id=no_sample barcode=unclassified barcode_alias=unclassified parent_read_id=810f2b31-9b3f-4493-a1e9-685e402ecb0c basecall_model_version_id=2021-05-17_dna_r9.4.1_minion_384_d37a2ab9	42037	25759	41957	16199	0.927897	NA
2d8d302f-ef86-4fa3-a889-08088af3e0c3 runid=0c3cb5fe719b4a42e8f93e7cab6649d77fab8b17 read=50315 ch=361 start_time=2023-01-03T01:58:07.362724+02:00 flow_cell_id=FAV83619 protocol_group_id=Trial_20_MMPD250 sample_id=no_sample barcode=unclassified barcode_alias=unclassified parent_read_id=2d8d302f-ef86-4fa3-a889-08088af3e0c3 basecall_model_version_id=2021-05-17_dna_r9.4.1_minion_384_d37a2ab9	35921	15523	35839	20317	0.901757	3.tail
b272e8ad-ca16-4a43-ac30-46111e1994fa runid=0c3cb5fe719b4a42e8f93e7cab6649d77fab8b17 read=45949 ch=162 start_time=2023-01-03T03:08:19.362724+02:00 flow_cell_id=FAV83619 protocol_group_id=Trial_20_MMPD250 sample_id=no_sample barcode=unclassified barcode_alias=unclassified parent_read_id=b272e8ad-ca16-4a43-ac30-46111e1994fa basecall_model_version_id=2021-05-17_dna_r9.4.1_minion_384_d37a2ab9	50583	12136	50494	38359	0.947314	NA
4355c595-541c-44a1-b013-a0859f549374 runid=0c3cb5fe719b4a42e8f93e7cab6649d77fab8b17 read=59590 ch=14 start_time=2023-01-03T03:00:10.362724+02:00 flow_cell_id=FAV83619 protocol_group_id=Trial_20_MMPD250 sample_id=no_sample barcode=unclassified barcode_alias=unclassified parent_read_id=4355c595-541c-44a1-b013-a0859f549374 basecall_model_version_id=2021-05-17_dna_r9.4.1_minion_384_d37a2ab9	55708	33349	55513	22165	0.959847	3.tail
e45e7887-dd41-4d04-bad7-1cc82e0c5e81 runid=0c3cb5fe719b4a42e8f93e7cab6649d77fab8b17 read=30099 ch=408 start_time=2023-01-02T22:16:23.362724+02:00 flow_cell_id=FAV83619 protocol_group_id=Trial_20_MMPD250 sample_id=no_sample barcode=barcode03 barcode_alias=barcode03 parent_read_id=e45e7887-dd41-4d04-bad7-1cc82e0c5e81 basecall_model_version_id=2021-05-17_dna_r9.4.1_minion_384_d37a2ab9	42760	15401	42683	27283	0.936481	NA
97bd222f-2eac-4ef0-b3a4-c1cd0dccee9e runid=0c3cb5fe719b4a42e8f93e7cab6649d77fab8b17 read=13498 ch=261 start_time=2023-01-02T19:54:38.362724+02:00 flow_cell_id=FAV83619 protocol_group_id=Trial_20_MMPD250 sample_id=no_sample barcode=unclassified barcode_alias=unclassified parent_read_id=97bd222f-2eac-4ef0-b3a4-c1cd0dccee9e basecall_model_version_id=2021-05-17_dna_r9.4.1_minion_384_d37a2ab9	34317	5601	34160	28560	0.871043	NA
96461146-612d-4294-a1b2-5303f5c2f438 runid=0c3cb5fe719b4a42e8f93e7cab6649d77fab8b17 read=18815 ch=70 start_time=2023-01-02T20:47:07.362724+02:00 flow_cell_id=FAV83619 protocol_group_id=Trial_20_MMPD250 sample_id=no_sample barcode=unclassified barcode_alias=unclassified parent_read_id=96461146-612d-4294-a1b2-5303f5c2f438 basecall_model_version_id=2021-05-17_dna_r9.4.1_minion_384_d37a2ab9	43478	607	43390	42784	0.875888	NA
28bada8f-7990-490f-9065-1a47d45a9eda runid=0c3cb5fe719b4a42e8f93e7cab6649d77fab8b17 read=9781 ch=376 start_time=2023-01-02T20:52:52.362724+02:00 flow_cell_id=FAV83619 protocol_group_id=Trial_20_MMPD250 sample_id=no_sample barcode=unclassified barcode_alias=unclassified parent_read_id=28bada8f-7990-490f-9065-1a47d45a9eda basecall_model_version_id=2021-05-17_dna_r9.4.1_minion_384_d37a2ab9	31845	6	31761	31756	0.918441	NA	*
88df84fc-40c8-45fa-abae-233403b2a59f runid=0c3cb5fe719b4a42e8f93e7cab6649d77fab8b17 read=69870 ch=384 start_time=2023-01-03T03:57:29.362724+02:00 flow_cell_id=FAV83619 protocol_group_id=Trial_20_MMPD250 sample_id=no_sample barcode=unclassified barcode_alias=unclassified parent_read_id=88df84fc-40c8-45fa-abae-233403b2a59f basecall_model_version_id=2021-05-17_dna_r9.4.1_minion_384_d37a2ab9	40811	11	40700	40690	0.916146	NA
51bedd52-6153-4bb3-8522-f5d47ef7f47a runid=0c3cb5fe719b4a42e8f93e7cab6649d77fab8b17 read=70034 ch=287 start_time=2023-01-03T04:02:18.362724+02:00 flow_cell_id=FAV83619 protocol_group_id=Trial_20_MMPD250 sample_id=no_sample barcode=unclassified barcode_alias=unclassified parent_read_id=51bedd52-6153-4bb3-8522-f5d47ef7f47a basecall_model_version_id=2021-05-17_dna_r9.4.1_minion_384_d37a2ab9	95108	43253	95000	51748	0.911456	NA
70ad2705-fb45-4964-94b7-03d76b738fe0 runid=0c3cb5fe719b4a42e8f93e7cab6649d77fab8b17 read=69965 ch=122 start_time=2023-01-03T04:49:17.362724+02:00 flow_cell_id=FAV83619 protocol_group_id=Trial_20_MMPD250 sample_id=no_sample barcode=unclassified barcode_alias=unclassified parent_read_id=70ad2705-fb45-4964-94b7-03d76b738fe0 basecall_model_version_id=2021-05-17_dna_r9.4.1_minion_384_d37a2ab9	36930	16104	36770	20667	0.907243	NA
e5755e76-a282-43bb-bdcb-a4fd3df644c8 runid=0c3cb5fe719b4a42e8f93e7cab6649d77fab8b17 read=94851 ch=134 start_time=2023-01-03T07:00:01.362724+02:00 flow_cell_id=FAV83619 protocol_group_id=Trial_20_MMPD250 sample_id=no_sample barcode=unclassified barcode_alias=unclassified parent_read_id=e5755e76-a282-43bb-bdcb-a4fd3df644c8 basecall_model_version_id=2021-05-17_dna_r9.4.1_minion_384_d37a2ab9	31489	2	31377	31376	0.904609	NA
5d52aab2-abe9-46d9-bb7d-dac5fdf13f32 runid=0c3cb5fe719b4a42e8f93e7cab6649d77fab8b17 read=88298 ch=264 start_time=2023-01-03T06:47:28.362724+02:00 flow_cell_id=FAV83619 protocol_group_id=Trial_20_MMPD250 sample_id=no_sample barcode=unclassified barcode_alias=unclassified parent_read_id=5d52aab2-abe9-46d9-bb7d-dac5fdf13f32 basecall_model_version_id=2021-05-17_dna_r9.4.1_minion_384_d37a2ab9	60369	45231	60333	15103	0.955174	NA
fa75e00d-d253-45c3-9499-bf9c40f941b4 runid=0c3cb5fe719b4a42e8f93e7cab6649d77fab8b17 read=136166 ch=456 start_time=2023-01-03T12:52:18.362724+02:00 flow_cell_id=FAV83619 protocol_group_id=Trial_20_MMPD250 sample_id=no_sample barcode=unclassified barcode_alias=unclassified parent_read_id=fa75e00d-d253-45c3-9499-bf9c40f941b4 basecall_model_version_id=2021-05-17_dna_r9.4.1_minion_384_d37a2ab9	59702	5450	59598	54149	0.815989	6.tail
36cc300f-146d-495b-8ea4-97cee21b6af3 runid=0c3cb5fe719b4a42e8f93e7cab6649d77fab8b17 read=112801 ch=117 start_time=2023-01-03T13:37:22.362724+02:00 flow_cell_id=FAV83619 protocol_group_id=Trial_20_MMPD250 sample_id=no_sample barcode=unclassified barcode_alias=unclassified parent_read_id=36cc300f-146d-495b-8ea4-97cee21b6af3 basecall_model_version_id=2021-05-17_dna_r9.4.1_minion_384_d37a2ab9	37088	5	36999	36995	0.909015	NA	*
2c70ad83-2e77-4005-87f8-43ad3daba7ec runid=0c3cb5fe719b4a42e8f93e7cab6649d77fab8b17 read=144799 ch=304 start_time=2023-01-03T15:56:05.362724+02:00 flow_cell_id=FAV83619 protocol_group_id=Trial_20_MMPD250 sample_id=no_sample barcode=unclassified barcode_alias=unclassified parent_read_id=2c70ad83-2e77-4005-87f8-43ad3daba7ec basecall_model_version_id=2021-05-17_dna_r9.4.1_minion_384_d37a2ab9	32256	1410	32177	30768	0.957163	NA
626e3eb9-9913-4e03-9b45-ff2615e1129e runid=0c3cb5fe719b4a42e8f93e7cab6649d77fab8b17 read=24426 ch=66 start_time=2023-01-02T20:58:18.362724+02:00 flow_cell_id=FAV83619 protocol_group_id=Trial_20_MMPD250 sample_id=no_sample barcode=unclassified barcode_alias=unclassified parent_read_id=626e3eb9-9913-4e03-9b45-ff2615e1129e basecall_model_version_id=2021-05-17_dna_r9.4.1_minion_384_d37a2ab9	32866	743	32792	32050	0.867395	NA
ba27f0ef-5266-459c-9915-5fa76f0335dd runid=0c3cb5fe719b4a42e8f93e7cab6649d77fab8b17 read=24440 ch=176 start_time=2023-01-02T21:14:52.362724+02:00 flow_cell_id=FAV83619 protocol_group_id=Trial_20_MMPD250 sample_id=no_sample barcode=unclassified barcode_alias=unclassified parent_read_id=ba27f0ef-5266-459c-9915-5fa76f0335dd basecall_model_version_id=2021-05-17_dna_r9.4.1_minion_384_d37a2ab9	31232	3	31092	31090	0.835928	NA
60bbcbad-a4eb-4cf0-aa3a-ea13e3e45004 runid=0c3cb5fe719b4a42e8f93e7cab6649d77fab8b17 read=24646 ch=364 start_time=2023-01-02T21:27:46.362724+02:00 flow_cell_id=FAV83619 protocol_group_id=Trial_20_MMPD250 sample_id=no_sample barcode=unclassified barcode_alias=unclassified parent_read_id=60bbcbad-a4eb-4cf0-aa3a-ea13e3e45004 basecall_model_version_id=2021-05-17_dna_r9.4.1_minion_384_d37a2ab9	29168	9902	29079	19178	0.963291	1.tail
5fb83ad5-dce0-435f-947e-d51c3b516440 runid=0c3cb5fe719b4a42e8f93e7cab6649d77fab8b17 read=22912 ch=413 start_time=2023-01-02T22:06:32.362724+02:00 flow_cell_id=FAV83619 protocol_group_id=Trial_20_MMPD250 sample_id=no_sample barcode=unclassified barcode_alias=unclassified parent_read_id=5fb83ad5-dce0-435f-947e-d51c3b516440 basecall_model_version_id=2021-05-17_dna_r9.4.1_minion_384_d37a2ab9	46348	8129	46276	38148	0.886075	NA
cde7c702-74d1-4818-88a6-f9853cf96c1f runid=0c3cb5fe719b4a42e8f93e7cab6649d77fab8b17 read=25173 ch=226 start_time=2023-01-02T22:10:27.362724+02:00 flow_cell_id=FAV83619 protocol_group_id=Trial_20_MMPD250 sample_id=no_sample barcode=unclassified barcode_alias=unclassified parent_read_id=cde7c702-74d1-4818-88a6-f9853cf96c1f basecall_model_version_id=2021-05-17_dna_r9.4.1_minion_384_d37a2ab9	40636	2136	40381	38246	0.880066	NA
04b85dcf-461c-4a4b-8f41-e03e42061332 runid=0c3cb5fe719b4a42e8f93e7cab6649d77fab8b17 read=37424 ch=205 start_time=2023-01-02T23:25:22.362724+02:00 flow_cell_id=FAV83619 protocol_group_id=Trial_20_MMPD250 sample_id=no_sample barcode=unclassified barcode_alias=unclassified parent_read_id=04b85dcf-461c-4a4b-8f41-e03e42061332 basecall_model_version_id=2021-05-17_dna_r9.4.1_minion_384_d37a2ab9	49036	14016	48950	34935	0.942092	NA
588ac962-234c-4884-9771-4e8eb7f00c05 runid=0c3cb5fe719b4a42e8f93e7cab6649d77fab8b17 read=50123 ch=229 start_time=2023-01-03T01:19:17.362724+02:00 flow_cell_id=FAV83619 protocol_group_id=Trial_20_MMPD250 sample_id=no_sample barcode=unclassified barcode_alias=unclassified parent_read_id=588ac962-234c-4884-9771-4e8eb7f00c05 basecall_model_version_id=2021-05-17_dna_r9.4.1_minion_384_d37a2ab9	35517	5356	35373	30018	0.958058	19.tail
f8eff12f-f235-43f2-ab8e-183ef3f55dbf runid=0c3cb5fe719b4a42e8f93e7cab6649d77fab8b17 read=56138 ch=368 start_time=2023-01-03T02:00:29.362724+02:00 flow_cell_id=FAV83619 protocol_group_id=Trial_20_MMPD250 sample_id=no_sample barcode=unclassified barcode_alias=unclassified parent_read_id=f8eff12f-f235-43f2-ab8e-183ef3f55dbf basecall_model_version_id=2021-05-17_dna_r9.4.1_minion_384_d37a2ab9	35897	4116	35700	31585	0.94871	NA
91a27336-97d0-4277-b0c6-5a2ce2700e4b runid=0c3cb5fe719b4a42e8f93e7cab6649d77fab8b17 read=60794 ch=371 start_time=2023-01-03T03:22:41.362724+02:00 flow_cell_id=FAV83619 protocol_group_id=Trial_20_MMPD250 sample_id=no_sample barcode=unclassified barcode_alias=unclassified parent_read_id=91a27336-97d0-4277-b0c6-5a2ce2700e4b basecall_model_version_id=2021-05-17_dna_r9.4.1_minion_384_d37a2ab9	32524	2217	32446	30230	0.921303	NA
5566daed-403b-4339-89b5-5686b1bc231c runid=0c3cb5fe719b4a42e8f93e7cab6649d77fab8b17 read=85951 ch=133 start_time=2023-01-03T08:14:36.362724+02:00 flow_cell_id=FAV83619 protocol_group_id=Trial_20_MMPD250 sample_id=no_sample barcode=barcode12 barcode_alias=barcode12 parent_read_id=5566daed-403b-4339-89b5-5686b1bc231c basecall_model_version_id=2021-05-17_dna_r9.4.1_minion_384_d37a2ab9	44217	4501	44144	39644	0.920921	NA
ba4741a2-0a1e-46f3-9d34-5ad4d9dab06b runid=0c3cb5fe719b4a42e8f93e7cab6649d77fab8b17 read=10132 ch=102 start_time=2023-01-02T19:19:17.362724+02:00 flow_cell_id=FAV83619 protocol_group_id=Trial_20_MMPD250 sample_id=no_sample barcode=unclassified barcode_alias=unclassified parent_read_id=ba4741a2-0a1e-46f3-9d34-5ad4d9dab06b basecall_model_version_id=2021-05-17_dna_r9.4.1_minion_384_d37a2ab9	30676	2243	30593	28351	0.875948	NA
1bd80514-d1d4-47ae-bbc7-bfa3dbae951c runid=0c3cb5fe719b4a42e8f93e7cab6649d77fab8b17 read=11801 ch=123 start_time=2023-01-02T19:38:34.362724+02:00 flow_cell_id=FAV83619 protocol_group_id=Trial_20_MMPD250 sample_id=no_sample barcode=unclassified barcode_alias=unclassified parent_read_id=1bd80514-d1d4-47ae-bbc7-bfa3dbae951c basecall_model_version_id=2021-05-17_dna_r9.4.1_minion_384_d37a2ab9	28584	7404	28295	20892	0.7399	NA
fdd63bba-6946-4649-b4af-ac4c5af4d781 runid=0c3cb5fe719b4a42e8f93e7cab6649d77fab8b17 read=56546 ch=185 start_time=2023-01-03T04:49:33.362724+02:00 flow_cell_id=FAV83619 protocol_group_id=Trial_20_MMPD250 sample_id=no_sample barcode=unclassified barcode_alias=unclassified parent_read_id=fdd63bba-6946-4649-b4af-ac4c5af4d781 basecall_model_version_id=2021-05-17_dna_r9.4.1_minion_384_d37a2ab9	34962	11412	34887	23476	0.827441	2.tail
270ba48b-abeb-4c31-bbb5-5f78c5f66c69 runid=0c3cb5fe719b4a42e8f93e7cab6649d77fab8b17 read=82570 ch=108 start_time=2023-01-03T06:20:52.362724+02:00 flow_cell_id=FAV83619 protocol_group_id=Trial_20_MMPD250 sample_id=no_sample barcode=unclassified barcode_alias=unclassified parent_read_id=270ba48b-abeb-4c31-bbb5-5f78c5f66c69 basecall_model_version_id=2021-05-17_dna_r9.4.1_minion_384_d37a2ab9	34890	10265	34747	24483	0.882653	3.tail
9a6390d4-71af-42cf-af2f-e12369d0d834 runid=0c3cb5fe719b4a42e8f93e7cab6649d77fab8b17 read=40781 ch=487 start_time=2023-01-03T08:12:59.362724+02:00 flow_cell_id=FAV83619 protocol_group_id=Trial_20_MMPD250 sample_id=no_sample barcode=unclassified barcode_alias=unclassified parent_read_id=9a6390d4-71af-42cf-af2f-e12369d0d834 basecall_model_version_id=2021-05-17_dna_r9.4.1_minion_384_d37a2ab9	69169	42925	69091	26167	0.919976	NA
fc1e9e27-3454-4028-b119-965b5c019012 runid=0c3cb5fe719b4a42e8f93e7cab6649d77fab8b17 read=92423 ch=471 start_time=2023-01-03T08:36:54.362724+02:00 flow_cell_id=FAV83619 protocol_group_id=Trial_20_MMPD250 sample_id=no_sample barcode=unclassified barcode_alias=unclassified parent_read_id=fc1e9e27-3454-4028-b119-965b5c019012 basecall_model_version_id=2021-05-17_dna_r9.4.1_minion_384_d37a2ab9	40732	1307	40652	39346	0.920297	NA
c56ba6cb-7b33-49e5-8d63-b125ca0f8ba5 runid=0c3cb5fe719b4a42e8f93e7cab6649d77fab8b17 read=99996 ch=453 start_time=2023-01-03T09:06:00.362724+02:00 flow_cell_id=FAV83619 protocol_group_id=Trial_20_MMPD250 sample_id=no_sample barcode=unclassified barcode_alias=unclassified parent_read_id=c56ba6cb-7b33-49e5-8d63-b125ca0f8ba5 basecall_model_version_id=2021-05-17_dna_r9.4.1_minion_384_d37a2ab9	32459	15407	32376	16970	0.937949	NA
2827c596-500c-4b0c-b6c0-b1c942674a74 runid=0c3cb5fe719b4a42e8f93e7cab6649d77fab8b17 read=115032 ch=378 start_time=2023-01-03T09:40:59.362724+02:00 flow_cell_id=FAV83619 protocol_group_id=Trial_20_MMPD250 sample_id=no_sample barcode=unclassified barcode_alias=unclassified parent_read_id=2827c596-500c-4b0c-b6c0-b1c942674a74 basecall_model_version_id=2021-05-17_dna_r9.4.1_minion_384_d37a2ab9	27921	17	27716	27700	0.921841	NA
9bc0c67d-44fc-47d4-bf13-4b2ffc6ff1d3 runid=0c3cb5fe719b4a42e8f93e7cab6649d77fab8b17 read=105057 ch=370 start_time=2023-01-03T11:03:49.362724+02:00 flow_cell_id=FAV83619 protocol_group_id=Trial_20_MMPD250 sample_id=no_sample barcode=unclassified barcode_alias=unclassified parent_read_id=9bc0c67d-44fc-47d4-bf13-4b2ffc6ff1d3 basecall_model_version_id=2021-05-17_dna_r9.4.1_minion_384_d37a2ab9	35863	301	35782	35482	0.955132	NA
5b2c16dd-c449-4641-9385-45c5464194fd runid=0c3cb5fe719b4a42e8f93e7cab6649d77fab8b17 read=104557 ch=479 start_time=2023-01-03T11:36:09.362724+02:00 flow_cell_id=FAV83619 protocol_group_id=Trial_20_MMPD250 sample_id=no_sample barcode=unclassified barcode_alias=unclassified parent_read_id=5b2c16dd-c449-4641-9385-45c5464194fd basecall_model_version_id=2021-05-17_dna_r9.4.1_minion_384_d37a2ab9	94972	80553	94879	14327	0.812871	NA
eae79439-cfa0-4ffe-a74f-6ae6a6285044 runid=0c3cb5fe719b4a42e8f93e7cab6649d77fab8b17 read=131151 ch=468 start_time=2023-01-03T13:32:02.362724+02:00 flow_cell_id=FAV83619 protocol_group_id=Trial_20_MMPD250 sample_id=no_sample barcode=unclassified barcode_alias=unclassified parent_read_id=eae79439-cfa0-4ffe-a74f-6ae6a6285044 basecall_model_version_id=2021-05-17_dna_r9.4.1_minion_384_d37a2ab9	40889	23840	40800	16961	0.881198	9.tail
b926050d-9e8d-40a5-b62b-6109fe948ee3 runid=0c3cb5fe719b4a42e8f93e7cab6649d77fab8b17 read=58629 ch=353 start_time=2023-01-03T14:44:54.362724+02:00 flow_cell_id=FAV83619 protocol_group_id=Trial_20_MMPD250 sample_id=no_sample barcode=unclassified barcode_alias=unclassified parent_read_id=b926050d-9e8d-40a5-b62b-6109fe948ee3 basecall_model_version_id=2021-05-17_dna_r9.4.1_minion_384_d37a2ab9	28818	204	28685	28482	0.914367	NA
0079cff6-7704-435b-81f8-74a91a0e017e runid=0c3cb5fe719b4a42e8f93e7cab6649d77fab8b17 read=20503 ch=307 start_time=2023-01-02T21:12:08.362724+02:00 flow_cell_id=FAV83619 protocol_group_id=Trial_20_MMPD250 sample_id=no_sample barcode=unclassified barcode_alias=unclassified parent_read_id=0079cff6-7704-435b-81f8-74a91a0e017e basecall_model_version_id=2021-05-17_dna_r9.4.1_minion_384_d37a2ab9	58588	14602	58500	43899	0.956377	NA
e0139be0-a08e-49d8-bbfd-208c18df63dc runid=0c3cb5fe719b4a42e8f93e7cab6649d77fab8b17 read=28624 ch=421 start_time=2023-01-02T22:04:51.362724+02:00 flow_cell_id=FAV83619 protocol_group_id=Trial_20_MMPD250 sample_id=no_sample barcode=unclassified barcode_alias=unclassified parent_read_id=e0139be0-a08e-49d8-bbfd-208c18df63dc basecall_model_version_id=2021-05-17_dna_r9.4.1_minion_384_d37a2ab9	39916	13501	39770	26270	0.909136	19.tail
5a5dfa94-b96c-4ca7-9f48-f1fe9a6f4f47 runid=0c3cb5fe719b4a42e8f93e7cab6649d77fab8b17 read=36336 ch=57 start_time=2023-01-02T23:05:11.362724+02:00 flow_cell_id=FAV83619 protocol_group_id=Trial_20_MMPD250 sample_id=no_sample barcode=unclassified barcode_alias=unclassified parent_read_id=5a5dfa94-b96c-4ca7-9f48-f1fe9a6f4f47 basecall_model_version_id=2021-05-17_dna_r9.4.1_minion_384_d37a2ab9	28623	1	28445	28445	0.946774	NA
732013c1-343d-4c81-8b5b-a1ac761af1c1 runid=0c3cb5fe719b4a42e8f93e7cab6649d77fab8b17 read=36457 ch=158 start_time=2023-01-02T23:14:42.362724+02:00 flow_cell_id=FAV83619 protocol_group_id=Trial_20_MMPD250 sample_id=no_sample barcode=unclassified barcode_alias=unclassified parent_read_id=732013c1-343d-4c81-8b5b-a1ac761af1c1 basecall_model_version_id=2021-05-17_dna_r9.4.1_minion_384_d37a2ab9	27593	2	27431	27430	0.883485	NA
6a90b58d-66b6-40bc-8e25-94c593b9fba5 runid=0c3cb5fe719b4a42e8f93e7cab6649d77fab8b17 read=43529 ch=311 start_time=2023-01-03T00:37:02.362724+02:00 flow_cell_id=FAV83619 protocol_group_id=Trial_20_MMPD250 sample_id=no_sample barcode=unclassified barcode_alias=unclassified parent_read_id=6a90b58d-66b6-40bc-8e25-94c593b9fba5 basecall_model_version_id=2021-05-17_dna_r9.4.1_minion_384_d37a2ab9	37049	2	36981	36980	0.962737	NA	*
a3dee41c-3faf-4a06-b458-5053d9841250 runid=0c3cb5fe719b4a42e8f93e7cab6649d77fab8b17 read=49814 ch=158 start_time=2023-01-03T01:12:18.362724+02:00 flow_cell_id=FAV83619 protocol_group_id=Trial_20_MMPD250 sample_id=no_sample barcode=unclassified barcode_alias=unclassified parent_read_id=a3dee41c-3faf-4a06-b458-5053d9841250 basecall_model_version_id=2021-05-17_dna_r9.4.1_minion_384_d37a2ab9	44027	9832	43949	34118	0.953397	19.tail
43d722e2-832b-4a35-bb39-cf175428c757 runid=0c3cb5fe719b4a42e8f93e7cab6649d77fab8b17 read=85208 ch=110 start_time=2023-01-03T02:46:52.362724+02:00 flow_cell_id=FAV83619 protocol_group_id=Trial_20_MMPD250 sample_id=no_sample barcode=unclassified barcode_alias=unclassified parent_read_id=43d722e2-832b-4a35-bb39-cf175428c757 basecall_model_version_id=2021-05-17_dna_r9.4.1_minion_384_d37a2ab9	34278	23618	34199	10582	0.713665	NA
87a87a9c-cbf0-4767-9e11-73008eefeace runid=0c3cb5fe719b4a42e8f93e7cab6649d77fab8b17 read=57491 ch=318 start_time=2023-01-03T02:51:20.362724+02:00 flow_cell_id=FAV83619 protocol_group_id=Trial_20_MMPD250 sample_id=no_sample barcode=unclassified barcode_alias=unclassified parent_read_id=87a87a9c-cbf0-4767-9e11-73008eefeace basecall_model_version_id=2021-05-17_dna_r9.4.1_minion_384_d37a2ab9	55551	8018	55466	47449	0.95492	NA
ed531e3c-37a6-4295-82c4-9c1ee17174f6 runid=0c3cb5fe719b4a42e8f93e7cab6649d77fab8b17 read=6265 ch=255 start_time=2023-01-02T18:53:20.362724+02:00 flow_cell_id=FAV83619 protocol_group_id=Trial_20_MMPD250 sample_id=no_sample barcode=unclassified barcode_alias=unclassified parent_read_id=ed531e3c-37a6-4295-82c4-9c1ee17174f6 basecall_model_version_id=2021-05-17_dna_r9.4.1_minion_384_d37a2ab9	39390	22723	39162	16440	0.956448	NA
ebe550a2-7fe2-4372-8e67-82598cd59853 runid=0c3cb5fe719b4a42e8f93e7cab6649d77fab8b17 read=11121 ch=508 start_time=2023-01-02T19:34:43.362724+02:00 flow_cell_id=FAV83619 protocol_group_id=Trial_20_MMPD250 sample_id=no_sample barcode=unclassified barcode_alias=unclassified parent_read_id=ebe550a2-7fe2-4372-8e67-82598cd59853 basecall_model_version_id=2021-05-17_dna_r9.4.1_minion_384_d37a2ab9	30625	2222	30550	28329	0.960359	16.tail
684723c1-2068-4765-aa82-5b702dfc2660 runid=0c3cb5fe719b4a42e8f93e7cab6649d77fab8b17 read=18824 ch=215 start_time=2023-01-02T20:39:56.362724+02:00 flow_cell_id=FAV83619 protocol_group_id=Trial_20_MMPD250 sample_id=no_sample barcode=unclassified barcode_alias=unclassified parent_read_id=684723c1-2068-4765-aa82-5b702dfc2660 basecall_model_version_id=2021-05-17_dna_r9.4.1_minion_384_d37a2ab9	29113	4342	29000	24659	0.956568	NA
c7ea2e10-7cb7-4cd6-9fde-1bcf387bfce2 runid=0c3cb5fe719b4a42e8f93e7cab6649d77fab8b17 read=41606 ch=120 start_time=2023-01-03T03:27:44.362724+02:00 flow_cell_id=FAV83619 protocol_group_id=Trial_20_MMPD250 sample_id=no_sample barcode=unclassified barcode_alias=unclassified parent_read_id=c7ea2e10-7cb7-4cd6-9fde-1bcf387bfce2 basecall_model_version_id=2021-05-17_dna_r9.4.1_minion_384_d37a2ab9	46009	25415	45823	20409	0.953207	2.tail
75aa5701-7590-4d95-ba32-66f2989a2f4d runid=0c3cb5fe719b4a42e8f93e7cab6649d77fab8b17 read=62467 ch=306 start_time=2023-01-03T03:30:59.362724+02:00 flow_cell_id=FAV83619 protocol_group_id=Trial_20_MMPD250 sample_id=no_sample barcode=unclassified barcode_alias=unclassified parent_read_id=75aa5701-7590-4d95-ba32-66f2989a2f4d basecall_model_version_id=2021-05-17_dna_r9.4.1_minion_384_d37a2ab9	39394	2619	39286	36668	0.811934	NA
4babb8b6-6e02-46ce-a38f-590dca5213e0 runid=0c3cb5fe719b4a42e8f93e7cab6649d77fab8b17 read=66547 ch=253 start_time=2023-01-03T03:44:57.362724+02:00 flow_cell_id=FAV83619 protocol_group_id=Trial_20_MMPD250 sample_id=no_sample barcode=unclassified barcode_alias=unclassified parent_read_id=4babb8b6-6e02-46ce-a38f-590dca5213e0 basecall_model_version_id=2021-05-17_dna_r9.4.1_minion_384_d37a2ab9	39233	13511	39157	25647	0.951534	NA
1e69494f-4248-4232-aa2d-3dd4dec9a971 runid=0c3cb5fe719b4a42e8f93e7cab6649d77fab8b17 read=68645 ch=14 start_time=2023-01-03T04:26:39.362724+02:00 flow_cell_id=FAV83619 protocol_group_id=Trial_20_MMPD250 sample_id=no_sample barcode=unclassified barcode_alias=unclassified parent_read_id=1e69494f-4248-4232-aa2d-3dd4dec9a971 basecall_model_version_id=2021-05-17_dna_r9.4.1_minion_384_d37a2ab9	31505	6802	31400	24599	0.962641	NA
36b276b3-c171-434d-ba6b-4beffbc89de3 runid=0c3cb5fe719b4a42e8f93e7cab6649d77fab8b17 read=78046 ch=165 start_time=2023-01-03T05:17:36.362724+02:00 flow_cell_id=FAV83619 protocol_group_id=Trial_20_MMPD250 sample_id=no_sample barcode=unclassified barcode_alias=unclassified parent_read_id=36b276b3-c171-434d-ba6b-4beffbc89de3 basecall_model_version_id=2021-05-17_dna_r9.4.1_minion_384_d37a2ab9	38668	19639	38580	18942	0.864059	NA
cf262894-85cc-46d2-9205-6c022d6dc2cb runid=0c3cb5fe719b4a42e8f93e7cab6649d77fab8b17 read=79503 ch=313 start_time=2023-01-03T05:49:49.362724+02:00 flow_cell_id=FAV83619 protocol_group_id=Trial_20_MMPD250 sample_id=no_sample barcode=unclassified barcode_alias=unclassified parent_read_id=cf262894-85cc-46d2-9205-6c022d6dc2cb basecall_model_version_id=2021-05-17_dna_r9.4.1_minion_384_d37a2ab9	32024	7967	31886	23920	0.9625	NA
3229a73e-d8ce-44b3-a296-016c536dcaae runid=0c3cb5fe719b4a42e8f93e7cab6649d77fab8b17 read=84835 ch=291 start_time=2023-01-03T07:27:59.362724+02:00 flow_cell_id=FAV83619 protocol_group_id=Trial_20_MMPD250 sample_id=no_sample barcode=unclassified barcode_alias=unclassified parent_read_id=3229a73e-d8ce-44b3-a296-016c536dcaae basecall_model_version_id=2021-05-17_dna_r9.4.1_minion_384_d37a2ab9	122361	96492	122269	25778	0.961595	NA
13ac0085-5047-4372-ad8d-f0b0ab014509 runid=0c3cb5fe719b4a42e8f93e7cab6649d77fab8b17 read=104727 ch=367 start_time=2023-01-03T08:27:54.362724+02:00 flow_cell_id=FAV83619 protocol_group_id=Trial_20_MMPD250 sample_id=no_sample barcode=unclassified barcode_alias=unclassified parent_read_id=13ac0085-5047-4372-ad8d-f0b0ab014509 basecall_model_version_id=2021-05-17_dna_r9.4.1_minion_384_d37a2ab9	41041	13	40962	40950	0.750989	NA	*
80de982c-3db7-4c08-848f-3db144886765 runid=0c3cb5fe719b4a42e8f93e7cab6649d77fab8b17 read=100653 ch=431 start_time=2023-01-03T10:46:10.362724+02:00 flow_cell_id=FAV83619 protocol_group_id=Trial_20_MMPD250 sample_id=no_sample barcode=unclassified barcode_alias=unclassified parent_read_id=80de982c-3db7-4c08-848f-3db144886765 basecall_model_version_id=2021-05-17_dna_r9.4.1_minion_384_d37a2ab9	27985	2201	27900	25700	0.930311	NA
d4ac7f66-d590-4c7f-a5d9-1a973bb30377 runid=0c3cb5fe719b4a42e8f93e7cab6649d77fab8b17 read=121563 ch=229 start_time=2023-01-03T10:25:20.362724+02:00 flow_cell_id=FAV83619 protocol_group_id=Trial_20_MMPD250 sample_id=no_sample barcode=unclassified barcode_alias=unclassified parent_read_id=d4ac7f66-d590-4c7f-a5d9-1a973bb30377 basecall_model_version_id=2021-05-17_dna_r9.4.1_minion_384_d37a2ab9	146566	123007	146484	23478	0.956981	NA
cd03a88c-9894-463b-acb7-cce6ebce2b33 runid=0c3cb5fe719b4a42e8f93e7cab6649d77fab8b17 read=111358 ch=43 start_time=2023-01-03T11:20:45.362724+02:00 flow_cell_id=FAV83619 protocol_group_id=Trial_20_MMPD250 sample_id=no_sample barcode=unclassified barcode_alias=unclassified parent_read_id=cd03a88c-9894-463b-acb7-cce6ebce2b33 basecall_model_version_id=2021-05-17_dna_r9.4.1_minion_384_d37a2ab9	48769	11941	48681	36741	0.938842	1.tail
4653715e-a46e-415f-8f28-c3b99a4230a6 runid=0c3cb5fe719b4a42e8f93e7cab6649d77fab8b17 read=67046 ch=420 start_time=2023-01-03T13:02:06.362724+02:00 flow_cell_id=FAV83619 protocol_group_id=Trial_20_MMPD250 sample_id=no_sample barcode=unclassified barcode_alias=unclassified parent_read_id=4653715e-a46e-415f-8f28-c3b99a4230a6 basecall_model_version_id=2021-05-17_dna_r9.4.1_minion_384_d37a2ab9	37105	18641	36991	18351	0.964198	14.tail
657003bc-474e-4cd6-9fba-bf4f962e6ab9 runid=0c3cb5fe719b4a42e8f93e7cab6649d77fab8b17 read=95255 ch=505 start_time=2023-01-03T13:12:32.362724+02:00 flow_cell_id=FAV83619 protocol_group_id=Trial_20_MMPD250 sample_id=no_sample barcode=unclassified barcode_alias=unclassified parent_read_id=657003bc-474e-4cd6-9fba-bf4f962e6ab9 basecall_model_version_id=2021-05-17_dna_r9.4.1_minion_384_d37a2ab9	27373	4498	27291	22794	0.903352	NA
665b5672-d6a2-4e43-8a0b-828b714d5d61 runid=0c3cb5fe719b4a42e8f93e7cab6649d77fab8b17 read=124924 ch=10 start_time=2023-01-03T14:42:20.362724+02:00 flow_cell_id=FAV83619 protocol_group_id=Trial_20_MMPD250 sample_id=no_sample barcode=unclassified barcode_alias=unclassified parent_read_id=665b5672-d6a2-4e43-8a0b-828b714d5d61 basecall_model_version_id=2021-05-17_dna_r9.4.1_minion_384_d37a2ab9	32631	11530	32494	20965	0.730503	NA
0bcc5c9b-d3dd-474c-bdd9-99e4f8b5f843 runid=0c3cb5fe719b4a42e8f93e7cab6649d77fab8b17 read=23143 ch=229 start_time=2023-01-02T21:02:17.362724+02:00 flow_cell_id=FAV83619 protocol_group_id=Trial_20_MMPD250 sample_id=no_sample barcode=unclassified barcode_alias=unclassified parent_read_id=0bcc5c9b-d3dd-474c-bdd9-99e4f8b5f843 basecall_model_version_id=2021-05-17_dna_r9.4.1_minion_384_d37a2ab9	31038	13755	30960	17206	0.934906	NA
9cff64fb-5d17-48cb-bed0-41e630595bf0 runid=0c3cb5fe719b4a42e8f93e7cab6649d77fab8b17 read=25880 ch=510 start_time=2023-01-02T21:52:39.362724+02:00 flow_cell_id=FAV83619 protocol_group_id=Trial_20_MMPD250 sample_id=no_sample barcode=unclassified barcode_alias=unclassified parent_read_id=9cff64fb-5d17-48cb-bed0-41e630595bf0 basecall_model_version_id=2021-05-17_dna_r9.4.1_minion_384_d37a2ab9	48254	19208	48176	28969	0.959405	15.tail
91b6c8bd-c7ab-414e-8b30-30f6a4ff9733 runid=0c3cb5fe719b4a42e8f93e7cab6649d77fab8b17 read=41581 ch=456 start_time=2023-01-02T23:57:12.362724+02:00 flow_cell_id=FAV83619 protocol_group_id=Trial_20_MMPD250 sample_id=no_sample barcode=unclassified barcode_alias=unclassified parent_read_id=91b6c8bd-c7ab-414e-8b30-30f6a4ff9733 basecall_model_version_id=2021-05-17_dna_r9.4.1_minion_384_d37a2ab9	40572	8209	40491	32283	0.831583	NA
8c50e5ab-624a-4b60-acfd-20cf1e4b4ac3 runid=0c3cb5fe719b4a42e8f93e7cab6649d77fab8b17 read=42307 ch=116 start_time=2023-01-03T00:24:18.362724+02:00 flow_cell_id=FAV83619 protocol_group_id=Trial_20_MMPD250 sample_id=no_sample barcode=unclassified barcode_alias=unclassified parent_read_id=8c50e5ab-624a-4b60-acfd-20cf1e4b4ac3 basecall_model_version_id=2021-05-17_dna_r9.4.1_minion_384_d37a2ab9	35144	2062	35071	33010	0.952954	NA
f04534f8-e949-4293-8571-05b36db84919 runid=0c3cb5fe719b4a42e8f93e7cab6649d77fab8b17 read=43490 ch=40 start_time=2023-01-03T01:44:08.362724+02:00 flow_cell_id=FAV83619 protocol_group_id=Trial_20_MMPD250 sample_id=no_sample barcode=unclassified barcode_alias=unclassified parent_read_id=f04534f8-e949-4293-8571-05b36db84919 basecall_model_version_id=2021-05-17_dna_r9.4.1_minion_384_d37a2ab9	30850	139	30767	30629	0.94133	NA
de16025d-25e1-4a70-9f64-7274bdc41886 runid=0c3cb5fe719b4a42e8f93e7cab6649d77fab8b17 read=51246 ch=124 start_time=2023-01-03T01:51:31.362724+02:00 flow_cell_id=FAV83619 protocol_group_id=Trial_20_MMPD250 sample_id=no_sample barcode=unclassified barcode_alias=unclassified parent_read_id=de16025d-25e1-4a70-9f64-7274bdc41886 basecall_model_version_id=2021-05-17_dna_r9.4.1_minion_384_d37a2ab9	38013	1	37895	37895	0.899881	NA
83d4f6be-8e51-434d-8046-05ef835fbe86 runid=0c3cb5fe719b4a42e8f93e7cab6649d77fab8b17 read=51395 ch=103 start_time=2023-01-03T02:10:31.362724+02:00 flow_cell_id=FAV83619 protocol_group_id=Trial_20_MMPD250 sample_id=no_sample barcode=unclassified barcode_alias=unclassified parent_read_id=83d4f6be-8e51-434d-8046-05ef835fbe86 basecall_model_version_id=2021-05-17_dna_r9.4.1_minion_384_d37a2ab9	50821	27101	50608	23508	0.856177	5.tail
b935780c-77c7-4d0c-9076-d5f70dbd92ef runid=0c3cb5fe719b4a42e8f93e7cab6649d77fab8b17 read=62097 ch=308 start_time=2023-01-03T02:42:58.362724+02:00 flow_cell_id=FAV83619 protocol_group_id=Trial_20_MMPD250 sample_id=no_sample barcode=unclassified barcode_alias=unclassified parent_read_id=b935780c-77c7-4d0c-9076-d5f70dbd92ef basecall_model_version_id=2021-05-17_dna_r9.4.1_minion_384_d37a2ab9	39742	20116	39660	19545	0.954259	NA
a203723f-9cef-489f-a76b-cbc383b2c8a0 runid=0c3cb5fe719b4a42e8f93e7cab6649d77fab8b17 read=42990 ch=111 start_time=2023-01-03T03:07:21.362724+02:00 flow_cell_id=FAV83619 protocol_group_id=Trial_20_MMPD250 sample_id=no_sample barcode=unclassified barcode_alias=unclassified parent_read_id=a203723f-9cef-489f-a76b-cbc383b2c8a0 basecall_model_version_id=2021-05-17_dna_r9.4.1_minion_384_d37a2ab9	49916	16003	49800	33798	0.9555	NA

## Sheet: MEFs KK PD 250
Read_ID	Read_length	Telomere_start	Telomere_end	Telomere_length	Telomere_density	Chromosome_end	Truncated_telomere
0301445f-b8f4-416a-89c3-52264bcec055 runid=0d3515c0d90eefc50808da58693acdf4ea5ec0d1 sampleid=no_sample read=17663 ch=306 start_time=2021-08-10T16:15:01Z	42136	37801	42136	4336	0.93381	NA
033ab83b-c1e6-42aa-91e0-a16697a1e6dc runid=0d3515c0d90eefc50808da58693acdf4ea5ec0d1 sampleid=no_sample read=55606 ch=247 start_time=2021-08-10T19:32:26Z	8671	1001	8671	7671	0.965063	NA
045f3165-cd4f-4e42-8d18-c01152ee9300 runid=0d3515c0d90eefc50808da58693acdf4ea5ec0d1 sampleid=no_sample read=6225 ch=490 start_time=2021-08-10T16:52:25Z	50574	48201	50574	2374	0.927548	NA
0483a300-f5a2-4248-8979-5d2959db5c29 runid=0d3515c0d90eefc50808da58693acdf4ea5ec0d1 sampleid=no_sample read=74756 ch=219 start_time=2021-08-10T23:40:19Z	13232	9301	13232	3932	0.971516	NA
04b1c548-edc1-431f-84e6-2a644cc52782 runid=0d3515c0d90eefc50808da58693acdf4ea5ec0d1 sampleid=no_sample read=29743 ch=61 start_time=2021-08-10T16:51:59Z	41226	37401	41226	3826	0.95034	NA
06ed5096-30e2-4f2c-bde7-37ce7bb1ed1f runid=0d3515c0d90eefc50808da58693acdf4ea5ec0d1 sampleid=no_sample read=18849 ch=477 start_time=2021-08-10T14:45:49Z	53698	46901	53698	6798	0.970138	NA
07c2c368-a494-4934-8d2e-6dd5492ec0ad runid=0d3515c0d90eefc50808da58693acdf4ea5ec0d1 sampleid=no_sample read=24821 ch=189 start_time=2021-08-10T16:54:04Z	51314	36401	51314	14914	0.975191	12.tail
0b03be90-5b3c-4ee2-9fe4-8e21e10a3667 runid=0d3515c0d90eefc50808da58693acdf4ea5ec0d1 sampleid=no_sample read=25290 ch=324 start_time=2021-08-10T15:49:35Z	19356	11501	19300	7800	0.983974	NA
0bf552a8-31b9-4761-a221-c8325dccc17d runid=0d3515c0d90eefc50808da58693acdf4ea5ec0d1 sampleid=no_sample read=14684 ch=66 start_time=2021-08-10T14:46:01Z	37713	35901	37713	1813	0.957529	NA
0e0a4197-c2f3-42e0-ac06-93deea15e09f runid=0d3515c0d90eefc50808da58693acdf4ea5ec0d1 sampleid=no_sample read=46562 ch=107 start_time=2021-08-10T20:31:27Z	36558	23101	36500	13400	0.955821	10.tail
118ce1e0-8663-4a14-8866-5919a705d5bd runid=0d3515c0d90eefc50808da58693acdf4ea5ec0d1 sampleid=no_sample read=65311 ch=323 start_time=2021-08-10T22:21:03Z	24916	22101	24916	2816	0.90554	1.tail
11c16d4c-a6b4-4394-96dd-1eee56269f2d runid=0d3515c0d90eefc50808da58693acdf4ea5ec0d1 sampleid=no_sample read=44250 ch=485 start_time=2021-08-10T20:14:27Z	22091	19401	22091	2691	0.961724	NA
11e870f0-0d14-4d0b-b499-1d4f82b7d1d2 runid=0d3515c0d90eefc50808da58693acdf4ea5ec0d1 sampleid=no_sample read=93926 ch=182 start_time=2021-08-10T21:58:00Z	33517	25101	33517	8417	0.954378	NA
12a22a67-52b2-4406-8267-3af54989b574 runid=0d3515c0d90eefc50808da58693acdf4ea5ec0d1 sampleid=no_sample read=38169 ch=271 start_time=2021-08-10T22:28:58Z	32506	22301	32506	10206	0.975407	2.tail
16647985-ef51-44e3-a376-919ce914ee15 runid=0d3515c0d90eefc50808da58693acdf4ea5ec0d1 sampleid=no_sample read=36450 ch=396 start_time=2021-08-10T16:49:05Z	47051	39201	47000	7800	0.972179	NA
1904ed0c-4429-453f-b3a9-031210d570dc runid=0d3515c0d90eefc50808da58693acdf4ea5ec0d1 sampleid=no_sample read=106347 ch=70 start_time=2021-08-11T01:26:36Z	10987	6401	10987	4587	0.901025	NA
1a2e27cd-dcd8-4886-a18f-cdea1e162505 runid=0d3515c0d90eefc50808da58693acdf4ea5ec0d1 sampleid=no_sample read=110203 ch=511 start_time=2021-08-10T21:36:59Z	39479	36901	39479	2579	0.951532	NA
1be086a7-0f8f-416b-8a8c-4875f1b9da37 runid=0d3515c0d90eefc50808da58693acdf4ea5ec0d1 sampleid=no_sample read=114233 ch=311 start_time=2021-08-11T05:04:00Z	54607	39701	54607	14907	0.946401	9.tail
1cfb9751-d9d0-40db-9d75-84367bc895ea runid=0d3515c0d90eefc50808da58693acdf4ea5ec0d1 sampleid=no_sample read=29903 ch=420 start_time=2021-08-10T18:35:58Z	45531	26701	45531	18831	0.976103	NA
1d9f75bd-2b25-44a6-8c11-867145e478cb runid=0d3515c0d90eefc50808da58693acdf4ea5ec0d1 sampleid=no_sample read=120968 ch=222 start_time=2021-08-11T01:33:42Z	18525	13801	18525	4725	0.954497	NA
1f15dd4c-f994-4296-9aaf-bbda6633f25c runid=0d3515c0d90eefc50808da58693acdf4ea5ec0d1 sampleid=no_sample read=72575 ch=217 start_time=2021-08-10T23:54:06Z	19165	16201	19100	2900	0.948276	NA
1fd90041-1baf-41ff-a832-af393ebe501c runid=0d3515c0d90eefc50808da58693acdf4ea5ec0d1 sampleid=no_sample read=63621 ch=62 start_time=2021-08-10T21:41:32Z	38762	28701	38762	10062	0.968992	13.tail
1fdded3a-8cac-4c99-9f3b-efd4574ff54a runid=0d3515c0d90eefc50808da58693acdf4ea5ec0d1 sampleid=no_sample read=32039 ch=445 start_time=2021-08-10T18:58:53Z	19269	7301	19269	11969	0.976105	19.tail
1ff27f42-f1a0-439b-ac04-793047e1e21e runid=0d3515c0d90eefc50808da58693acdf4ea5ec0d1 sampleid=no_sample read=86478 ch=149 start_time=2021-08-10T23:48:16Z	5864	1	5864	5864	0.944065	NA	*
20134ec5-963d-49fa-bb85-b60f84e448ac runid=0d3515c0d90eefc50808da58693acdf4ea5ec0d1 sampleid=no_sample read=100888 ch=70 start_time=2021-08-11T00:44:12Z	13391	8601	13391	4791	0.96556	NA
20a24fb5-def4-45ce-84e9-219871e2751c runid=0d3515c0d90eefc50808da58693acdf4ea5ec0d1 sampleid=no_sample read=23411 ch=80 start_time=2021-08-10T16:13:42Z	32104	24601	32104	7504	0.981876	NA
2146ea0e-59a8-4ae9-acbc-dd3f821c64a3 runid=0d3515c0d90eefc50808da58693acdf4ea5ec0d1 sampleid=no_sample read=69268 ch=455 start_time=2021-08-11T00:23:24Z	30895	29101	30895	1795	0.939833	NA
219cb925-8fc2-4712-ae8c-dff65afe868f runid=0d3515c0d90eefc50808da58693acdf4ea5ec0d1 sampleid=no_sample read=45476 ch=382 start_time=2021-08-10T18:39:17Z	54434	44901	54434	9534	0.964548	NA
221b4d2b-157f-414c-9ebf-9b80a2462ffd runid=0d3515c0d90eefc50808da58693acdf4ea5ec0d1 sampleid=no_sample read=7979 ch=380 start_time=2021-08-10T15:13:05Z	18193	11701	18193	6493	0.974434	1.tail
23f82143-ab99-4cac-b1e8-70397c9ac20b runid=0d3515c0d90eefc50808da58693acdf4ea5ec0d1 sampleid=no_sample read=105237 ch=331 start_time=2021-08-11T06:48:55Z	24228	23401	24228	828	0.871981	17.tail
2542c626-135c-416d-848c-d02fa040ea1d runid=0d3515c0d90eefc50808da58693acdf4ea5ec0d1 sampleid=no_sample read=46359 ch=169 start_time=2021-08-10T19:24:18Z	89362	76101	89362	13262	0.975418	NA
25fab6cd-f279-4911-bd62-fec3e8289bb2 runid=0d3515c0d90eefc50808da58693acdf4ea5ec0d1 sampleid=no_sample read=13389 ch=355 start_time=2021-08-10T15:47:18Z	10450	6901	10450	3550	0.967887	NA
276fb0fd-d824-442f-a2d4-a7a177c8e5e0 runid=0d3515c0d90eefc50808da58693acdf4ea5ec0d1 sampleid=no_sample read=48722 ch=457 start_time=2021-08-11T05:00:10Z	68661	66301	68661	2361	0.955104	17.tail
2948b537-d9d5-41bb-92d3-3c0f89d21f99 runid=0d3515c0d90eefc50808da58693acdf4ea5ec0d1 sampleid=no_sample read=34099 ch=316 start_time=2021-08-10T23:17:22Z	5713	2001	5713	3713	0.924051	NA
2c21f31a-279c-41cb-8b3f-0da8a22c3122 runid=0d3515c0d90eefc50808da58693acdf4ea5ec0d1 sampleid=no_sample read=342927 ch=512 start_time=2021-08-11T05:55:06Z	18632	14401	18632	4232	0.955104	3.tail
2c9bf560-5088-47e9-9602-c1f97596db0e runid=0d3515c0d90eefc50808da58693acdf4ea5ec0d1 sampleid=no_sample read=33576 ch=409 start_time=2021-08-10T18:28:01Z	15372	10601	15372	4772	0.981769	NA
3010e7d5-1758-4e9d-bff5-c2cc2f0f924c runid=0d3515c0d90eefc50808da58693acdf4ea5ec0d1 sampleid=no_sample read=24650 ch=508 start_time=2021-08-10T17:20:41Z	9589	6201	9589	3389	0.953379	NA
313eca07-a70c-49ce-9cb5-fbdaa2886dcf runid=0d3515c0d90eefc50808da58693acdf4ea5ec0d1 sampleid=no_sample read=101322 ch=407 start_time=2021-08-11T06:19:41Z	57882	55501	57882	2382	0.944584	NA
3157290c-81e4-4a4d-bed0-176c7641928c runid=0d3515c0d90eefc50808da58693acdf4ea5ec0d1 sampleid=no_sample read=7984 ch=172 start_time=2021-08-10T14:18:18Z	12287	8801	12287	3487	0.936048	NA
333b9da5-5452-4396-8c4c-6507a5d53a0d runid=0d3515c0d90eefc50808da58693acdf4ea5ec0d1 sampleid=no_sample read=38820 ch=331 start_time=2021-08-10T17:30:14Z	51194	47801	51194	3394	0.729523	NA
33c23e94-dbab-4c78-8ab2-563ee849d472 runid=0d3515c0d90eefc50808da58693acdf4ea5ec0d1 sampleid=no_sample read=42290 ch=132 start_time=2021-08-10T17:58:49Z	42019	35901	42019	6119	0.950809	NA
344bf126-9d6e-4d42-b1ba-046b302c7720 runid=0d3515c0d90eefc50808da58693acdf4ea5ec0d1 sampleid=no_sample read=29846 ch=203 start_time=2021-08-10T15:48:52Z	43717	38401	43717	5317	0.961068	19.tail
34a3570f-2264-40af-a02e-b31729586deb runid=0d3515c0d90eefc50808da58693acdf4ea5ec0d1 sampleid=no_sample read=114257 ch=70 start_time=2021-08-11T02:33:22Z	22849	14201	22849	8649	0.969245	7.tail
38d348e7-badd-4755-addf-6314200a50e8 runid=0d3515c0d90eefc50808da58693acdf4ea5ec0d1 sampleid=no_sample read=28237 ch=405 start_time=2021-08-11T00:52:38Z	46732	40301	46732	6432	0.956934	NA
397e0755-1b3b-4465-a669-0ed1fa824b0e runid=0d3515c0d90eefc50808da58693acdf4ea5ec0d1 sampleid=no_sample read=42554 ch=218 start_time=2021-08-10T20:00:57Z	30213	24501	30213	5713	0.927884	11.tail
3a2ed10e-c729-4767-8814-183f89b4818d runid=0d3515c0d90eefc50808da58693acdf4ea5ec0d1 sampleid=no_sample read=58990 ch=285 start_time=2021-08-10T21:35:13Z	35820	31301	35820	4520	0.943363	11.tail
3b006cfe-d716-4b6b-a2c0-9138aef68c77 runid=0d3515c0d90eefc50808da58693acdf4ea5ec0d1 sampleid=no_sample read=46029 ch=125 start_time=2021-08-10T18:20:25Z	36633	24401	36633	12233	0.980463	NA
3c0857ce-d143-4514-a684-9652260b1450 runid=0d3515c0d90eefc50808da58693acdf4ea5ec0d1 sampleid=no_sample read=20442 ch=449 start_time=2021-08-10T18:08:37Z	46163	41201	46163	4963	0.971388	NA
3d4f52cb-23a7-4c95-bde5-ad33bd898e82 runid=0d3515c0d90eefc50808da58693acdf4ea5ec0d1 sampleid=no_sample read=46714 ch=158 start_time=2021-08-10T17:49:46Z	21760	19401	21760	2360	0.948729	3.tail
3eb2b1f2-24e4-4d85-851c-5524b73f7bab runid=0d3515c0d90eefc50808da58693acdf4ea5ec0d1 sampleid=no_sample read=67467 ch=258 start_time=2021-08-11T02:08:13Z	32196	30701	32196	1496	0.911765	NA
409644bc-4462-4a8c-b662-5d6f877e0fca runid=0d3515c0d90eefc50808da58693acdf4ea5ec0d1 sampleid=no_sample read=42505 ch=343 start_time=2021-08-10T17:58:20Z	9344	6901	9344	2444	0.959902	NA
41f5b7c3-278d-420f-a1b1-a312d2bd430f runid=0d3515c0d90eefc50808da58693acdf4ea5ec0d1 sampleid=no_sample read=31843 ch=433 start_time=2021-08-10T22:47:52Z	16478	1	16478	16478	0.971295	NA	*
42d5da0a-2ff2-49b2-b655-1ea055b3c9d2 runid=0d3515c0d90eefc50808da58693acdf4ea5ec0d1 sampleid=no_sample read=17430 ch=3 start_time=2021-08-10T17:39:51Z	43376	41001	43376	2376	0.941077	NA
452b2c50-b9ee-4cf0-9065-dff9a260112e runid=0d3515c0d90eefc50808da58693acdf4ea5ec0d1 sampleid=no_sample read=16281 ch=293 start_time=2021-08-10T15:46:17Z	29515	22801	29515	6715	0.966791	NA
453eb6fa-da8f-4ee1-8fe8-8a4101529294 runid=0d3515c0d90eefc50808da58693acdf4ea5ec0d1 sampleid=no_sample read=65959 ch=283 start_time=2021-08-11T02:39:23Z	23360	20101	23360	3260	0.930982	NA
4846fdf1-81df-459e-a33d-183f663b76c7 runid=0d3515c0d90eefc50808da58693acdf4ea5ec0d1 sampleid=no_sample read=55104 ch=177 start_time=2021-08-10T23:38:49Z	27164	22101	27164	5064	0.974921	NA
4887e950-6c5d-47bf-b569-664a7660bf5f runid=0d3515c0d90eefc50808da58693acdf4ea5ec0d1 sampleid=no_sample read=70048 ch=106 start_time=2021-08-11T01:59:57Z	45082	38201	45082	6882	0.960622	NA
48b3ea0e-c0ee-4ea4-9c1c-eea367a22010 runid=0d3515c0d90eefc50808da58693acdf4ea5ec0d1 sampleid=no_sample read=12879 ch=225 start_time=2021-08-10T14:53:16Z	11694	2201	11694	9494	0.973668	NA
48ec040f-a928-448d-ac33-4a4a729f87d0 runid=0d3515c0d90eefc50808da58693acdf4ea5ec0d1 sampleid=no_sample read=102863 ch=494 start_time=2021-08-11T02:31:03Z	46719	38901	46719	7819	0.964062	8.tail
4beebf53-e7a0-4831-b702-c9705500df6d runid=0d3515c0d90eefc50808da58693acdf4ea5ec0d1 sampleid=no_sample read=23211 ch=338 start_time=2021-08-10T20:22:20Z	96814	93301	96814	3514	0.95959	NA
4f3e32a6-5d65-4c09-8253-9e1d918835a4 runid=0d3515c0d90eefc50808da58693acdf4ea5ec0d1 sampleid=no_sample read=27891 ch=235 start_time=2021-08-10T18:23:32Z	37132	22901	37132	14232	0.969224	NA
505e1d6c-d78e-4239-be2a-212c48b0a8ae runid=0d3515c0d90eefc50808da58693acdf4ea5ec0d1 sampleid=no_sample read=28040 ch=343 start_time=2021-08-10T16:15:55Z	59128	55801	59128	3328	0.938401	X.tail
52274878-7ec3-4798-836d-ca001e49f7a6 runid=0d3515c0d90eefc50808da58693acdf4ea5ec0d1 sampleid=no_sample read=22909 ch=148 start_time=2021-08-10T15:09:46Z	48187	38401	48187	9787	0.960253	16.tail
54675f62-ab79-4d92-b4c1-a832e8c1538d runid=0d3515c0d90eefc50808da58693acdf4ea5ec0d1 sampleid=no_sample read=25638 ch=487 start_time=2021-08-10T17:09:05Z	9508	5101	9508	4408	0.964156	NA
556120d1-d3be-4d27-b606-d86b116e0eb3 runid=0d3515c0d90eefc50808da58693acdf4ea5ec0d1 sampleid=no_sample read=2250 ch=302 start_time=2021-08-10T13:42:40Z	25107	18801	25107	6307	0.968131	19.tail
55c71e80-2ee0-4892-8cba-149be66efd3f runid=0d3515c0d90eefc50808da58693acdf4ea5ec0d1 sampleid=no_sample read=54449 ch=485 start_time=2021-08-10T22:18:39Z	8341	4701	8341	3641	0.956331	NA
5b2e93cc-b744-4109-ae25-5b53c98b9fe0 runid=0d3515c0d90eefc50808da58693acdf4ea5ec0d1 sampleid=no_sample read=21478 ch=139 start_time=2021-08-10T15:48:45Z	46188	41201	46188	4988	0.970128	NA
5e312e91-34a5-4d04-a27c-8b77debbb475 runid=0d3515c0d90eefc50808da58693acdf4ea5ec0d1 sampleid=no_sample read=16760 ch=41 start_time=2021-08-10T15:38:45Z	26362	21201	26300	5100	0.962353	16.tail
5f422295-8c85-4f81-8ef2-7ac754c0371b runid=0d3515c0d90eefc50808da58693acdf4ea5ec0d1 sampleid=no_sample read=64021 ch=486 start_time=2021-08-10T22:48:26Z	24353	15101	24300	9200	0.949348	NA
60a84c83-a76d-4371-94ae-008220dfaf1f runid=0d3515c0d90eefc50808da58693acdf4ea5ec0d1 sampleid=no_sample read=83849 ch=194 start_time=2021-08-11T03:35:36Z	20485	18601	20485	1885	0.960743	NA
60d2cbc8-88b2-4953-933c-a1cd4fe5cbb9 runid=0d3515c0d90eefc50808da58693acdf4ea5ec0d1 sampleid=no_sample read=26414 ch=299 start_time=2021-08-10T18:32:47Z	7839	4901	7839	2939	0.942838	NA
61dc67e4-42d9-41af-8d8d-02162960b1bc runid=0d3515c0d90eefc50808da58693acdf4ea5ec0d1 sampleid=no_sample read=54798 ch=223 start_time=2021-08-10T22:26:07Z	12064	1301	12000	10700	0.961121	NA
61ecdb65-546b-47c0-b2d4-792a3f2076f3 runid=0d3515c0d90eefc50808da58693acdf4ea5ec0d1 sampleid=no_sample read=43848 ch=454 start_time=2021-08-10T17:33:27Z	98999	92301	98999	6699	0.909091	NA
6247df9e-36f8-4eb4-86e3-85c970cc1988 runid=0d3515c0d90eefc50808da58693acdf4ea5ec0d1 sampleid=no_sample read=30106 ch=205 start_time=2021-08-10T16:47:42Z	18885	16901	18885	1985	0.938539	NA
64a7d3cb-6683-48d6-8538-2314eafcd38e runid=0d3515c0d90eefc50808da58693acdf4ea5ec0d1 sampleid=no_sample read=3617 ch=355 start_time=2021-08-10T13:55:41Z	32488	28501	32488	3988	0.922016	10.tail
650005f1-3749-4e59-bb4c-a27bdec18a4f runid=0d3515c0d90eefc50808da58693acdf4ea5ec0d1 sampleid=no_sample read=36970 ch=471 start_time=2021-08-10T17:57:15Z	64993	60401	64993	4593	0.965164	10.tail
653c92aa-72ff-4712-a114-4e57dd1717c3 runid=0d3515c0d90eefc50808da58693acdf4ea5ec0d1 sampleid=no_sample read=1385 ch=324 start_time=2021-08-10T13:35:22Z	25709	7801	25709	17909	0.948629	NA
65759a05-7da5-4509-a99d-017b7861e85a runid=0d3515c0d90eefc50808da58693acdf4ea5ec0d1 sampleid=no_sample read=17518 ch=201 start_time=2021-08-10T16:07:28Z	71789	59801	71789	11989	0.959463	X.tail
65c4275a-cd7c-4dfd-90c3-bd5ea6e2cc7f runid=0d3515c0d90eefc50808da58693acdf4ea5ec0d1 sampleid=no_sample read=44244 ch=325 start_time=2021-08-10T18:36:24Z	27512	24901	27512	2612	0.937596	NA
6799ecc5-5be7-442b-ad0a-5c3f79909233 runid=0d3515c0d90eefc50808da58693acdf4ea5ec0d1 sampleid=no_sample read=23985 ch=363 start_time=2021-08-10T17:16:58Z	16823	1701	16823	15123	0.983667	NA
67e3f0fb-e2ec-4563-acbd-e26e0bebfa2f runid=0d3515c0d90eefc50808da58693acdf4ea5ec0d1 sampleid=no_sample read=29517 ch=331 start_time=2021-08-10T16:04:21Z	52169	43801	52169	8369	0.973474	NA
6882e713-7e20-4ab2-aa54-bd4453c9c562 runid=0d3515c0d90eefc50808da58693acdf4ea5ec0d1 sampleid=no_sample read=76016 ch=258 start_time=2021-08-11T04:13:19Z	27160	15101	27160	12060	0.971227	NA
69f6e34c-cde0-44c9-a66c-83aa00a76601 runid=0d3515c0d90eefc50808da58693acdf4ea5ec0d1 sampleid=no_sample read=86514 ch=30 start_time=2021-08-10T22:00:00Z	16552	13201	16500	3300	0.963636	NA
6c60a798-acb7-4ac0-8a0a-85d6ae31ca43 runid=0d3515c0d90eefc50808da58693acdf4ea5ec0d1 sampleid=no_sample read=9542 ch=433 start_time=2021-08-10T14:38:17Z	28890	9701	28890	19190	0.980354	NA
6cc5454d-b5f1-47dc-a420-930fdc30165d runid=0d3515c0d90eefc50808da58693acdf4ea5ec0d1 sampleid=no_sample read=28846 ch=225 start_time=2021-08-10T19:10:43Z	35195	30301	35195	4895	0.957099	3.tail
6e729c17-a683-4621-a15b-d17db94bbe28 runid=0d3515c0d90eefc50808da58693acdf4ea5ec0d1 sampleid=no_sample read=41619 ch=21 start_time=2021-08-10T17:21:30Z	47747	37301	47747	10447	0.970709	NA
6eacd863-b593-41db-916e-06d52bf73742 runid=0d3515c0d90eefc50808da58693acdf4ea5ec0d1 sampleid=no_sample read=38573 ch=16 start_time=2021-08-10T18:41:05Z	57817	55001	57817	2817	0.960951	NA
70628f8b-f507-4486-b74c-13c85ffa4be3 runid=0d3515c0d90eefc50808da58693acdf4ea5ec0d1 sampleid=no_sample read=5934 ch=35 start_time=2021-08-10T14:03:27Z	38477	27801	38477	10677	0.969842	NA
70791d7a-5409-47ac-a1ea-4c64439befdc runid=0d3515c0d90eefc50808da58693acdf4ea5ec0d1 sampleid=no_sample read=25168 ch=131 start_time=2021-08-10T15:49:56Z	74074	71701	74074	2374	0.944398	NA
709dc573-c8c5-4d13-a14d-a1e078955d94 runid=0d3515c0d90eefc50808da58693acdf4ea5ec0d1 sampleid=no_sample read=15467 ch=292 start_time=2021-08-10T16:01:28Z	10175	1201	10175	8975	0.95766	13.tail
760bfa2e-cd41-4fe6-a13e-e533644ae893 runid=0d3515c0d90eefc50808da58693acdf4ea5ec0d1 sampleid=no_sample read=66919 ch=123 start_time=2021-08-11T02:33:58Z	27292	24501	27292	2792	0.938395	NA
77114e15-83df-4eee-87ed-6510411fca73 runid=0d3515c0d90eefc50808da58693acdf4ea5ec0d1 sampleid=no_sample read=70592 ch=511 start_time=2021-08-10T17:56:40Z	41149	21801	41149	19349	0.971781	NA
77201266-42c6-44d2-9657-590ad95d91b2 runid=0d3515c0d90eefc50808da58693acdf4ea5ec0d1 sampleid=no_sample read=55645 ch=477 start_time=2021-08-10T20:13:03Z	26893	21301	26893	5593	0.97926	NA
78f30b88-867a-46e3-97eb-d8fcf19fd81e runid=0d3515c0d90eefc50808da58693acdf4ea5ec0d1 sampleid=no_sample read=15246 ch=50 start_time=2021-08-10T15:20:49Z	50147	42401	50147	7747	0.963728	13.tail
794f5dbf-45df-4f41-b1fc-dcc1580b9c49 runid=0d3515c0d90eefc50808da58693acdf4ea5ec0d1 sampleid=no_sample read=40608 ch=339 start_time=2021-08-10T18:34:58Z	27189	23501	27189	3689	0.962591	3.tail
7b1d8e3d-fdad-4bcb-96a4-bd4ff432fdf6 runid=0d3515c0d90eefc50808da58693acdf4ea5ec0d1 sampleid=no_sample read=76021 ch=116 start_time=2021-08-11T01:35:13Z	18148	13201	18148	4948	0.937146	NA
7c679cfd-dc1d-4b44-97ac-0bed3aa38728 runid=0d3515c0d90eefc50808da58693acdf4ea5ec0d1 sampleid=no_sample read=34549 ch=351 start_time=2021-08-10T18:11:12Z	20867	17701	20867	3167	0.956741	2.tail
7d33ece7-280c-4d9b-8e5f-b65906276db9 runid=0d3515c0d90eefc50808da58693acdf4ea5ec0d1 sampleid=no_sample read=38346 ch=105 start_time=2021-08-10T18:49:02Z	38524	35001	38524	3524	0.94353	6.tail
7ea9346d-be3d-45f5-9c52-5b14d0ae5657 runid=0d3515c0d90eefc50808da58693acdf4ea5ec0d1 sampleid=no_sample read=31157 ch=494 start_time=2021-08-10T16:14:13Z	15149	1	15149	15149	0.970691	NA	*
7ff01a04-845f-41be-92cb-90b4a25d8ff2 runid=0d3515c0d90eefc50808da58693acdf4ea5ec0d1 sampleid=no_sample read=33395 ch=186 start_time=2021-08-11T00:03:25Z	53326	41501	53326	11826	0.970404	NA
80d328c0-55fb-4b18-8692-fa9cef12a197 runid=0d3515c0d90eefc50808da58693acdf4ea5ec0d1 sampleid=no_sample read=28610 ch=283 start_time=2021-08-10T16:08:36Z	27209	11601	27209	15609	0.971106	NA
823dc82b-38e9-48e4-9ba1-b3e5b5c90de5 runid=0d3515c0d90eefc50808da58693acdf4ea5ec0d1 sampleid=no_sample read=62884 ch=224 start_time=2021-08-11T00:28:46Z	53901	48101	53901	5801	0.968971	5.tail
840227d0-e05e-45e4-90d4-6723b970bb48 runid=0d3515c0d90eefc50808da58693acdf4ea5ec0d1 sampleid=no_sample read=27523 ch=319 start_time=2021-08-10T15:33:18Z	82454	58201	82400	24200	0.985124	17.tail
841aceb8-8b44-479c-b86e-1c87738b17c2 runid=0d3515c0d90eefc50808da58693acdf4ea5ec0d1 sampleid=no_sample read=21227 ch=139 start_time=2021-08-10T15:43:30Z	75678	71901	75678	3778	0.939651	16.tail
85e9e122-11c0-4c96-a451-790c50ca7ba1 runid=0d3515c0d90eefc50808da58693acdf4ea5ec0d1 sampleid=no_sample read=31135 ch=199 start_time=2021-08-10T18:34:16Z	24244	22201	24244	2044	0.893836	NA
86e0b2ac-e579-4004-9e1b-937267455ad2 runid=0d3515c0d90eefc50808da58693acdf4ea5ec0d1 sampleid=no_sample read=54793 ch=38 start_time=2021-08-11T01:50:14Z	26052	24601	26000	1400	0.979286	5.tail
89807665-27c5-4dfe-bc6a-d4fca5ce2b17 runid=0d3515c0d90eefc50808da58693acdf4ea5ec0d1 sampleid=no_sample read=75199 ch=20 start_time=2021-08-10T20:08:38Z	59478	53401	59478	6078	0.95821	NA
89f9c4e5-29a9-4573-9384-ae2b3456290b runid=0d3515c0d90eefc50808da58693acdf4ea5ec0d1 sampleid=no_sample read=8599 ch=244 start_time=2021-08-10T14:22:03Z	44827	39201	44827	5627	0.971388	NA
8afb9d66-59a1-4e63-933d-6839ae05a0ed runid=0d3515c0d90eefc50808da58693acdf4ea5ec0d1 sampleid=no_sample read=66464 ch=340 start_time=2021-08-10T20:33:23Z	48420	41501	48420	6920	0.962861	NA
8c4a42e8-6dbc-4e87-b518-6458843dc787 runid=0d3515c0d90eefc50808da58693acdf4ea5ec0d1 sampleid=no_sample read=10597 ch=462 start_time=2021-08-10T14:15:54Z	26685	14101	26685	12585	0.974891	7.tail
8eba3738-27a4-492e-8f42-360591d79aa8 runid=0d3515c0d90eefc50808da58693acdf4ea5ec0d1 sampleid=no_sample read=57718 ch=16 start_time=2021-08-10T21:59:38Z	45915	37601	45915	8315	0.937462	7.tail
8ebb8bd4-7386-4031-88b0-16c5e32505d9 runid=0d3515c0d90eefc50808da58693acdf4ea5ec0d1 sampleid=no_sample read=21541 ch=159 start_time=2021-08-10T16:10:04Z	7406	1001	7406	6406	0.979863	NA
8f972277-437a-43a6-9abd-2f2a80b55270 runid=0d3515c0d90eefc50808da58693acdf4ea5ec0d1 sampleid=no_sample read=64123 ch=432 start_time=2021-08-10T22:17:49Z	24709	5501	24709	19209	0.970535	NA
90920271-bd97-4e24-bc81-4913edd43a0c runid=0d3515c0d90eefc50808da58693acdf4ea5ec0d1 sampleid=no_sample read=1122 ch=221 start_time=2021-08-10T13:33:47Z	7678	1	7678	7678	0.980333	NA	*
9250dfc2-9730-422b-8df4-8dbfb7536c56 runid=0d3515c0d90eefc50808da58693acdf4ea5ec0d1 sampleid=no_sample read=38058 ch=226 start_time=2021-08-10T22:45:50Z	23756	14401	23700	9300	0.954301	NA
96408c12-3142-4d86-96fa-3a9ee322c5ed runid=0d3515c0d90eefc50808da58693acdf4ea5ec0d1 sampleid=no_sample read=30919 ch=289 start_time=2021-08-10T18:07:55Z	20014	15101	20014	4914	0.969271	NA
96e85a46-cd53-446c-ae5d-23f1a90bae46 runid=0d3515c0d90eefc50808da58693acdf4ea5ec0d1 sampleid=no_sample read=30019 ch=449 start_time=2021-08-10T22:45:10Z	25872	7101	25872	18772	0.968464	15.tail
97747afa-b6e9-4a21-a615-4fceed371740 runid=0d3515c0d90eefc50808da58693acdf4ea5ec0d1 sampleid=no_sample read=93455 ch=166 start_time=2021-08-10T23:20:34Z	44683	42701	44683	1983	0.955623	17.tail
9a1ddf21-900d-49c6-818a-21940798de2e runid=0d3515c0d90eefc50808da58693acdf4ea5ec0d1 sampleid=no_sample read=10320 ch=355 start_time=2021-08-10T15:03:00Z	17481	13901	17481	3581	0.969562	3.tail
9a7ff25a-a15d-4970-9348-bdbcf2a59e9e runid=0d3515c0d90eefc50808da58693acdf4ea5ec0d1 sampleid=no_sample read=2847 ch=392 start_time=2021-08-10T13:51:52Z	78472	77601	78472	872	0.847477	NA
9b6beff9-badc-427f-8ac7-e43aef80086a runid=0d3515c0d90eefc50808da58693acdf4ea5ec0d1 sampleid=no_sample read=27939 ch=243 start_time=2021-08-10T18:27:57Z	27707	17701	27707	10007	0.974518	NA
9b9cc1d1-cd75-4462-a50b-5c6a8763fa8d runid=0d3515c0d90eefc50808da58693acdf4ea5ec0d1 sampleid=no_sample read=44985 ch=501 start_time=2021-08-10T21:35:18Z	35179	30701	35179	4479	0.966287	NA
9bea4132-a24b-4106-a138-37e0636e2529 runid=0d3515c0d90eefc50808da58693acdf4ea5ec0d1 sampleid=no_sample read=93748 ch=396 start_time=2021-08-11T02:13:27Z	29215	17701	29215	11515	0.934607	12.tail
9cc38c97-99dd-43a0-9457-fd67c51dfc15 runid=0d3515c0d90eefc50808da58693acdf4ea5ec0d1 sampleid=no_sample read=60227 ch=124 start_time=2021-08-10T22:17:10Z	32465	30101	32465	2365	0.919239	16.tail
9ce92e50-c6cb-4928-bd83-17f148be992a runid=0d3515c0d90eefc50808da58693acdf4ea5ec0d1 sampleid=no_sample read=62273 ch=219 start_time=2021-08-10T20:59:42Z	11946	7701	11946	4246	0.962082	NA
9db99019-2e3f-44c0-9828-706731c6bdd5 runid=0d3515c0d90eefc50808da58693acdf4ea5ec0d1 sampleid=no_sample read=80994 ch=223 start_time=2021-08-11T04:49:19Z	31101	13001	31101	18101	0.972377	15.tail
9f2ca93a-bd42-4025-a681-fd8113088c71 runid=0d3515c0d90eefc50808da58693acdf4ea5ec0d1 sampleid=no_sample read=30856 ch=163 start_time=2021-08-10T17:45:27Z	39334	36801	39334	2534	0.905683	NA
9f420ce8-f195-48ab-b682-b1054e72dceb runid=0d3515c0d90eefc50808da58693acdf4ea5ec0d1 sampleid=no_sample read=53253 ch=229 start_time=2021-08-10T20:22:46Z	26541	22301	26541	4241	0.935393	16.tail
a089b623-15d5-456f-9491-a6c308f451f9 runid=0d3515c0d90eefc50808da58693acdf4ea5ec0d1 sampleid=no_sample read=28894 ch=33 start_time=2021-08-10T22:51:48Z	54300	47301	54300	7000	0.956429	NA
a0bc3f71-b7c7-4c08-823c-cb1f2f665306 runid=0d3515c0d90eefc50808da58693acdf4ea5ec0d1 sampleid=no_sample read=64675 ch=195 start_time=2021-08-10T20:34:10Z	17055	8101	17055	8955	0.971971	NA
a29932ce-443c-484f-8b7b-d92e2f2f33d9 runid=0d3515c0d90eefc50808da58693acdf4ea5ec0d1 sampleid=no_sample read=10686 ch=262 start_time=2021-08-10T14:21:49Z	14072	2201	14072	11872	0.961927	NA
a54f4045-fecf-41b5-b616-8c0744c75f26 runid=0d3515c0d90eefc50808da58693acdf4ea5ec0d1 sampleid=no_sample read=75765 ch=207 start_time=2021-08-10T22:51:37Z	25631	21701	25631	3931	0.932333	13.tail
a5b6e79f-554f-47d7-ae81-2dc40b978f0a runid=0d3515c0d90eefc50808da58693acdf4ea5ec0d1 sampleid=no_sample read=54848 ch=138 start_time=2021-08-10T20:22:14Z	32802	30601	32802	2202	0.934605	NA
a69d56a8-d1d9-4a6f-9694-89202678906f runid=0d3515c0d90eefc50808da58693acdf4ea5ec0d1 sampleid=no_sample read=104361 ch=488 start_time=2021-08-11T03:22:43Z	11319	1	11319	11319	0.952381	NA	*
a7d10d53-73f7-4282-8b74-53ae74555cc6 runid=0d3515c0d90eefc50808da58693acdf4ea5ec0d1 sampleid=no_sample read=25782 ch=350 start_time=2021-08-10T16:17:42Z	10534	5401	10534	5134	0.966498	NA
a85c2cec-8732-4d56-b67d-283d3899ee93 runid=0d3515c0d90eefc50808da58693acdf4ea5ec0d1 sampleid=no_sample read=56900 ch=6 start_time=2021-08-10T20:01:46Z	14833	10101	14833	4733	0.95394	NA
a88e54e0-aaa5-4866-acf5-94e3fa281528 runid=0d3515c0d90eefc50808da58693acdf4ea5ec0d1 sampleid=no_sample read=50602 ch=392 start_time=2021-08-10T20:19:02Z	34610	29601	34610	5010	0.949501	13.tail
aa3423de-da60-40d8-b283-7631d2f9b078 runid=0d3515c0d90eefc50808da58693acdf4ea5ec0d1 sampleid=no_sample read=46576 ch=36 start_time=2021-08-10T19:48:16Z	10838	2401	10838	8438	0.940981	13.tail
ac0553fc-aef4-4571-b340-ba9f95b50200 runid=0d3515c0d90eefc50808da58693acdf4ea5ec0d1 sampleid=no_sample read=1034 ch=499 start_time=2021-08-10T15:12:34Z	41956	38301	41956	3656	0.969639	NA
acff0f04-3bb5-48ea-abf7-4aea4f289982 runid=0d3515c0d90eefc50808da58693acdf4ea5ec0d1 sampleid=no_sample read=27542 ch=470 start_time=2021-08-10T17:38:47Z	49549	40501	49549	9049	0.96961	NA
ae0c33ae-e3d1-4b39-9fca-79818da83d35 runid=0d3515c0d90eefc50808da58693acdf4ea5ec0d1 sampleid=no_sample read=31556 ch=43 start_time=2021-08-10T19:49:37Z	6058	3901	6000	2100	0.947619	NA
b245ab11-9839-45c5-82c2-dcdf9afd26c0 runid=0d3515c0d90eefc50808da58693acdf4ea5ec0d1 sampleid=no_sample read=34447 ch=148 start_time=2021-08-10T16:12:53Z	61308	43701	61308	17608	0.966493	9.tail
b3d7081f-d7e0-4708-bf1f-9c19997832c7 runid=0d3515c0d90eefc50808da58693acdf4ea5ec0d1 sampleid=no_sample read=40562 ch=462 start_time=2021-08-10T16:49:36Z	16596	7301	16596	9296	0.970095	NA
b459b33f-a40b-4194-8788-e85a3eb6e18a runid=0d3515c0d90eefc50808da58693acdf4ea5ec0d1 sampleid=no_sample read=87573 ch=220 start_time=2021-08-11T03:22:47Z	15402	12001	15402	3402	0.945032	NA
b482417f-dc58-422e-9be6-2f241696196a runid=0d3515c0d90eefc50808da58693acdf4ea5ec0d1 sampleid=no_sample read=2163 ch=274 start_time=2021-08-10T13:40:19Z	6788	2801	6788	3988	0.949097	NA
b55b6069-f6e8-4982-820e-2616bd930374 runid=0d3515c0d90eefc50808da58693acdf4ea5ec0d1 sampleid=no_sample read=33501 ch=386 start_time=2021-08-10T16:02:44Z	33773	19801	33773	13973	0.965576	13.tail
b5a058bf-b6fd-4839-b2bc-b2e41686f531 runid=0d3515c0d90eefc50808da58693acdf4ea5ec0d1 sampleid=no_sample read=72460 ch=107 start_time=2021-08-11T02:41:01Z	32742	17001	32742	15742	0.939461	1.tail
b5afd32b-164e-42f8-a502-7576dd57e0c0 runid=0d3515c0d90eefc50808da58693acdf4ea5ec0d1 sampleid=no_sample read=33323 ch=104 start_time=2021-08-10T16:40:13Z	33406	31101	33406	2306	0.970078	NA
b7d2c95c-2631-4a48-80b6-aa8197e99d51 runid=0d3515c0d90eefc50808da58693acdf4ea5ec0d1 sampleid=no_sample read=53063 ch=182 start_time=2021-08-10T17:32:38Z	43943	34201	43943	9743	0.954839	NA
b7f644a5-88e6-4244-b51c-54c1865d81c8 runid=0d3515c0d90eefc50808da58693acdf4ea5ec0d1 sampleid=no_sample read=29146 ch=417 start_time=2021-08-10T18:13:31Z	13650	9901	13650	3750	0.9488	7.tail
b92fad06-e7db-440b-ab85-86de5be818aa runid=0d3515c0d90eefc50808da58693acdf4ea5ec0d1 sampleid=no_sample read=49568 ch=467 start_time=2021-08-10T17:48:25Z	15160	2201	15160	12960	0.963657	15.tail
bc81cfe1-3a67-45a0-886e-3be64274184c runid=0d3515c0d90eefc50808da58693acdf4ea5ec0d1 sampleid=no_sample read=71325 ch=6 start_time=2021-08-10T23:09:00Z	13310	1	13310	13310	0.948009	NA	*
bcde333a-f6a8-45f4-b37d-3806727a7fb9 runid=0d3515c0d90eefc50808da58693acdf4ea5ec0d1 sampleid=no_sample read=14290 ch=475 start_time=2021-08-10T14:34:48Z	25653	23501	25600	2100	0.927619	NA
be407e0b-f46b-42ae-b743-c14f790d113a runid=0d3515c0d90eefc50808da58693acdf4ea5ec0d1 sampleid=no_sample read=55397 ch=310 start_time=2021-08-10T18:52:34Z	28244	26401	28244	1844	0.931128	17.tail
c0af276f-3deb-40d9-843e-87d6c0eb436c runid=0d3515c0d90eefc50808da58693acdf4ea5ec0d1 sampleid=no_sample read=74113 ch=116 start_time=2021-08-11T01:12:01Z	43176	33801	43176	9376	0.953498	17.tail
c3baaa8b-601e-4e09-acda-25ce37742e5e runid=0d3515c0d90eefc50808da58693acdf4ea5ec0d1 sampleid=no_sample read=48541 ch=491 start_time=2021-08-11T00:32:44Z	10790	1	10790	10790	0.973401	NA	*
c4cd6e40-5de3-491c-bfea-5b8c7a80f269 runid=0d3515c0d90eefc50808da58693acdf4ea5ec0d1 sampleid=no_sample read=69994 ch=177 start_time=2021-08-11T04:01:25Z	91126	87101	91126	4026	0.958023	NA
c66373e8-7976-4d28-b72f-53bf23f719a8 runid=0d3515c0d90eefc50808da58693acdf4ea5ec0d1 sampleid=no_sample read=101937 ch=432 start_time=2021-08-11T05:52:49Z	20211	6901	20211	13311	0.96146	NA
c75a21b6-bc01-46b4-a351-f0058a960e3c runid=0d3515c0d90eefc50808da58693acdf4ea5ec0d1 sampleid=no_sample read=67782 ch=223 start_time=2021-08-11T01:22:27Z	94576	90301	94576	4276	0.969364	2.tail
c795b403-b83c-4f52-92d7-0cc0a69a8af9 runid=0d3515c0d90eefc50808da58693acdf4ea5ec0d1 sampleid=no_sample read=7366 ch=442 start_time=2021-08-10T15:21:40Z	51785	47801	51785	3985	0.934003	NA
c81d8412-5068-4a71-b405-07e324592bb2 runid=0d3515c0d90eefc50808da58693acdf4ea5ec0d1 sampleid=no_sample read=9272 ch=58 start_time=2021-08-10T14:40:23Z	9920	501	9920	9420	0.965817	NA
c83454de-2ab2-4a3d-992b-7c8c2ac037d0 runid=0d3515c0d90eefc50808da58693acdf4ea5ec0d1 sampleid=no_sample read=186170 ch=332 start_time=2021-08-11T00:54:17Z	6647	5001	6647	1647	0.949605	NA
c9fd2690-cf27-4345-aca3-5f56c65aa5a9 runid=0d3515c0d90eefc50808da58693acdf4ea5ec0d1 sampleid=no_sample read=62415 ch=28 start_time=2021-08-10T19:13:12Z	21686	16501	21686	5186	0.967798	NA
ca1bc358-de04-4fae-a569-9d57bd5de05d runid=0d3515c0d90eefc50808da58693acdf4ea5ec0d1 sampleid=no_sample read=42131 ch=226 start_time=2021-08-11T01:22:04Z	12094	801	12094	11294	0.936958	NA
ca4dc438-d29b-4287-aaa5-8a59554e3abe runid=0d3515c0d90eefc50808da58693acdf4ea5ec0d1 sampleid=no_sample read=41973 ch=97 start_time=2021-08-10T20:31:13Z	31309	30201	31309	1109	0.917944	17.tail
ca5ede78-39d4-49d6-8eb4-f67160e2f120 runid=0d3515c0d90eefc50808da58693acdf4ea5ec0d1 sampleid=no_sample read=114098 ch=240 start_time=2021-08-11T02:08:41Z	76481	72001	76481	4481	0.966525	NA
cd0da960-2122-4fa7-883d-f1f9db30cd50 runid=0d3515c0d90eefc50808da58693acdf4ea5ec0d1 sampleid=no_sample read=73492 ch=140 start_time=2021-08-11T01:20:21Z	28053	19401	28053	8653	0.950191	NA
cda06e89-341a-4e4c-9576-c3d3233e1878 runid=0d3515c0d90eefc50808da58693acdf4ea5ec0d1 sampleid=no_sample read=14401 ch=405 start_time=2021-08-10T14:38:23Z	7224	1	7224	7224	0.977021	NA	*
cf0fcf27-bf01-4e34-a687-f2f2fe9dd808 runid=0d3515c0d90eefc50808da58693acdf4ea5ec0d1 sampleid=no_sample read=31557 ch=252 start_time=2021-08-10T18:30:18Z	40901	37601	40901	3301	0.973341	NA
cf71df74-0ff5-40ff-baf0-7bd99f18fc9e runid=0d3515c0d90eefc50808da58693acdf4ea5ec0d1 sampleid=no_sample read=28785 ch=363 start_time=2021-08-10T18:29:54Z	15148	10001	15148	5148	0.944444	NA
cf8bec03-0865-4b15-bdea-7a4aa2fe78b9 runid=0d3515c0d90eefc50808da58693acdf4ea5ec0d1 sampleid=no_sample read=66749 ch=494 start_time=2021-08-10T20:53:41Z	17376	9101	17376	8276	0.965563	NA
d3a7bc06-2e47-4594-9a8c-e9cb2b120240 runid=0d3515c0d90eefc50808da58693acdf4ea5ec0d1 sampleid=no_sample read=46427 ch=161 start_time=2021-08-10T21:53:50Z	25355	19901	25300	5400	0.967407	NA
d3fdef38-2084-48ba-b1d4-7402aaaf858f runid=0d3515c0d90eefc50808da58693acdf4ea5ec0d1 sampleid=no_sample read=26325 ch=149 start_time=2021-08-10T15:44:24Z	22584	19101	22584	3484	0.958381	5.tail
d4c49b73-3381-48c2-8d31-08ae97604567 runid=0d3515c0d90eefc50808da58693acdf4ea5ec0d1 sampleid=no_sample read=16446 ch=179 start_time=2021-08-10T15:33:53Z	12347	10601	12347	1747	0.903835	5.tail
db53df1a-83d9-49fa-9ebf-cd8906a92ee6 runid=0d3515c0d90eefc50808da58693acdf4ea5ec0d1 sampleid=no_sample read=28463 ch=41 start_time=2021-08-10T18:33:03Z	47316	37101	47316	10216	0.966915	NA
db8ab216-1abd-4723-9b17-3e81d38b00e7 runid=0d3515c0d90eefc50808da58693acdf4ea5ec0d1 sampleid=no_sample read=73946 ch=440 start_time=2021-08-11T01:50:53Z	24529	20301	24529	4229	0.944668	NA
dbd4351d-fab4-492e-bcc6-e832a3987f08 runid=0d3515c0d90eefc50808da58693acdf4ea5ec0d1 sampleid=no_sample read=32306 ch=390 start_time=2021-08-10T15:53:05Z	30338	26801	30338	3538	0.950254	NA
dc7e3603-cc9f-46b3-b0cb-3c357198df77 runid=0d3515c0d90eefc50808da58693acdf4ea5ec0d1 sampleid=no_sample read=45128 ch=225 start_time=2021-08-11T01:21:18Z	40650	31701	40650	8950	0.963575	NA
de0caecb-6f14-4733-b956-8205e6860c1f runid=0d3515c0d90eefc50808da58693acdf4ea5ec0d1 sampleid=no_sample read=12664 ch=250 start_time=2021-08-10T14:57:31Z	22088	19701	22088	2388	0.941374	NA
deafe6c4-4074-4950-ad21-3442ba5b1173 runid=0d3515c0d90eefc50808da58693acdf4ea5ec0d1 sampleid=no_sample read=47687 ch=36 start_time=2021-08-10T20:04:57Z	44225	38901	44225	5325	0.973146	2.tail
e057077d-7b19-49a0-8411-e43b1b158564 runid=0d3515c0d90eefc50808da58693acdf4ea5ec0d1 sampleid=no_sample read=84240 ch=197 start_time=2021-08-10T20:27:33Z	24762	20501	24700	4200	0.974048	NA
e2a9beb1-03b0-4258-97cd-7b4adf6b22eb runid=0d3515c0d90eefc50808da58693acdf4ea5ec0d1 sampleid=no_sample read=13747 ch=107 start_time=2021-08-10T14:57:57Z	11224	5201	11224	6024	0.97095	NA
e37ce8c4-8975-4be9-9ffc-bbbb235b5461 runid=0d3515c0d90eefc50808da58693acdf4ea5ec0d1 sampleid=no_sample read=39835 ch=60 start_time=2021-08-10T19:43:29Z	29315	22601	29315	6715	0.963515	NA
e38ef943-1b4d-4aa1-bc12-f2c3cb07e6c8 runid=0d3515c0d90eefc50808da58693acdf4ea5ec0d1 sampleid=no_sample read=53621 ch=94 start_time=2021-08-10T20:57:19Z	58521	53901	58521	4621	0.960182	NA
e615a788-0b66-42ad-b2de-106efadaa6a8 runid=0d3515c0d90eefc50808da58693acdf4ea5ec0d1 sampleid=no_sample read=55077 ch=425 start_time=2021-08-11T02:49:33Z	20478	18001	20478	2478	0.647296	NA
e67c6c6a-8bbd-4b4f-926e-880b1730d042 runid=0d3515c0d90eefc50808da58693acdf4ea5ec0d1 sampleid=no_sample read=7255 ch=427 start_time=2021-08-10T14:40:08Z	28044	25601	28044	2444	0.961538	NA
e6ac3df0-893d-4408-ba15-edc39b700ded runid=0d3515c0d90eefc50808da58693acdf4ea5ec0d1 sampleid=no_sample read=29278 ch=159 start_time=2021-08-10T17:21:19Z	56147	46401	56147	9747	0.958141	13.tail
e7598111-574e-489a-a462-43a04b4501a1 runid=0d3515c0d90eefc50808da58693acdf4ea5ec0d1 sampleid=no_sample read=48127 ch=313 start_time=2021-08-10T21:42:42Z	33337	26701	33337	6637	0.894983	NA
e78fdaf8-0f32-4a6e-ab33-8184178031bc runid=0d3515c0d90eefc50808da58693acdf4ea5ec0d1 sampleid=no_sample read=37618 ch=76 start_time=2021-08-10T16:43:53Z	23153	16301	23100	6800	0.976912	NA
e9177368-50fc-4fef-ad9d-6997d97be76b runid=0d3515c0d90eefc50808da58693acdf4ea5ec0d1 sampleid=no_sample read=49755 ch=477 start_time=2021-08-10T19:15:16Z	19973	11801	19973	8173	0.969656	5.tail
eb38c6d8-e1af-48c1-adfb-5a79fa4e7ae7 runid=0d3515c0d90eefc50808da58693acdf4ea5ec0d1 sampleid=no_sample read=29656 ch=287 start_time=2021-08-10T15:46:47Z	56688	48401	56688	8288	0.976231	1.tail
eb8e6a00-6903-4a4a-9b42-b8d1e37a122c runid=0d3515c0d90eefc50808da58693acdf4ea5ec0d1 sampleid=no_sample read=80050 ch=148 start_time=2021-08-10T21:32:51Z	48014	26201	48014	21814	0.964335	NA
ee2a0da5-e0a9-4259-8a23-803f922108ab runid=0d3515c0d90eefc50808da58693acdf4ea5ec0d1 sampleid=no_sample read=25199 ch=199 start_time=2021-08-10T17:42:43Z	40486	6501	40486	33986	0.937974	NA
f13b6d2e-821d-4991-8d9d-2f25a826a94c runid=0d3515c0d90eefc50808da58693acdf4ea5ec0d1 sampleid=no_sample read=46537 ch=108 start_time=2021-08-10T21:35:21Z	32082	27401	32082	4682	0.960914	NA
f27c2ac4-8b7a-4228-9736-7982a3d11bbe runid=0d3515c0d90eefc50808da58693acdf4ea5ec0d1 sampleid=no_sample read=85619 ch=469 start_time=2021-08-11T03:46:04Z	16690	3101	16690	13590	0.969169	NA
f2b58f70-7c06-4a89-8929-b7cc657b103b runid=0d3515c0d90eefc50808da58693acdf4ea5ec0d1 sampleid=no_sample read=90081 ch=28 start_time=2021-08-10T23:26:21Z	52915	50201	52915	2715	0.938122	17.tail
f2d8f17b-1664-4546-8de2-c77d6a50b47c runid=0d3515c0d90eefc50808da58693acdf4ea5ec0d1 sampleid=no_sample read=2006 ch=442 start_time=2021-08-10T13:42:44Z	7238	201	7238	7038	0.964905	NA
f2eb1d05-63b7-432b-9ba7-2bcb7e300132 runid=0d3515c0d90eefc50808da58693acdf4ea5ec0d1 sampleid=no_sample read=75348 ch=485 start_time=2021-08-11T05:11:02Z	22121	19201	22121	2921	0.949675	6.tail
f71a37e5-37c8-4eaa-bf9e-0f67bba6c9d4 runid=0d3515c0d90eefc50808da58693acdf4ea5ec0d1 sampleid=no_sample read=60437 ch=469 start_time=2021-08-10T20:27:05Z	24897	19201	24897	5697	0.966298	NA
f8813659-82f9-4f56-838f-0accd244f50c runid=0d3515c0d90eefc50808da58693acdf4ea5ec0d1 sampleid=no_sample read=38369 ch=54 start_time=2021-08-10T20:53:32Z	42548	39501	42548	3048	0.930118	16.tail
f96e2494-caf6-4e7f-9d69-9440f4e4d8b0 runid=0d3515c0d90eefc50808da58693acdf4ea5ec0d1 sampleid=no_sample read=22999 ch=19 start_time=2021-08-10T15:00:54Z	41329	25601	41329	15729	0.965223	NA
fc66db3e-c1e9-465e-940f-8c9e4737c789 runid=0d3515c0d90eefc50808da58693acdf4ea5ec0d1 sampleid=no_sample read=36082 ch=216 start_time=2021-08-10T17:14:59Z	43369	19601	43369	23769	0.908789	17.tail
fdd47bae-08dc-4413-bdad-47b7a94df8b8 runid=0d3515c0d90eefc50808da58693acdf4ea5ec0d1 sampleid=no_sample read=11716 ch=85 start_time=2021-08-11T04:04:53Z	41009	20101	41009	20909	0.929791	NA
ffa9e328-478b-43e3-9edf-662ff7a2bb2e runid=0d3515c0d90eefc50808da58693acdf4ea5ec0d1 sampleid=no_sample read=77608 ch=83 start_time=2021-08-10T21:29:55Z	48926	30301	48926	18626	0.965747	10.tail
ffabe3ea-80e3-469d-b97d-aaaf73050e52 runid=0d3515c0d90eefc50808da58693acdf4ea5ec0d1 sampleid=no_sample read=60844 ch=132 start_time=2021-08-10T21:48:51Z	24768	17901	24768	6868	0.945253	19.tail

## Sheet: Human fibroblasts
Read_ID	Read_length	Telomere_start	Telomere_end	Telomere_length	Telomere_density	Truncated_telomere
0036fef3-7	13952	7440	13900	6461	0.944591
017cf66b-d	51453	44306	51389	7084	0.945652
01b42799-1	13095	3026	13002	9977	0.945876
0326c7aa-a	23220	13771	23126	9356	0.937473
0368dee9-a	13755	1037	13666	12630	0.909105
03ae8dfa-4	63286	55161	63187	8027	0.903077
040fb5e8-c	45690	35851	45641	9791	0.956491
041e25ce-9	10451	311	10400	10090	0.879584
04403b09-b	15679	5403	15636	10234	0.864569
044eaff9-8	73485	60530	73435	12906	0.919185
0472ded9-2	17830	7055	17757	10703	0.905167
04f8ff2f-0	33389	30458	33346	2889	0.741087
056113dc-d	21732	12524	21683	9160	0.919323
05d715b7-6	21161	13747	21097	7351	0.962182
063948d4-7	73900	62433	73845	11413	0.917375
06841126-6	91783	81410	91709	10300	0.933689
06eaaaa8-f	107446	96522	107390	10869	0.915448
07022d90-f	51049	43427	50955	7529	0.96374
0738c0db-5	47298	41539	47223	5685	0.901319
074639cc-0	153473	146617	153387	6771	0.948014
07de3877-b	17508	5722	17444	11723	0.912906
07ffd633-c	89863	78513	89805	11293	0.900469
08d3df4d-7	21265	6143	21216	15074	0.969882
09105149-8	11593	3011	11406	8396	0.805979
0971b16d-7	27371	21220	27315	6096	0.896982
0a1ac44d-9	13415	5675	13365	7691	0.955402
0a1e26e0-c	15383	4547	15333	10787	0.942894
0a224141-d	87875	77618	87829	10212	0.904818
0abe27d9-6	31598	24041	31546	7506	0.954436
0ad21c88-d	10053	1663	10000	8338	0.956344
0b00d27d-d	54585	47703	54533	6831	0.704582
0b587720-b	46670	36383	46540	10158	0.828116
0bae9478-2	17122	16704	17034	331	0.706949
0bfcfa5c-d	23827	11918	23780	11863	0.941583
0cdc4224-e	62896	49524	62812	13289	0.909248
0ce73b7a-6	21019	10351	20951	10601	0.941609
0d080664-b	43453	31804	43381	11578	0.959406
0deecc2f-2	36715	26307	36660	10354	0.934711
0e10f1a6-5	84871	76413	84822	8410	0.900832
0e6589bb-2	13344	6439	13297	6859	0.922729
0eb4b9f7-f	39055	29210	38902	9693	0.896523
0f3af51c-5	23581	17925	23481	5557	0.864135
0f47babd-8	103166	94812	103121	8310	0.958002
0f6b5097-f	47734	38115	47683	9569	0.954018
1051253d-3	12199	536	12126	11591	0.921405
109ed702-9	24325	15511	24237	8727	0.700355
11f6f446-a	35875	26251	35805	9555	0.8427
11fdd794-8	14866	4639	14783	10145	0.943618
12f75847-3	60034	47618	59985	12368	0.89489
13017046-4	61225	55403	61179	5777	0.943396
1386e0f9-9	70873	60906	70822	9917	0.962791
13ce9648-b	76269	68404	76191	7788	0.898819
13d3d461-4	14333	5427	14283	8857	0.946483
13dc406c-a	10480	732	10432	9701	0.931553
1434ab1c-1	82153	71328	82100	10773	0.935116
143e8a08-b	78979	65305	78928	13624	0.965355
14627970-8	77706	67041	77653	10613	0.9217
157d76b0-d	46165	34311	46117	11807	0.951469
162296dc-6	107543	96408	107495	11088	0.938131
165db5b1-0	96254	85146	96191	11046	0.929115
16eb75a6-5	31080	21821	31000	9180	0.871242
17222d38-1	51316	40608	51229	10622	0.880813
1765cb46-3	112428	102557	112374	9818	0.94011
17b6c642-9	56054	45429	55927	10499	0.836937
17d1dccb-6	16506	6731	16416	9686	0.933925
182fa7b8-8	40312	29105	40263	11159	0.928847
18477980-a	19629	5675	19570	13896	0.951425
18881535-a	38474	29254	38416	9163	0.921751
18f07d9c-4	33085	23061	33026	9966	0.910094
19333dc9-2	21571	12201	21528	9328	0.939644
193c5401-a	44852	36242	44744	8503	0.898389
19a4fb85-4	15700	6960	15651	8692	0.942246
19fedbec-3	27515	17303	27463	10161	0.883771
1a16b3e9-e	43840	31710	43793	12084	0.931066
1a7cd4fa-4	144282	133105	144207	11103	0.918671
1a9be263-6	79160	71420	79017	7598	0.957357
1aa7f611-b	42652	28738	42598	13861	0.93911
1b49a7df-d	55439	46115	55393	9279	0.928225
1bdbd82f-9	13669	1924	13583	11660	0.937907
1c1d8e46-0	34340	27605	34295	6691	0.916305
1cb8ddd0-0	152622	144249	152572	8324	0.913023
1d2935b6-2	71458	59113	71313	12201	0.944759
1dea5e7a-c	65051	60706	64940	4235	0.863518
1df01cb0-f	23800	15115	23721	8607	0.743232
1dfcb432-5	18247	6721	18174	11454	0.916274
1e22e938-2	47383	39327	47312	7986	0.899574
1f7fbc0d-4	71167	57854	71080	13227	0.927875
1fcf436c-3	38749	27836	38698	10863	0.90012
200f2f47-c	137130	128826	137055	8230	0.913123
202870f3-6	18906	8915	18854	9940	0.938229
20670e03-c	30023	22854	29934	7081	0.859342
207070e8-c	35318	23558	35221	11664	0.891718
20eddf11-b	21422	15109	21352	6244	0.903587
21a78d6d-2	11725	3903	11639	7737	0.901254
220c62a8-1	29018	18017	28971	10955	0.766682
231b3386-1	57696	48227	57647	9421	0.879949
232ab264-a	10750	3724	10693	6970	0.942755
23be154d-2	38516	28356	38432	10077	0.917733
23c34106-7	15253	7436	15182	7747	0.947722
241b442c-3	69427	56321	69343	13023	0.95723
25a7fe83-b	20356	12113	20287	8175	0.924526
25c14886-6	62652	55241	62504	7264	0.813464
2605d386-0	16846	4501	16803	12303	0.940827
26c38397-e	19483	7302	19398	12097	0.780855
26f6bf37-5	14170	8130	14095	5966	0.887865
279e1f14-a	12762	3626	12687	9062	0.957625
27a369c1-6	27798	17020	27751	10732	0.892844
27d5fab9-4	21980	12466	21931	9466	0.970737
27fa5332-2	48087	37917	48022	10106	0.936671
28d53f9b-9	48905	40650	48851	8202	0.933919
28edd188-9	55337	46023	55262	9240	0.824134
296ebeac-3	48595	35837	48528	12692	0.944138
29f4d1e3-e	50642	43102	50411	7310	0.871135
29f6957c-e	62754	55450	62605	7156	0.932225
2a0d1145-3	16994	1934	16931	14998	0.911121
2a3b9a09-3	124339	116505	124268	7764	0.762751
2a953182-5	13084	4513	12995	8483	0.926087
2ab21413-f	14752	5649	14614	8966	0.870511
2ace38a7-d	26683	18130	26637	8508	0.934532
2bc485c0-0	9976	719	9888	9170	0.902835
2c1a61a0-0	130727	118101	130644	12544	0.907207
2c66f842-e	48867	43238	48802	5565	0.876011
2d670806-2	89321	82711	89249	6539	0.935311
2daf0c9b-e	64967	56902	64873	7972	0.913823
2df1d17a-d	17704	8621	17639	9019	0.885464
2e02835d-1	120111	108605	120027	11423	0.861332
2ec1c200-1	17256	7848	17145	9298	0.922349
2edbbf4c-d	53591	38729	53531	14803	0.849963
2ee819fe-c	15238	4806	15162	10357	0.936661
2f6c9405-9	96691	81880	96593	14714	0.889493
2fbdffd3-1	83950	76202	83898	7697	0.945173
2fd57dbe-6	13763	3105	13717	10613	0.898709
304f6100-d	46647	35801	46594	10794	0.926441
312e194e-e	24094	12708	24006	11299	0.929197
31333110-2	25143	19922	25062	5141	0.912079
31a01de2-4	51563	46004	51515	5512	0.904209
3220b34d-c	74780	68714	74697	5984	0.870154
334bcbbf-4	188247	179107	188178	9072	0.920635
3359c8ed-a	30222	16428	30172	13745	0.953656
344fd0df-1	64695	53365	64647	11283	0.947975
349490a9-7	87630	80232	87578	7347	0.903634
34b81907-c	14486	7149	14413	7265	0.747281
34d19360-d	15977	8726	15832	7107	0.769382
35554ff2-0	55176	44464	55134	10671	0.937775
36464b23-6	12540	2016	12490	10475	0.914368
3670fa51-7	58631	49206	58555	9350	0.895401
36eada7e-4	20944	7313	20847	13535	0.776653
37624e9f-e	33975	28904	33925	5022	0.885106
37f0d6ff-c	57273	47907	57226	9320	0.945923
38b2f089-8	13445	5022	13399	8378	0.933636
38f0600f-e	14365	5456	14277	8822	0.933802
38fe3979-c	71085	60205	71020	10816	0.933709
393e43fa-d	19757	11916	19700	7785	0.912781
3944656e-9928-49be-8e56-d222844defca runid=80486626b0647c350b5ace531cfc22d0bd707667 read=100262 ch=263 start_time=2022-07-21T22:09:28.094056+03:00 flow_cell_id=FAS36701 protocol_group_id=Trial13hNL76telorettes sample_id=no_sample parent_read_id=3944656e-9928-49be-8e56-d222844defca basecall_model_version_id=2021-05-17_dna_r9.4.1_minion_384_d37a2ab9	38612	29204	38520	9317	0.827198
3a97a63b-8	62507	55421	62454	7034	0.916975
3a9eaf01-c	83219	72109	83151	11043	0.913973
3ab623de-a	31024	20937	30944	10008	0.906075
3b214137-5	98305	89554	98251	8698	0.930789
3b747b93-a	14994	5	14900	14896	0.867615	*
3ba9304d-f	55170	45849	55090	9242	0.831422
3bb9ee7a-3	96492	90121	96434	6314	0.926988
3d212933-6	51651	41135	51600	10466	0.944678
3d5db2c5-7	58029	49015	57965	8951	0.916881
3dd322ec-d	43452	34308	43374	9067	0.964266
3ebda633-1	58624	46748	58554	11807	0.91666
3f5aba59-b	37949	28029	37880	9852	0.91078
3facecfc-5	29091	18233	29041	10809	0.901101
40076cf0-9	11737	1556	11682	10127	0.878246
40649f3a-c	75898	68501	75829	7329	0.878292
40ef0972-2	55898	44127	55799	11673	0.917159
41dda962-f	66254	60560	66107	5548	0.921954
42e852b6-6	29534	24901	29482	4582	0.948276
42ec4f79-3	22721	13668	22676	9009	0.913753
436a8d4f-5	45563	36584	45515	8932	0.936744
442aac80-0	43372	35141	43299	8159	0.93357
4435d59d-9	15503	3308	15416	12109	0.877859
4466e388-5	52164	46359	52115	5757	0.896474
44743075-9	14232	3724	14181	10458	0.93842
44a18b5a-5	35646	29864	35559	5696	0.897296
44cd57cd-f	34115	27409	34065	6657	0.955085
45650775-1	13431	8631	13341	4711	0.874549
457d17f3-e	76725	68305	76669	8365	0.961745
45bbe10d-9	85169	77406	85119	7714	0.889292
46f4dc95-7	38949	31080	38862	7783	0.908005
46f5b564-9	16640	5568	16590	11023	0.959176
470d1a47-8	17662	5701	17615	11915	0.938901
4776f60a-a	15596	6425	15546	9122	0.948695
481a9797-c	22985	13802	22941	9140	0.922757
48f284c4-f	17398	9733	17347	7615	0.944846
49035799-9	71812	58108	71764	13657	0.936882
4947da84-0	27572	14516	27493	12978	0.953768
4a40199f-c	27879	19487	27785	8299	0.87854
4b5bd059-9	68290	57065	68216	11152	0.931761
4b7124be-a	37111	31138	37034	5897	0.916568
4b99a8da-d	120871	109601	120784	11184	0.846656
4c492f14-e	10440	1056	10365	9310	0.932868
4c6024d4-7	83976	74340	83920	9581	0.941029
4d996bd7-8	20479	12733	20438	7706	0.944459
4dc70621-6	57286	48338	57193	8856	0.931798
4dee556c-4	14595	4913	14543	9631	0.925138
4e476884-6	67750	57657	67417	9761	0.90503
4e5d0c68-d	90831	82242	90780	8539	0.967092
4ea2926a-4	54067	43542	53989	10448	0.898545
4eb9dd83-d	13909	3228	13864	10637	0.914826
4ebdcea5-4	9986	1001	9909	8909	0.94601
4f0e175e-e	34500	24803	34421	9619	0.912465
4fe0440f-3	59680	47840	59626	11787	0.816153
50511169-2	11877	227	11828	11602	0.94725
51058dd4-e	90648	77810	90564	12755	0.913524
512284a2-4	35770	22344	35716	13373	0.943842
512de53d-2	59048	55258	58996	3739	0.95694
516693ce-8	16318	7518	16222	8705	0.896956
51f39264-7	57378	51202	57282	6081	0.916954
5229c744-7	21255	11734	21200	9467	0.917503
529fa736-9	42153	33020	42012	8993	0.876459
52ba01a4-9	107061	95521	106924	11404	0.904858
53362ac5-6	130249	119138	130172	11035	0.917444
53428f6f-9	38839	27419	38792	11374	0.928521
53768f71-a	19012	8210	18944	10735	0.887285
540480f2-e	11151	71	11008	10938	0.864326
5415287b-7	65821	58004	65775	7772	0.934894
5417eb7f-3	24151	12622	24100	11479	0.961146
542bf712-0	85964	74628	85869	11242	0.930084
5445b3c7-a	82924	74167	82874	8708	0.937414
555940c2-8	17328	6307	17268	10962	0.906404
558804b1-2	12245	1621	12166	10546	0.87948
561bb323-9	20417	11979	20367	8389	0.934557
565a4c7d-6	11866	1016	11767	10752	0.915923
573a44c2-5	12695	3014	12645	9632	0.951412
57490d61-1	25001	17301	24946	7646	0.926236
576d339d-7	20182	13208	20132	6925	0.895451
57f918a9-c	52745	44202	52684	8483	0.910055
57fc9d4a-a	42077	37421	42025	4605	0.937242
5867ec71-5	11570	4101	11479	7379	0.902561
588be544-3	59181	43625	59136	15512	0.925477
58b96def-d	30612	23227	30561	7335	0.94574
59357c32-2	11799	5803	11711	5909	0.868336
5a08039c-0	13102	1070	13052	11983	0.904031
5a57255b-1	105155	95800	105111	9312	0.869631
5af616ca-4	11339	5	11246	11242	0.805373	*
5ba797c9-a	43411	31209	43362	12154	0.923071
5cd7d291-c	24366	12665	24286	11622	0.897092
5cdc3ea4-4	37153	27534	37022	9489	0.883128
5dadaf57-0	36317	27601	36271	8671	0.915811
5e42d1db-2	59589	49744	59540	9797	0.915178
5e6ba8b0-6	112339	103830	112289	8460	0.928605
5eb6d2c8-7	48057	39108	47903	8796	0.912119
5f24c873-e	23800	8335	23756	15422	0.816885
5f32b71a-7	12965	5055	12872	7818	0.923894
5f442770-9	90994	80641	90949	10309	0.880105
5fd596c4-7	54111	43722	54061	10340	0.89207
5fe481e4-c	32344	25563	32293	6731	0.895409
603a30c6-e	38086	25065	38039	12975	0.865819
60eddedc-1	64184	57052	64144	7093	0.946003
613f8ee1-a	54520	45520	54448	8929	0.87815
62005aae-6	19373	9733	19300	9568	0.92454
6330bc1c-2	30361	22101	30300	8200	0.888537
6404df15-f	22376	17230	22320	5091	0.849931
6417294c-e	42931	32904	42833	9930	0.891944
656517fa-8	59962	49710	59852	10143	0.943015
657738d6-7	18226	7055	18177	11123	0.936798
658d87a2-f	70800	60008	70702	10695	0.90575
65eb347e-4	110358	101914	110259	8346	0.931225
6608d081-3	67619	57818	67520	9703	0.919097
664fb2ba-9	52086	43016	52039	9024	0.871011
6669746e-65f3-4dda-9c21-563744f8adcf runid=80486626b0647c350b5ace531cfc22d0bd707667 read=76071 ch=381 start_time=2022-07-21T22:20:41.094056+03:00 flow_cell_id=FAS36701 protocol_group_id=Trial13hNL76telorettes sample_id=no_sample parent_read_id=6669746e-65f3-4dda-9c21-563744f8adcf basecall_model_version_id=2021-05-17_dna_r9.4.1_minion_384_d37a2ab9	11269	5553	11202	5650	0.862124
6766bfdc-8	27911	16231	27857	11627	0.956481
680c5161-d	58188	49709	58096	8388	0.894731
68905faf-f	59686	48876	59634	10759	0.952133
68fe277f-8	79595	65360	79498	14139	0.934154
6a5b4f4f-f	17906	7259	17841	10583	0.894642
6ad578f7-3	11403	2	11212	11211	0.899652
6af68473-2	33537	22706	33485	10780	0.868275
6bb62ace-3	56231	49922	56169	6248	0.946863
6bd6f4f1-d	24777	17324	24717	7394	0.955234
6ce63f0d-a	17487	8107	17426	9320	0.935408
6d2e794a-6	28977	17310	28928	11619	0.937602
6d715736-4	153560	143677	153425	9749	0.93507
6df27729-f	35798	27207	35756	8550	0.921287
6df4ede3-d	20884	8809	20836	12028	0.941969
6dff2ff0-4	29156	24046	29100	5055	0.934125
6e42d4bb-7	25089	17139	25035	7897	0.878941
6e4791c3-a	58436	48520	58393	9874	0.935994
6f019b81-2	36560	24934	36469	11536	0.937153
70e57414-4	52867	45345	52750	7406	0.933027
71b3e2ca-6	38437	28213	38386	10174	0.91842
7358d640-a	53520	47009	53453	6445	0.951901
7371ec2f-7	56390	49017	56342	7326	0.894485
73e65f76-8	19533	11013	19482	8470	0.934357
74479f67-7	97447	88548	97397	8850	0.942486
74ad2190-e	102857	92143	102715	10573	0.918188
74e0d1f7-2	123654	114857	123565	8709	0.836376
758f0356-4	100200	91107	100125	9019	0.85841
76a56177-7	30948	20253	30896	10644	0.951334
7784010d-9	94093	81736	94042	12307	0.886731
77a7f021-6	48330	43120	48231	5112	0.878912
7855703a-0	57557	48238	57511	9274	0.897671
78ba4910-9	31587	18813	31500	12688	0.719026
79ced132-a	51980	39021	51890	12870	0.90373
7a2a04cf-5	25753	11523	25700	14178	0.924531
7a3f2fbc-5	69617	58275	69552	11278	0.824792
7a574146-1	12111	4357	12063	7707	0.949786
7a842837-9	16997	9849	16928	7080	0.813983
7b56dfc6-6	124261	115903	124213	8311	0.866081
7bf979ad-a	49572	33833	49527	15695	0.91424
7c35ae07-5	16448	6655	16397	9743	0.946731
7c50c56d-6	59401	48413	59347	10935	0.942021
7c960c57-5	62134	50236	62084	11849	0.954258
7d03adee-c	108641	101633	108557	6925	0.908592
7d71a48e-1	12967	1912	12836	10925	0.706362
7dc3674c-f	68723	63805	68673	4869	0.905114
7ef7268c-5	77731	67173	77646	10474	0.894692
7f4a9526-b	13004	5442	12930	7489	0.942449
7f505e9e-5	60294	49802	60242	10441	0.948185
7fbc41ef-f	17423	8379	17361	8983	0.893688
7fbf0448-b	31858	22318	31765	9448	0.914162
7fe28d2a-c	71758	61045	71612	10568	0.933384
80117ec3-f	65313	53803	65263	11461	0.897478
803b9eef-c	11124	1233	11080	9848	0.900894
8062adfe-4	119980	112608	119927	7320	0.914481
80860051-f	30746	22713	30655	7943	0.91011
80edbef9-8	9980	3106	9917	6812	0.80872
81fc18b0-9	31778	25206	31700	6495	0.829407
837b927c-6	12897	4529	12850	8322	0.942201
838994fa-e	114178	104052	114130	10079	0.854053
83ac48d7-a	74554	63769	74410	10642	0.892595
83bca243-b	10548	1951	10481	8531	0.916774
847e78e2-b	119460	112615	119313	6699	0.916405
84f27b33-2	29013	16129	28963	12835	0.909544
85882fe5-0	69533	62727	69465	6739	0.952218
863d9589-9	30742	21938	30685	8748	0.951417
86564a6c-9	69857	60739	69712	8974	0.92924
86575253-5	77839	68772	77739	8968	0.90533
86a5397c-1	29961	20888	29900	9013	0.933097
87705b4c-4	66349	62809	66256	3448	0.908353
878acd47-e	31746	17122	31699	14578	0.924544
880d2c9e-9	56655	49519	56515	6997	0.94712
88af8338-1	23379	15612	23311	7700	0.717532
89038274-1	15553	3934	15424	11491	0.960404
89cf4c0c-7	55474	54002	55315	1314	0.797565
8a2ef183-5	27743	16478	27693	11216	0.900678
8a4cae3d-6	117706	113534	117613	4080	0.709804
8a9107d0-b	83003	73762	82952	9191	0.905233
8aaca673-d	21105	12064	21027	8964	0.92693
8b19b99c-2	40213	27349	40167	12819	0.909509
8b3203ec-6	64603	48349	64508	16160	0.823824
8b397add-4	14574	1646	14505	12860	0.87916
8bc7827b-8	18497	8410	18415	10006	0.91735
8c2c3af6-4	20697	10425	20607	10183	0.861436
8c45effc-3	19725	9511	19674	10164	0.956907
8d5fe6a7-d	11686	302	11631	11330	0.92286
8d76eb5e-8	64678	56212	64633	8422	0.900617
8d774054-2	28933	17130	28883	11754	0.89595
8dddd055-8	21556	9714	21446	11733	0.930708
8f2cff6d-1	24819	10432	24721	14290	0.938628
902e8782-6	56918	44646	56872	12227	0.826531
905c9d89-c	14516	8701	14466	5766	0.937912
9061c48f-2	17195	6972	17140	10169	0.966958
917a2947-3	17766	7339	17700	10362	0.923181
91d8157e-e	87639	72511	87592	15082	0.886222
9397cfbf-5	38272	31932	38223	6292	0.911157
9492abc7-0	12135	3615	12092	8478	0.922151
94a027b9-c	24949	16828	24902	8075	0.795542
95444e8c-9	36251	30842	36172	5331	0.943913
9558cf85-7	11566	2443	11515	9073	0.95426
95b8f922-8	12056	5371	12000	6630	0.967572
96048a40-0	28712	20268	28656	8389	0.942067
965b717d-5	30548	17833	30449	12617	0.859475
965ec28e-b	77005	60450	76963	16514	0.945016
9668aadf-1	65229	55224	65156	9933	0.897513
96c89194-6	86790	83434	86723	3290	0.896657
96d8193f-f	17342	13657	17268	3612	0.947121
96daf78c-1	49232	40721	49182	8462	0.941858
9768cba9-c	49612	41619	49565	7947	0.913678
97eae0f1-7	85225	73506	85145	11640	0.919244
98003231-3	38838	30224	38757	8534	0.879775
9806e5f3-4	77367	61809	77316	15508	0.904952
988d4663-4	20106	14816	20058	5243	0.974633
98e4c47d-d	17519	9111	17445	8335	0.931494
9950f954-3	14367	4476	14297	9822	0.882
995e3936-c	47058	31650	47000	15351	0.916162
996920dd-9	11978	2037	11922	9886	0.849181
997753df-0	126848	119612	126783	7172	0.772309
997843d4-2	79445	68981	79367	10387	0.94368
99d67fef-7	21568	12029	21518	9490	0.902002
99dfc556-7	38412	33609	38360	4752	0.892887
99fe210c-1	38908	32608	38847	6240	0.908013
9a649b46-3	22416	9211	22367	13157	0.961313
9b2fdb45-4	33532	26408	33452	7045	0.930873
9b52ee27-d	51861	42813	51805	8993	0.94429
9b703aa7-7	47670	37619	47575	9957	0.900773
9b7e84b1-d	44528	34005	44478	10474	0.890968
9c0a514f-f	15426	5103	15339	10237	0.947055
9cdc9ecf-e	15665	8325	15613	7289	0.924955
9d6088c9-4	44247	34708	44180	9473	0.946796
9d984634-2	120989	112913	120902	7990	0.927159
9d990bf4-1	74546	61115	74456	13342	0.925124
9e3b828d-0	37433	29207	37371	8165	0.942192
9eb889b4-e	106840	98663	106790	8128	0.958415
9ec2f149-c	99642	91301	99543	8243	0.921509
9ededf3e-9	35078	23803	35027	11225	0.906726
9efd3b81-0	27324	14235	27265	13031	0.897015
9f16d1b1-f	91853	80674	91700	11027	0.813464
9f53e276-1	17274	7333	17174	9842	0.810303
9f8c44fb-c	27246	18622	27197	8576	0.860541
a012e8ef-b	137029	124401	136979	12579	0.959377
a01704f6-9	29402	17729	29326	11598	0.943439
a04f0a8c-5	26445	17214	26362	9149	0.880643
a0fd3bcd-1	69138	57610	69041	11432	0.922498
a11afbb9-e	41220	33349	41169	7821	0.920471
a11f9e15-6	166825	152232	166775	14544	0.937706
a229c6fc-f	39509	30212	39456	9245	0.942239
a22fedf6-1	11233	2823	11151	8329	0.814383
a2448d5a-b	27980	20856	27902	7047	0.939407
a29135cc-d	11721	5343	11674	6332	0.961308
a2b850a4-0	44463	30811	44398	13588	0.914263
a34613eb-8	89256	84101	89197	5097	0.936629
a5177661-4	27968	19630	27892	8263	0.780346
a51ff12d-4	35869	28101	35814	7714	0.938553
a5b4f16a-0	56206	42805	56159	13355	0.889629
a64626a4-b	24718	17120	24627	7508	0.949387
a64ca5f8-9	62963	52826	62895	10070	0.917875
a7f58014-5	26362	12677	26283	13607	0.950687
a80c8f5c-3	84829	76804	84737	7934	0.798714
a9664c76-6	12571	4560	12507	7948	0.744967
a9ebf129-6	104169	93581	104118	10538	0.943253
aa5f29bc-d	45719	37829	45666	7838	0.932891
aabc9bfc-2	23944	16748	23887	7140	0.92507
aacda431-b	11665	2722	11576	8855	0.883569
aadddce9-a	87974	77817	87924	10108	0.9352
ab13af9f-b	31544	23601	31492	7892	0.930436
ab5e573d-d	10860	8	10710	10703	0.884799
ab7be695-e	13130	2811	13083	10273	0.899153
abc41910-3	90371	84101	90316	6216	0.921976
abd2c785-8	65104	57864	65013	7150	0.802378
ad64fc11-4	114307	102703	114244	11542	0.915006
ae54b16a-c	18299	8279	18233	9955	0.932898
aea30fda-0	108043	100601	107949	7349	0.943666
aefdc973-c	12434	5053	12363	7311	0.931336
af869796-a	28449	20420	28353	7934	0.878246
b01e1536-d	39903	30731	39855	9125	0.862356
b0214d40-e	34830	23615	34749	11135	0.93965
b04c0827-6	21776	11680	21724	10045	0.923544
b08c44df-4	70688	59567	70637	11071	0.931172
b097e2ff-7	66763	54121	66681	12561	0.816655
b123ea87-6	42784	34630	42732	8103	0.936567
b1c1ec72-2	73386	66147	73341	7195	0.866574
b2c3d11c-5	72645	54820	72551	17732	0.971069
b317efc7-9	56840	46837	56795	9959	0.722161
b31d8b93-5	46304	34706	46258	11553	0.929888
b34c5706-e	20093	13249	20044	6796	0.924367
b3de89d2-9	42529	34611	42481	7871	0.945877
b505441c-9	55920	46745	55868	9124	0.94783
b6a59ea6-9	20288	8450	20235	11786	0.941456
b6b13e0a-3	63574	59341	63513	4173	0.863168
b6bf00c7-d	17435	4854	17335	12482	0.870694
b71abc22-3	21660	11759	21616	9858	0.894603
b71b9f50-a	68223	55522	68169	12648	0.952641
b79e8c4a-2	10343	18	10277	10260	0.830117	*
b7e3c982-a	10846	1102	10755	9654	0.912368
b7f6a6c6-d	15151	5010	15065	10056	0.920147
b7fe9288-a	39796	30052	39743	9692	0.872266
b94d7ce3-9	81174	72711	81121	8411	0.875401
b9824ba3-7	53136	34537	53079	18543	0.962466
b9e2e757-3	77657	65417	77600	12184	0.957567
ba083fc6-2	12010	3413	11960	8548	0.933435
bafebb62-a	35951	27824	35837	8014	0.918268
bb561687-d	26514	16530	26444	9915	0.924458
bb9c60d8-a	86026	77249	85982	8734	0.91951
bbd5eabd-a	24937	6941	24887	17947	0.947289
bc98fbfd-9	14847	4701	14798	10098	0.933254
bcb00036-9	26867	15832	26801	10970	0.925889
bcf89495-e	39610	28202	39526	11325	0.853598
bd020f68-f	20504	11244	20459	9216	0.918077
bd900d02-e	109186	98805	109124	10320	0.937306
bdcb2b45-c	13070	10528	13021	2494	0.912189
be0ecd56-6	97551	86223	97423	11201	0.885546
be721034-8	65444	55112	65396	10285	0.919883
be7310ff-8	28777	23301	28725	5425	0.917419
be9e32d8-5	50579	39509	50524	11016	0.923203
bed5e475-f	50289	42618	50216	7599	0.885116
befc42fb-c	28465	23355	28368	5014	0.936179
bf0f6bc9-5	18482	10418	18428	8011	0.938959
bf3c09cc-c	29708	20214	29659	9446	0.91372
bfa6ba63-c	47212	38501	47163	8663	0.899227
bfcee617-a	101818	89624	101771	12148	0.922456
c01e2a33-2	59285	50701	59200	8500	0.962941
c0352837-3	43432	35720	43378	7659	0.828176
c0fcfd1d-e	19754	12109	19700	7592	0.897655
c17bd704-b	13744	2555	13665	11111	0.927549
c1d52922-9	13745	9551	13650	4100	0.899024
c224a20b-8	78281	68066	78226	10161	0.958075
c25f800c-d	24043	13515	23983	10469	0.928838
c2a19394-0	94541	83017	94454	11438	0.890365
c2c57ab4-7	66323	58539	66274	7736	0.912358
c3276a34-9	15053	7078	14999	7922	0.952285
c342ec46-7	69449	56667	69390	12724	0.90011
c368acc0-6	20295	11265	20229	8965	0.913441
c388da1d-2	37013	28501	36959	8459	0.955905
c38e3c87-9	11182	7802	11131	3330	0.861862
c411edca-6	12544	5341	12495	7155	0.930538
c425562f-6	73499	62330	73402	11073	0.952587
c4cafb18-1	40389	31557	40310	8754	0.90987
c4f8333c-0	47017	36019	46945	10927	0.907568
c5b0118c-e	75927	65028	75879	10852	0.911537
c6154192-2	40589	30708	40489	9782	0.937027
c6c4ca35-4	97442	87726	97387	9662	0.92041
c7270b4c-5	86585	75649	86537	10889	0.92497
c79f8673-4	127258	115439	127200	11762	0.93598
c937bf22-4	78129	69315	78062	8748	0.937586
c945acdb-d	21105	11240	21021	9782	0.886117
c95d1ba8-2	42893	33634	42796	9163	0.901015
c9634f09-c	61478	52327	61428	9102	0.958581
c9640752-3	76371	69818	76291	6474	0.838122
c973a03a-6	36435	28916	36386	7471	0.883282
caae860e-7	15657	7755	15540	7786	0.927305
cabe05de-c	12664	9210	12597	3388	0.881641
cb149c7a-2	30766	22004	30673	8670	0.958247
cb6f6b1f-7	18432	2946	18359	15414	0.95569
cb72365c-8	91936	83725	91880	8156	0.915277
cbd00065-5	21114	9138	21059	11922	0.927948
cc535728-d	16966	6041	16911	10871	0.929629
cccd11ad-c	29974	25960	29884	3925	0.879745
cd631bee-e	46890	39701	46836	7136	0.954316
cd8d196f-c	10122	4	10031	10028	0.876147	*
cdc79598-3	63728	56502	63682	7181	0.948057
cdf0f8b2-c	112589	103825	112514	8690	0.92382
cea0b4b8-4	15429	3215	15388	12174	0.918351
ceaa97f8-0	10020	3611	9968	6358	0.918685
ceb3e255-f	49361	39502	49300	9799	0.948668
cee194dd-8	12371	723	12312	11590	0.80371
cf73fe8b-2	61990	45929	61938	16010	0.901936
cf781315-d	63388	56712	63332	6621	0.953028
d0119449-1	16873	8531	16800	8270	0.949335
d0120420-0	13918	2436	13848	11413	0.94664
d0dd92fb-7	37422	25124	37370	12247	0.858741
d1ee99e1-2	72706	61831	72639	10809	0.912943
d2827c21-1	25492	17904	25433	7530	0.933068
d3346f3e-c	56549	47050	56468	9419	0.935662
d3c78ae7-b	57778	47266	57686	10421	0.898954
d40e7cc1-f	31028	21121	30941	9821	0.878627
d4644737-3	13010	2510	12915	10406	0.912647
d505b3f1-2	52283	40002	52231	12230	0.891415
d53e5fff-4	31289	19636	31239	11604	0.925026
d5ad58cf-0	120094	108660	120009	11350	0.939383
d5b7b18b-d	54356	47744	54300	6557	0.900259
d62c5cd3-e	97694	89313	97645	8333	0.930637
d7582e9f-c	15731	9701	15677	5977	0.924544
d7614272-3	12676	3842	12625	8784	0.881034
d77706da-7	50187	37905	50130	12226	0.934647
d85d2404-c	122317	110939	122225	11287	0.936298
d8eb47dd-8	12641	2	12593	12592	0.930273	*
d97b8e60-2	41894	32932	41823	8892	0.769006
d9d7fc41-8	37460	29110	37331	8222	0.863172
da1a1285-a	17486	10709	17434	6726	0.926851
da7eb243-3	26076	13936	25986	12051	0.941333
db20569d-1	15160	7421	15100	7680	0.914323
db21c254-9	41750	25523	41659	16137	0.965421
db7de30d-7	47285	37640	47215	9576	0.947368
dbab2e30-8	58743	50745	58695	7951	0.932336
dbbc510b-9	88316	81413	88234	6822	0.926708
dbe98c48-e	27371	18149	27302	9154	0.925388
dc05db99-a	75131	66605	75088	8484	0.855493
dcc309fa-2	34152	24406	34100	9695	0.938525
dd0c0d7d-0	31420	22121	31366	9246	0.923751
de22871b-1	28462	17848	28400	10553	0.88155
dea6de52-e	12037	4051	11969	7919	0.944943
ded688a4-8	20430	12759	20380	7622	0.908685
e0f9df4d-f	11188	3	11119	11117	0.885041	*
e10b8c31-e	42579	32581	42503	9923	0.744231
e160f432-b	12336	2966	12296	9331	0.945772
e1889822-0	65776	59809	65679	5871	0.878045
e18bc4cc-4	142920	133902	142869	8968	0.928858
e1d24a25-a	37845	28107	37795	9689	0.930333
e2b628d1-e	203437	190918	203385	12468	0.930863
e35ea648-0	32488	19015	32391	13377	0.956268
e367cd83-e	21394	10611	21338	10728	0.934937
e3b3590a-7	17905	9931	17806	7876	0.889411
e4293ae6-5	33937	24214	33881	9668	0.932044
e4407143-b	34700	27135	34600	7466	0.944817
e52c7a72-f	51299	45313	51247	5935	0.924853
e5c18437-3	28609	16507	28559	12053	0.945657
e6836e5b-5	79126	69646	79030	9385	0.935535
e6c03bee-f	33312	21860	33257	11398	0.966047
e7166bb6-a	12079	2733	12027	9295	0.93319
e7bcaaed-9	20832	7062	20741	13680	0.873319
e824ca01-f	141451	130821	141400	10580	0.939225
e827b665-5	28848	18510	28778	10269	0.897166
e9d89b73-a	12806	4314	12736	8423	0.927342
ea5bc221-f	10059	34	9962	9929	0.920536
ea8454e0-2	51824	40517	51770	11254	0.854096
ea85dbac-d	16563	5778	16517	10740	0.93175
eb00d97e-c	13318	4937	13232	8296	0.960463
eb23d7e6-d	84995	67335	84924	17590	0.840875
eb8962b9-6	12341	5256	12256	7001	0.941865
ebf95da3-7	138090	129757	138038	8282	0.898937
ec8853a4-1	14977	6704	14926	8223	0.915481
ecdbd285-7	13641	4780	13584	8805	0.954231
ed085dc3-b	206226	191025	206179	15155	0.866975
ed3cf3bb-b	73936	69728	73886	4159	0.873768
ed3dbd16-d	42034	32916	41963	9048	0.895999
edf8ee4f-7	80358	70703	80309	9607	0.820964
ee1bda69-6	112202	106267	112132	5866	0.948858
ee4dc97a-e	68130	58703	68080	9378	0.949989
ee5634fb-c	62131	52009	62077	10069	0.838912
eefcf86f-0	28385	17001	28337	11337	0.938167
ef80717b-e	27628	17212	27546	10335	0.874311
efbb6b7f-1	104808	95043	104757	9715	0.918888
efdf4f5d-b	35711	22907	35641	12735	0.942678
f0916e8d-f	65067	55441	65018	9578	0.940175
f0d4a62d-9	45407	32744	45356	12613	0.90375
f0eeef23-d	33458	24608	33399	8792	0.742493
f21c8e6a-6	30554	18912	30415	11504	0.919506
f2294ff4-e	61579	54258	61526	7269	0.892145
f26534ed-c	31868	20204	31786	11583	0.884486
f2e2edb2-e	11636	4250	11585	7336	0.925845
f2e8e671-e	35875	27461	35823	8363	0.892144
f2fc1880-3	15819	6069	15768	9700	0.848247
f359fbd4-c	79767	68651	79694	11044	0.920228
f3a85549-a	29387	21018	29327	8310	0.948496
f3c07077-6	48232	35510	48137	12628	0.898876
f43e6723-0	33175	23963	33100	9138	0.968046
f4680a2f-5	14924	834	14881	14048	0.927961
f48b8286-8	91427	81101	91364	10264	0.899844
f5504ccc-3	16050	6340	16003	9664	0.943605
f5b0117e-7	36852	27657	36800	9144	0.943898
f6aef592-e	39476	28328	39384	11057	0.952428
f7bbcde7-6	24186	16232	24134	7903	0.839428
f7e60cd1-8	22856	16144	22703	6560	0.908079
f875a287-8	37738	26906	37690	10785	0.910153
f8f6ab3d-2	24652	17524	24597	7074	0.912214
fa226e1c-c	18081	10404	18017	7614	0.919622
fb9b0cd4-d	17828	4119	17764	13646	0.933167
fc0cfd1b-b	33557	23537	33507	9971	0.925484
fc76bd2a-c	17612	14163	17516	3354	0.884019
fcec57ab-9	36112	29012	36063	7052	0.881736
fd69ff6e-7	43112	34275	42912	8638	0.933086
fe12717b-0	121555	106907	121476	14570	0.829375
fe70d041-5	31822	22008	31775	9768	0.916974
fec6aee5-c	19938	7334	19891	12558	0.918857
ff054fb5-7	55090	43209	54994	11786	0.919566
ff24c010-7	16108	8163	16045	7883	0.913358

## Sheet: MM mouse blood
Read_ID	Read_length	Telomere_start	Telomere_end	Telomere_length	Telomere_density	Truncated_telomere
004aedaa-c47c-4970-8d00-e3088cebbe0b runid=d0c0225915d69fb63b16b2d3611c41a173a8f274 read=94068 ch=444 start_time=2022-08-18T21:06:35.315988+03:00 flow_cell_id=FAP45942 protocol_group_id=trial15b sample_id=no_sample barcode=barcode01 barcode_alias=barcode01 parent_read_id=004aedaa-c47c-4970-8d00-e3088cebbe0b basecall_model_version_id=2021-05-17_dna_r9.4.1_minion_384_d37a2ab9	69942	42891	69858	26968	0.917495
025f40c0-2335-4605-94ce-9d269d6ec218 runid=013d76b4bf60f74cb59e2ad11c4ea5d7172d4900 read=103555 ch=212 start_time=2022-12-08T08:52:30.246125+02:00 flow_cell_id=FAU65345 protocol_group_id=Trial18Mouse sample_id=no_sample barcode=barcode07 barcode_alias=barcode07 parent_read_id=025f40c0-2335-4605-94ce-9d269d6ec218 basecall_model_version_id=2021-05-17_dna_r9.4.1_minion_384_d37a2ab9	33843	8105	33768	25664	0.977868
02bce87c-dfc0-4f99-9e31-e3891f5ecb13 runid=013d76b4bf60f74cb59e2ad11c4ea5d7172d4900 read=85187 ch=500 start_time=2022-12-08T05:01:13.246125+02:00 flow_cell_id=FAU65345 protocol_group_id=Trial18Mouse sample_id=no_sample barcode=barcode07 barcode_alias=barcode07 parent_read_id=02bce87c-dfc0-4f99-9e31-e3891f5ecb13 basecall_model_version_id=2021-05-17_dna_r9.4.1_minion_384_d37a2ab9	43482	16856	43399	26544	0.92827
0357f6e9-768a-49ee-b12d-4695738c764c runid=013d76b4bf60f74cb59e2ad11c4ea5d7172d4900 read=40048 ch=387 start_time=2022-12-07T23:31:32.246125+02:00 flow_cell_id=FAU65345 protocol_group_id=Trial18Mouse sample_id=no_sample barcode=barcode07 barcode_alias=barcode07 parent_read_id=0357f6e9-768a-49ee-b12d-4695738c764c basecall_model_version_id=2021-05-17_dna_r9.4.1_minion_384_d37a2ab9	50842	17727	50762	33036	0.862877
038f4b7d-22de-4bf6-9000-a38fa891192e runid=d0c0225915d69fb63b16b2d3611c41a173a8f274 read=267652 ch=117 start_time=2022-08-19T11:38:10.315988+03:00 flow_cell_id=FAP45942 protocol_group_id=trial15b sample_id=no_sample barcode=barcode01 barcode_alias=barcode01 parent_read_id=038f4b7d-22de-4bf6-9000-a38fa891192e basecall_model_version_id=2021-05-17_dna_r9.4.1_minion_384_d37a2ab9	53456	13828	53380	39553	0.677268
107642c6-9f04-435c-8441-1e8bf7b6aaf8 runid=013d76b4bf60f74cb59e2ad11c4ea5d7172d4900 read=84720 ch=79 start_time=2022-12-08T04:33:32.246125+02:00 flow_cell_id=FAU65345 protocol_group_id=Trial18Mouse sample_id=no_sample barcode=barcode07 barcode_alias=barcode07 parent_read_id=107642c6-9f04-435c-8441-1e8bf7b6aaf8 basecall_model_version_id=2021-05-17_dna_r9.4.1_minion_384_d37a2ab9	41289	15668	41162	25495	0.938145
151c05ad-e9d6-4af7-b35c-cb8167be57ee runid=013d76b4bf60f74cb59e2ad11c4ea5d7172d4900 read=80655 ch=100 start_time=2022-12-08T04:09:56.246125+02:00 flow_cell_id=FAU65345 protocol_group_id=Trial18Mouse sample_id=no_sample barcode=barcode07 barcode_alias=barcode07 parent_read_id=151c05ad-e9d6-4af7-b35c-cb8167be57ee basecall_model_version_id=2021-05-17_dna_r9.4.1_minion_384_d37a2ab9	55434	28559	54884	26326	0.958102
167a70b1-0553-4fc9-a26e-69e6fc96d03e runid=d0c0225915d69fb63b16b2d3611c41a173a8f274 read=64387 ch=262 start_time=2022-08-20T01:26:54.315988+03:00 flow_cell_id=FAP45942 protocol_group_id=trial15b sample_id=no_sample barcode=barcode01 barcode_alias=barcode01 parent_read_id=167a70b1-0553-4fc9-a26e-69e6fc96d03e basecall_model_version_id=2021-05-17_dna_r9.4.1_minion_384_d37a2ab9	49418	18814	49326	30513	0.904303
186b8179-b2b5-4fe5-994e-4f694ce69699 runid=013d76b4bf60f74cb59e2ad11c4ea5d7172d4900 read=38207 ch=453 start_time=2022-12-07T23:00:34.246125+02:00 flow_cell_id=FAU65345 protocol_group_id=Trial18Mouse sample_id=no_sample barcode=barcode07 barcode_alias=barcode07 parent_read_id=186b8179-b2b5-4fe5-994e-4f694ce69699 basecall_model_version_id=2021-05-17_dna_r9.4.1_minion_384_d37a2ab9	35100	11	34585	34575	0.932639
18dcdd1e-173e-4e16-8ce9-cab4a425e6cb runid=013d76b4bf60f74cb59e2ad11c4ea5d7172d4900 read=56354 ch=501 start_time=2022-12-08T01:37:00.246125+02:00 flow_cell_id=FAU65345 protocol_group_id=Trial18Mouse sample_id=no_sample barcode=barcode07 barcode_alias=barcode07 parent_read_id=18dcdd1e-173e-4e16-8ce9-cab4a425e6cb basecall_model_version_id=2021-05-17_dna_r9.4.1_minion_384_d37a2ab9	37166	11540	37085	25546	0.955962
1972046e-1008-4446-ba13-619b1b70a688 runid=013d76b4bf60f74cb59e2ad11c4ea5d7172d4900 read=165499 ch=41 start_time=2022-12-08T23:57:40.246125+02:00 flow_cell_id=FAU65345 protocol_group_id=Trial18Mouse sample_id=no_sample barcode=barcode07 barcode_alias=barcode07 parent_read_id=1972046e-1008-4446-ba13-619b1b70a688 basecall_model_version_id=2021-05-17_dna_r9.4.1_minion_384_d37a2ab9	96833	76005	96743	20739	0.950383
19df5835-c571-4263-9af8-14677abbc090 runid=013d76b4bf60f74cb59e2ad11c4ea5d7172d4900 read=186670 ch=5 start_time=2022-12-08T19:11:46.246125+02:00 flow_cell_id=FAU65345 protocol_group_id=Trial18Mouse sample_id=no_sample barcode=barcode07 barcode_alias=barcode07 parent_read_id=19df5835-c571-4263-9af8-14677abbc090 basecall_model_version_id=2021-05-17_dna_r9.4.1_minion_384_d37a2ab9	44031	8740	43946	35207	0.913256
1aba5234-7124-4a96-8812-0ac028126bf0 runid=013d76b4bf60f74cb59e2ad11c4ea5d7172d4900 read=32901 ch=451 start_time=2022-12-07T22:58:13.246125+02:00 flow_cell_id=FAU65345 protocol_group_id=Trial18Mouse sample_id=no_sample barcode=barcode07 barcode_alias=barcode07 parent_read_id=1aba5234-7124-4a96-8812-0ac028126bf0 basecall_model_version_id=2021-05-17_dna_r9.4.1_minion_384_d37a2ab9	35815	2	35698	35697	0.938202
220ed515-de55-4908-8ba2-e4d05dec7b94 runid=013d76b4bf60f74cb59e2ad11c4ea5d7172d4900 read=77134 ch=188 start_time=2022-12-08T03:09:58.246125+02:00 flow_cell_id=FAU65345 protocol_group_id=Trial18Mouse sample_id=no_sample barcode=barcode04 barcode_alias=barcode04 parent_read_id=220ed515-de55-4908-8ba2-e4d05dec7b94 basecall_model_version_id=2021-05-17_dna_r9.4.1_minion_384_d37a2ab9	76100	37820	76000	38181	0.879416
2e8832d6-7e5d-4ff6-9b4f-9e2810783dd4 runid=d0c0225915d69fb63b16b2d3611c41a173a8f274 read=60001 ch=440 start_time=2022-08-18T20:08:59.315988+03:00 flow_cell_id=FAP45942 protocol_group_id=trial15b sample_id=no_sample barcode=barcode01 barcode_alias=barcode01 parent_read_id=2e8832d6-7e5d-4ff6-9b4f-9e2810783dd4 basecall_model_version_id=2021-05-17_dna_r9.4.1_minion_384_d37a2ab9	69964	24283	69883	45601	0.949277
3043029a-8e0f-439f-91a3-922ae7325000 runid=013d76b4bf60f74cb59e2ad11c4ea5d7172d4900 read=55948 ch=78 start_time=2022-12-08T01:10:42.246125+02:00 flow_cell_id=FAU65345 protocol_group_id=Trial18Mouse sample_id=no_sample barcode=barcode07 barcode_alias=barcode07 parent_read_id=3043029a-8e0f-439f-91a3-922ae7325000 basecall_model_version_id=2021-05-17_dna_r9.4.1_minion_384_d37a2ab9	33792	218	33695	33478	0.933509
32a5e1a9-6985-4e68-a79f-f1ac52bf00ef runid=013d76b4bf60f74cb59e2ad11c4ea5d7172d4900 read=179871 ch=462 start_time=2022-12-08T18:14:28.246125+02:00 flow_cell_id=FAU65345 protocol_group_id=Trial18Mouse sample_id=no_sample barcode=barcode07 barcode_alias=barcode07 parent_read_id=32a5e1a9-6985-4e68-a79f-f1ac52bf00ef basecall_model_version_id=2021-05-17_dna_r9.4.1_minion_384_d37a2ab9	65940	22202	65877	43676	0.947385
35d8bec5-ae46-4c02-a956-1790ed433cff runid=013d76b4bf60f74cb59e2ad11c4ea5d7172d4900 read=50103 ch=211 start_time=2022-12-08T00:22:49.246125+02:00 flow_cell_id=FAU65345 protocol_group_id=Trial18Mouse sample_id=no_sample barcode=barcode07 barcode_alias=barcode07 parent_read_id=35d8bec5-ae46-4c02-a956-1790ed433cff basecall_model_version_id=2021-05-17_dna_r9.4.1_minion_384_d37a2ab9	53223	20525	53074	32550	0.905223
3662de44-da27-4f29-84d9-9bdcf4982798 runid=013d76b4bf60f74cb59e2ad11c4ea5d7172d4900 read=124072 ch=316 start_time=2022-12-08T09:57:30.246125+02:00 flow_cell_id=FAU65345 protocol_group_id=Trial18Mouse sample_id=no_sample barcode=barcode07 barcode_alias=barcode07 parent_read_id=3662de44-da27-4f29-84d9-9bdcf4982798 basecall_model_version_id=2021-05-17_dna_r9.4.1_minion_384_d37a2ab9	60570	4553	60489	55937	0.927454
38663552-fa16-447d-8458-2b6d7e9b38b8 runid=013d76b4bf60f74cb59e2ad11c4ea5d7172d4900 read=58744 ch=476 start_time=2022-12-08T02:25:20.246125+02:00 flow_cell_id=FAU65345 protocol_group_id=Trial18Mouse sample_id=no_sample barcode=barcode04 barcode_alias=barcode04 parent_read_id=38663552-fa16-447d-8458-2b6d7e9b38b8 basecall_model_version_id=2021-05-17_dna_r9.4.1_minion_384_d37a2ab9	40995	7	40881	40875	0.899425
3c688d50-7828-4f30-8392-b578eee1a743 runid=013d76b4bf60f74cb59e2ad11c4ea5d7172d4900 read=139531 ch=44 start_time=2022-12-08T12:15:34.246125+02:00 flow_cell_id=FAU65345 protocol_group_id=Trial18Mouse sample_id=no_sample barcode=barcode07 barcode_alias=barcode07 parent_read_id=3c688d50-7828-4f30-8392-b578eee1a743 basecall_model_version_id=2021-05-17_dna_r9.4.1_minion_384_d37a2ab9	39001	36117	38900	2784	0.947917
3fa2c120-633d-4796-b33f-d8e820f4c74c runid=013d76b4bf60f74cb59e2ad11c4ea5d7172d4900 read=118386 ch=287 start_time=2022-12-08T09:11:49.246125+02:00 flow_cell_id=FAU65345 protocol_group_id=Trial18Mouse sample_id=no_sample barcode=barcode07 barcode_alias=barcode07 parent_read_id=3fa2c120-633d-4796-b33f-d8e820f4c74c basecall_model_version_id=2021-05-17_dna_r9.4.1_minion_384_d37a2ab9	56092	12771	55995	43225	0.844419
41612e98-ff22-461a-b041-0cc84108707a runid=d0c0225915d69fb63b16b2d3611c41a173a8f274 read=29948 ch=344 start_time=2022-08-19T03:52:20.315988+03:00 flow_cell_id=FAP45942 protocol_group_id=trial15b sample_id=no_sample barcode=barcode01 barcode_alias=barcode01 parent_read_id=41612e98-ff22-461a-b041-0cc84108707a basecall_model_version_id=2021-05-17_dna_r9.4.1_minion_384_d37a2ab9	72214	16306	72086	55781	0.836557
436f354d-1264-4f93-8a2d-2ee5ab4999cd runid=013d76b4bf60f74cb59e2ad11c4ea5d7172d4900 read=80187 ch=420 start_time=2022-12-08T11:20:56.246125+02:00 flow_cell_id=FAU65345 protocol_group_id=Trial18Mouse sample_id=no_sample barcode=barcode07 barcode_alias=barcode07 parent_read_id=436f354d-1264-4f93-8a2d-2ee5ab4999cd basecall_model_version_id=2021-05-17_dna_r9.4.1_minion_384_d37a2ab9	56243	4336	56160	51825	0.945528
439c7d84-9c85-40b1-8e69-b0a3a20e3437 runid=013d76b4bf60f74cb59e2ad11c4ea5d7172d4900 read=55143 ch=133 start_time=2022-12-08T01:17:45.246125+02:00 flow_cell_id=FAU65345 protocol_group_id=Trial18Mouse sample_id=no_sample barcode=barcode07 barcode_alias=barcode07 parent_read_id=439c7d84-9c85-40b1-8e69-b0a3a20e3437 basecall_model_version_id=2021-05-17_dna_r9.4.1_minion_384_d37a2ab9	68984	42012	68900	26889	0.970806
4980b565-da0c-4591-ad1f-caf3975aa4d7 runid=013d76b4bf60f74cb59e2ad11c4ea5d7172d4900 read=111775 ch=232 start_time=2022-12-08T09:25:53.246125+02:00 flow_cell_id=FAU65345 protocol_group_id=Trial18Mouse sample_id=no_sample barcode=barcode07 barcode_alias=barcode07 parent_read_id=4980b565-da0c-4591-ad1f-caf3975aa4d7 basecall_model_version_id=2021-05-17_dna_r9.4.1_minion_384_d37a2ab9	99871	58501	99787	41287	0.94686
4a0390ce-f14f-45b2-bbd5-a2cd798f6201 runid=013d76b4bf60f74cb59e2ad11c4ea5d7172d4900 read=43249 ch=503 start_time=2022-12-08T02:28:26.246125+02:00 flow_cell_id=FAU65345 protocol_group_id=Trial18Mouse sample_id=no_sample barcode=barcode04 barcode_alias=barcode04 parent_read_id=4a0390ce-f14f-45b2-bbd5-a2cd798f6201 basecall_model_version_id=2021-05-17_dna_r9.4.1_minion_384_d37a2ab9	33261	3	33173	33171	0.7578	*
4ab698a8-49ca-4e17-afee-034ab926ad79 runid=013d76b4bf60f74cb59e2ad11c4ea5d7172d4900 read=202094 ch=311 start_time=2022-12-08T15:43:32.246125+02:00 flow_cell_id=FAU65345 protocol_group_id=Trial18Mouse sample_id=no_sample barcode=barcode07 barcode_alias=barcode07 parent_read_id=4ab698a8-49ca-4e17-afee-034ab926ad79 basecall_model_version_id=2021-05-17_dna_r9.4.1_minion_384_d37a2ab9	93077	48619	92991	44373	0.948122
4e747c5c-1010-438e-bcce-e4282a984db7 runid=d0c0225915d69fb63b16b2d3611c41a173a8f274 read=191984 ch=309 start_time=2022-08-19T05:20:29.315988+03:00 flow_cell_id=FAP45942 protocol_group_id=trial15b sample_id=no_sample barcode=barcode01 barcode_alias=barcode01 parent_read_id=4e747c5c-1010-438e-bcce-e4282a984db7 basecall_model_version_id=2021-05-17_dna_r9.4.1_minion_384_d37a2ab9	37905	3459	37764	34306	0.943887
4ea6fc08-fe14-4218-830b-480b4be35cdf runid=013d76b4bf60f74cb59e2ad11c4ea5d7172d4900 read=16999 ch=409 start_time=2022-12-07T20:35:13.246125+02:00 flow_cell_id=FAU65345 protocol_group_id=Trial18Mouse sample_id=no_sample barcode=barcode07 barcode_alias=barcode07 parent_read_id=4ea6fc08-fe14-4218-830b-480b4be35cdf basecall_model_version_id=2021-05-17_dna_r9.4.1_minion_384_d37a2ab9	62452	28502	62369	33868	0.956153
506635b7-3c84-4113-95fc-e5dc36925fdb runid=013d76b4bf60f74cb59e2ad11c4ea5d7172d4900 read=86335 ch=355 start_time=2022-12-08T04:20:49.246125+02:00 flow_cell_id=FAU65345 protocol_group_id=Trial18Mouse sample_id=no_sample barcode=barcode07 barcode_alias=barcode07 parent_read_id=506635b7-3c84-4113-95fc-e5dc36925fdb basecall_model_version_id=2021-05-17_dna_r9.4.1_minion_384_d37a2ab9	107326	64410	107239	42830	0.949965
52840992-4b3b-4bc1-9b06-911ac5bfe7ce runid=013d76b4bf60f74cb59e2ad11c4ea5d7172d4900 read=107858 ch=141 start_time=2022-12-08T08:11:43.246125+02:00 flow_cell_id=FAU65345 protocol_group_id=Trial18Mouse sample_id=no_sample barcode=barcode07 barcode_alias=barcode07 parent_read_id=52840992-4b3b-4bc1-9b06-911ac5bfe7ce basecall_model_version_id=2021-05-17_dna_r9.4.1_minion_384_d37a2ab9	87471	55305	87386	32082	0.963749
5c78a62b-ae77-4423-baae-52ce2ccfe5eb runid=d0c0225915d69fb63b16b2d3611c41a173a8f274 read=85859 ch=336 start_time=2022-08-18T22:25:34.315988+03:00 flow_cell_id=FAP45942 protocol_group_id=trial15b sample_id=no_sample barcode=barcode01 barcode_alias=barcode01 parent_read_id=5c78a62b-ae77-4423-baae-52ce2ccfe5eb basecall_model_version_id=2021-05-17_dna_r9.4.1_minion_384_d37a2ab9	55083	1	54915	54915	0.821124
5f7ea8bf-574e-4bda-9cb4-66b189ee05cb runid=013d76b4bf60f74cb59e2ad11c4ea5d7172d4900 read=97334 ch=265 start_time=2022-12-08T06:40:01.246125+02:00 flow_cell_id=FAU65345 protocol_group_id=Trial18Mouse sample_id=no_sample barcode=barcode07 barcode_alias=barcode07 parent_read_id=5f7ea8bf-574e-4bda-9cb4-66b189ee05cb basecall_model_version_id=2021-05-17_dna_r9.4.1_minion_384_d37a2ab9	61148	18427	61064	42638	0.945964
66e0bf4d-7a29-4604-8bda-7095345e0e90 runid=013d76b4bf60f74cb59e2ad11c4ea5d7172d4900 read=87200 ch=411 start_time=2022-12-08T05:42:03.246125+02:00 flow_cell_id=FAU65345 protocol_group_id=Trial18Mouse sample_id=no_sample barcode=barcode07 barcode_alias=barcode07 parent_read_id=66e0bf4d-7a29-4604-8bda-7095345e0e90 basecall_model_version_id=2021-05-17_dna_r9.4.1_minion_384_d37a2ab9	133716	76965	133597	56633	0.894637
67510377-c87e-4d6f-9081-778781e4591f runid=013d76b4bf60f74cb59e2ad11c4ea5d7172d4900 read=81676 ch=419 start_time=2022-12-08T04:31:46.246125+02:00 flow_cell_id=FAU65345 protocol_group_id=Trial18Mouse sample_id=no_sample barcode=barcode07 barcode_alias=barcode07 parent_read_id=67510377-c87e-4d6f-9081-778781e4591f basecall_model_version_id=2021-05-17_dna_r9.4.1_minion_384_d37a2ab9	47639	15249	47561	32313	0.958809
68e62ff4-6eae-4fe2-a3e2-d38419edb040 runid=013d76b4bf60f74cb59e2ad11c4ea5d7172d4900 read=40938 ch=448 start_time=2022-12-07T23:30:03.246125+02:00 flow_cell_id=FAU65345 protocol_group_id=Trial18Mouse sample_id=no_sample barcode=barcode07 barcode_alias=barcode07 parent_read_id=68e62ff4-6eae-4fe2-a3e2-d38419edb040 basecall_model_version_id=2021-05-17_dna_r9.4.1_minion_384_d37a2ab9	58833	16537	58751	42215	0.963946
6ab70eb5-e379-4673-abae-4c57752e7869 runid=013d76b4bf60f74cb59e2ad11c4ea5d7172d4900 read=94452 ch=409 start_time=2022-12-08T06:20:57.246125+02:00 flow_cell_id=FAU65345 protocol_group_id=Trial18Mouse sample_id=no_sample barcode=barcode07 barcode_alias=barcode07 parent_read_id=6ab70eb5-e379-4673-abae-4c57752e7869 basecall_model_version_id=2021-05-17_dna_r9.4.1_minion_384_d37a2ab9	99146	56417	99065	42649	0.957279
6f571e1d-90e6-4f93-8f74-ae855731b88c runid=d0c0225915d69fb63b16b2d3611c41a173a8f274 read=131833 ch=309 start_time=2022-08-19T00:21:23.315988+03:00 flow_cell_id=FAP45942 protocol_group_id=trial15b sample_id=no_sample barcode=barcode01 barcode_alias=barcode01 parent_read_id=6f571e1d-90e6-4f93-8f74-ae855731b88c basecall_model_version_id=2021-05-17_dna_r9.4.1_minion_384_d37a2ab9	73098	68213	72964	4752	0.900042
705ccd2a-79cd-44e0-bafa-1e9013d7b061 runid=d0c0225915d69fb63b16b2d3611c41a173a8f274 read=158824 ch=173 start_time=2022-08-19T01:50:02.315988+03:00 flow_cell_id=FAP45942 protocol_group_id=trial15b sample_id=no_sample barcode=barcode01 barcode_alias=barcode01 parent_read_id=705ccd2a-79cd-44e0-bafa-1e9013d7b061 basecall_model_version_id=2021-05-17_dna_r9.4.1_minion_384_d37a2ab9	71273	22933	71191	48259	0.839595
7161f178-a64b-46d4-be5e-6b71d22d442d runid=d0c0225915d69fb63b16b2d3611c41a173a8f274 read=3150 ch=86 start_time=2022-08-18T12:47:19.315988+03:00 flow_cell_id=FAP45942 protocol_group_id=trial15b sample_id=no_sample barcode=barcode01 barcode_alias=barcode01 parent_read_id=7161f178-a64b-46d4-be5e-6b71d22d442d basecall_model_version_id=2021-05-17_dna_r9.4.1_minion_384_d37a2ab9	70425	22436	70345	47910	0.957858
74e4d8e7-9534-4a6e-b418-1f681dd4b689 runid=013d76b4bf60f74cb59e2ad11c4ea5d7172d4900 read=60199 ch=347 start_time=2022-12-08T02:34:48.246125+02:00 flow_cell_id=FAU65345 protocol_group_id=Trial18Mouse sample_id=no_sample barcode=barcode07 barcode_alias=barcode07 parent_read_id=74e4d8e7-9534-4a6e-b418-1f681dd4b689 basecall_model_version_id=2021-05-17_dna_r9.4.1_minion_384_d37a2ab9	90441	57701	90358	32658	0.952355
76bb2e12-5639-4751-a5f7-8beca8ea451b runid=013d76b4bf60f74cb59e2ad11c4ea5d7172d4900 read=155742 ch=338 start_time=2022-12-08T15:44:31.246125+02:00 flow_cell_id=FAU65345 protocol_group_id=Trial18Mouse sample_id=no_sample barcode=barcode04 barcode_alias=barcode04 parent_read_id=76bb2e12-5639-4751-a5f7-8beca8ea451b basecall_model_version_id=2021-05-17_dna_r9.4.1_minion_384_d37a2ab9	42875	7041	42793	35753	0.882052
7722d5cc-a070-41c6-a626-b6edb9de9a6b runid=013d76b4bf60f74cb59e2ad11c4ea5d7172d4900 read=137486 ch=371 start_time=2022-12-08T13:24:59.246125+02:00 flow_cell_id=FAU65345 protocol_group_id=Trial18Mouse sample_id=no_sample barcode=barcode07 barcode_alias=barcode07 parent_read_id=7722d5cc-a070-41c6-a626-b6edb9de9a6b basecall_model_version_id=2021-05-17_dna_r9.4.1_minion_384_d37a2ab9	62195	39333	62100	22768	0.958978
772f6dd5-5460-47b2-ae5f-5f06d137cb59 runid=013d76b4bf60f74cb59e2ad11c4ea5d7172d4900 read=136272 ch=505 start_time=2022-12-08T11:11:12.246125+02:00 flow_cell_id=FAU65345 protocol_group_id=Trial18Mouse sample_id=no_sample barcode=barcode07 barcode_alias=barcode07 parent_read_id=772f6dd5-5460-47b2-ae5f-5f06d137cb59 basecall_model_version_id=2021-05-17_dna_r9.4.1_minion_384_d37a2ab9	67833	17041	67750	50710	0.960087
77810cdf-98eb-454f-8266-6cb6b6714b88 runid=013d76b4bf60f74cb59e2ad11c4ea5d7172d4900 read=75152 ch=60 start_time=2022-12-08T03:28:32.246125+02:00 flow_cell_id=FAU65345 protocol_group_id=Trial18Mouse sample_id=no_sample barcode=barcode07 barcode_alias=barcode07 parent_read_id=77810cdf-98eb-454f-8266-6cb6b6714b88 basecall_model_version_id=2021-05-17_dna_r9.4.1_minion_384_d37a2ab9	52192	25453	52036	26584	0.93797
82e576b3-a308-4386-8cd1-9c87e3d99992 runid=013d76b4bf60f74cb59e2ad11c4ea5d7172d4900 read=97512 ch=424 start_time=2022-12-08T07:26:28.246125+02:00 flow_cell_id=FAU65345 protocol_group_id=Trial18Mouse sample_id=no_sample barcode=barcode07 barcode_alias=barcode07 parent_read_id=82e576b3-a308-4386-8cd1-9c87e3d99992 basecall_model_version_id=2021-05-17_dna_r9.4.1_minion_384_d37a2ab9	65868	31429	65787	34359	0.951134
87321ddd-2477-4222-8c42-d08088a35ac0 runid=d0c0225915d69fb63b16b2d3611c41a173a8f274 read=40720 ch=343 start_time=2022-08-18T19:11:45.315988+03:00 flow_cell_id=FAP45942 protocol_group_id=trial15b sample_id=no_sample barcode=barcode01 barcode_alias=barcode01 parent_read_id=87321ddd-2477-4222-8c42-d08088a35ac0 basecall_model_version_id=2021-05-17_dna_r9.4.1_minion_384_d37a2ab9	50929	25363	50845	25483	0.956638
895f65fb-fd11-46ef-8952-0a84e87a00d2 runid=013d76b4bf60f74cb59e2ad11c4ea5d7172d4900 read=189354 ch=321 start_time=2022-12-08T19:04:14.246125+02:00 flow_cell_id=FAU65345 protocol_group_id=Trial18Mouse sample_id=no_sample barcode=barcode07 barcode_alias=barcode07 parent_read_id=895f65fb-fd11-46ef-8952-0a84e87a00d2 basecall_model_version_id=2021-05-17_dna_r9.4.1_minion_384_d37a2ab9	33431	8317	33299	24983	0.784493
90ceb110-784b-44ad-b798-4351a6f8e2a4 runid=d0c0225915d69fb63b16b2d3611c41a173a8f274 read=583002 ch=98 start_time=2022-08-20T00:51:06.315988+03:00 flow_cell_id=FAP45942 protocol_group_id=trial15b sample_id=no_sample barcode=barcode01 barcode_alias=barcode01 parent_read_id=90ceb110-784b-44ad-b798-4351a6f8e2a4 basecall_model_version_id=2021-05-17_dna_r9.4.1_minion_384_d37a2ab9	44260	8552	44179	35628	0.888459
9337af87-a531-41aa-881f-e6fda8cf806e runid=013d76b4bf60f74cb59e2ad11c4ea5d7172d4900 read=104673 ch=247 start_time=2022-12-08T07:30:21.246125+02:00 flow_cell_id=FAU65345 protocol_group_id=Trial18Mouse sample_id=no_sample barcode=barcode07 barcode_alias=barcode07 parent_read_id=9337af87-a531-41aa-881f-e6fda8cf806e basecall_model_version_id=2021-05-17_dna_r9.4.1_minion_384_d37a2ab9	55767	39618	55691	16074	0.647879
950af3d9-15f3-45c3-9a41-9720aa0cbca7 runid=013d76b4bf60f74cb59e2ad11c4ea5d7172d4900 read=109457 ch=312 start_time=2022-12-08T06:48:59.246125+02:00 flow_cell_id=FAU65345 protocol_group_id=Trial18Mouse sample_id=no_sample barcode=barcode07 barcode_alias=barcode07 parent_read_id=950af3d9-15f3-45c3-9a41-9720aa0cbca7 basecall_model_version_id=2021-05-17_dna_r9.4.1_minion_384_d37a2ab9	76928	46001	76848	30848	0.88398
96081372-cfa5-4d16-b1c3-82419dd1faea runid=013d76b4bf60f74cb59e2ad11c4ea5d7172d4900 read=123918 ch=82 start_time=2022-12-08T10:00:13.246125+02:00 flow_cell_id=FAU65345 protocol_group_id=Trial18Mouse sample_id=no_sample barcode=barcode07 barcode_alias=barcode07 parent_read_id=96081372-cfa5-4d16-b1c3-82419dd1faea basecall_model_version_id=2021-05-17_dna_r9.4.1_minion_384_d37a2ab9	157428	150739	157344	6606	0.86043
985daa64-05af-4fb7-a2be-20739f0aae5c runid=d0c0225915d69fb63b16b2d3611c41a173a8f274 read=123453 ch=422 start_time=2022-08-19T02:57:06.315988+03:00 flow_cell_id=FAP45942 protocol_group_id=trial15b sample_id=no_sample barcode=barcode01 barcode_alias=barcode01 parent_read_id=985daa64-05af-4fb7-a2be-20739f0aae5c basecall_model_version_id=2021-05-17_dna_r9.4.1_minion_384_d37a2ab9	47183	3	47100	47098	0.959149	*
9a4878ba-7548-4b63-9039-8fe01896efc4 runid=013d76b4bf60f74cb59e2ad11c4ea5d7172d4900 read=209218 ch=86 start_time=2022-12-08T20:18:30.246125+02:00 flow_cell_id=FAU65345 protocol_group_id=Trial18Mouse sample_id=no_sample barcode=barcode07 barcode_alias=barcode07 parent_read_id=9a4878ba-7548-4b63-9039-8fe01896efc4 basecall_model_version_id=2021-05-17_dna_r9.4.1_minion_384_d37a2ab9	36510	9465	36400	26936	0.972119
9d326fa2-ace2-4a8a-b4cf-46c1fc917c76 runid=013d76b4bf60f74cb59e2ad11c4ea5d7172d4900 read=29253 ch=129 start_time=2022-12-07T22:00:27.246125+02:00 flow_cell_id=FAU65345 protocol_group_id=Trial18Mouse sample_id=no_sample barcode=barcode07 barcode_alias=barcode07 parent_read_id=9d326fa2-ace2-4a8a-b4cf-46c1fc917c76 basecall_model_version_id=2021-05-17_dna_r9.4.1_minion_384_d37a2ab9	59832	49061	59753	10693	0.966614
a30229fc-5107-47ee-ab56-4fe861e7fe9a runid=013d76b4bf60f74cb59e2ad11c4ea5d7172d4900 read=265852 ch=355 start_time=2022-12-09T04:07:59.246125+02:00 flow_cell_id=FAU65345 protocol_group_id=Trial18Mouse sample_id=no_sample barcode=barcode07 barcode_alias=barcode07 parent_read_id=a30229fc-5107-47ee-ab56-4fe861e7fe9a basecall_model_version_id=2021-05-17_dna_r9.4.1_minion_384_d37a2ab9	66145	33820	66060	32241	0.911045
b5283ee0-d9a4-4560-a075-1143deb2f3d5 runid=013d76b4bf60f74cb59e2ad11c4ea5d7172d4900 read=73563 ch=10 start_time=2022-12-08T04:49:16.246125+02:00 flow_cell_id=FAU65345 protocol_group_id=Trial18Mouse sample_id=no_sample barcode=barcode07 barcode_alias=barcode07 parent_read_id=b5283ee0-d9a4-4560-a075-1143deb2f3d5 basecall_model_version_id=2021-05-17_dna_r9.4.1_minion_384_d37a2ab9	59127	37106	59042	21937	0.958016
b9b45b79-1f0d-45ae-a798-480e9ee1200f runid=013d76b4bf60f74cb59e2ad11c4ea5d7172d4900 read=40004 ch=226 start_time=2022-12-07T23:32:02.246125+02:00 flow_cell_id=FAU65345 protocol_group_id=Trial18Mouse sample_id=no_sample barcode=barcode07 barcode_alias=barcode07 parent_read_id=b9b45b79-1f0d-45ae-a798-480e9ee1200f basecall_model_version_id=2021-05-17_dna_r9.4.1_minion_384_d37a2ab9	44993	1006	44865	43860	0.768559
bd698206-02fc-484d-8659-5c100b96d674 runid=013d76b4bf60f74cb59e2ad11c4ea5d7172d4900 read=137517 ch=391 start_time=2022-12-08T12:19:32.246125+02:00 flow_cell_id=FAU65345 protocol_group_id=Trial18Mouse sample_id=no_sample barcode=barcode07 barcode_alias=barcode07 parent_read_id=bd698206-02fc-484d-8659-5c100b96d674 basecall_model_version_id=2021-05-17_dna_r9.4.1_minion_384_d37a2ab9	72869	56105	72000	15896	0.786487
c11ba109-def6-4b80-88ef-166799004aed runid=013d76b4bf60f74cb59e2ad11c4ea5d7172d4900 read=61048 ch=182 start_time=2022-12-08T01:26:21.246125+02:00 flow_cell_id=FAU65345 protocol_group_id=Trial18Mouse sample_id=no_sample barcode=barcode07 barcode_alias=barcode07 parent_read_id=c11ba109-def6-4b80-88ef-166799004aed basecall_model_version_id=2021-05-17_dna_r9.4.1_minion_384_d37a2ab9	50456	27064	50372	23309	0.96615
c1a7d639-0ad2-452d-8515-9828e6cd666e runid=013d76b4bf60f74cb59e2ad11c4ea5d7172d4900 read=101056 ch=152 start_time=2022-12-08T07:48:23.246125+02:00 flow_cell_id=FAU65345 protocol_group_id=Trial18Mouse sample_id=no_sample barcode=barcode07 barcode_alias=barcode07 parent_read_id=c1a7d639-0ad2-452d-8515-9828e6cd666e basecall_model_version_id=2021-05-17_dna_r9.4.1_minion_384_d37a2ab9	42204	20844	42022	21179	0.968412
c37d4a47-477b-48e6-bcbb-2f78d5338d75 runid=013d76b4bf60f74cb59e2ad11c4ea5d7172d4900 read=20918 ch=18 start_time=2022-12-07T21:10:14.246125+02:00 flow_cell_id=FAU65345 protocol_group_id=Trial18Mouse sample_id=no_sample barcode=barcode04 barcode_alias=barcode04 parent_read_id=c37d4a47-477b-48e6-bcbb-2f78d5338d75 basecall_model_version_id=2021-05-17_dna_r9.4.1_minion_384_d37a2ab9	50838	18319	50756	32438	0.886306
c5e6b325-9455-4f72-be8f-d4bfe965d656 runid=013d76b4bf60f74cb59e2ad11c4ea5d7172d4900 read=99295 ch=312 start_time=2022-12-08T05:46:33.246125+02:00 flow_cell_id=FAU65345 protocol_group_id=Trial18Mouse sample_id=no_sample barcode=barcode07 barcode_alias=barcode07 parent_read_id=c5e6b325-9455-4f72-be8f-d4bfe965d656 basecall_model_version_id=2021-05-17_dna_r9.4.1_minion_384_d37a2ab9	34001	339	33851	33513	0.933608
cbe57a32-4f91-4256-941f-7367877fc064 runid=d0c0225915d69fb63b16b2d3611c41a173a8f274 read=799 ch=376 start_time=2022-08-18T12:24:39.315988+03:00 flow_cell_id=FAP45942 protocol_group_id=trial15b sample_id=no_sample barcode=barcode01 barcode_alias=barcode01 parent_read_id=cbe57a32-4f91-4256-941f-7367877fc064 basecall_model_version_id=2021-05-17_dna_r9.4.1_minion_384_d37a2ab9	55684	23913	55598	31686	0.943287
ccc0a41f-67dd-4f17-8006-5ccffb8b6c53 runid=d0c0225915d69fb63b16b2d3611c41a173a8f274 read=87158 ch=236 start_time=2022-08-20T06:21:48.315988+03:00 flow_cell_id=FAP45942 protocol_group_id=trial15b sample_id=no_sample barcode=barcode01 barcode_alias=barcode01 parent_read_id=ccc0a41f-67dd-4f17-8006-5ccffb8b6c53 basecall_model_version_id=2021-05-17_dna_r9.4.1_minion_384_d37a2ab9	68394	32859	68300	35442	0.911207
cf54444c-1d06-4d01-95cf-04e3bb45bc7e runid=013d76b4bf60f74cb59e2ad11c4ea5d7172d4900 read=153870 ch=226 start_time=2022-12-08T12:14:25.246125+02:00 flow_cell_id=FAU65345 protocol_group_id=Trial18Mouse sample_id=no_sample barcode=barcode04 barcode_alias=barcode04 parent_read_id=cf54444c-1d06-4d01-95cf-04e3bb45bc7e basecall_model_version_id=2021-05-17_dna_r9.4.1_minion_384_d37a2ab9	36399	30221	36300	6080	0.941283
cfe4e56f-bd5a-4317-a2c6-2e5932c60480 runid=013d76b4bf60f74cb59e2ad11c4ea5d7172d4900 read=85569 ch=193 start_time=2022-12-08T04:31:15.246125+02:00 flow_cell_id=FAU65345 protocol_group_id=Trial18Mouse sample_id=no_sample barcode=barcode07 barcode_alias=barcode07 parent_read_id=cfe4e56f-bd5a-4317-a2c6-2e5932c60480 basecall_model_version_id=2021-05-17_dna_r9.4.1_minion_384_d37a2ab9	56745	23001	56600	33600	0.970655
d10b7160-a1ce-4d5d-8e20-44e64cb1f9e1 runid=d0c0225915d69fb63b16b2d3611c41a173a8f274 read=29805 ch=121 start_time=2022-08-18T15:55:57.315988+03:00 flow_cell_id=FAP45942 protocol_group_id=trial15b sample_id=no_sample barcode=barcode01 barcode_alias=barcode01 parent_read_id=d10b7160-a1ce-4d5d-8e20-44e64cb1f9e1 basecall_model_version_id=2021-05-17_dna_r9.4.1_minion_384_d37a2ab9	96221	61434	96135	34702	0.955248
d435b770-6f07-49fe-9bee-155489bb31af runid=013d76b4bf60f74cb59e2ad11c4ea5d7172d4900 read=33766 ch=194 start_time=2022-12-07T22:33:09.246125+02:00 flow_cell_id=FAU65345 protocol_group_id=Trial18Mouse sample_id=no_sample barcode=barcode07 barcode_alias=barcode07 parent_read_id=d435b770-6f07-49fe-9bee-155489bb31af basecall_model_version_id=2021-05-17_dna_r9.4.1_minion_384_d37a2ab9	44354	19349	44275	24927	0.969992
d6fee46f-d6e2-4759-bdcd-deaa3ef75de5 runid=013d76b4bf60f74cb59e2ad11c4ea5d7172d4900 read=56639 ch=83 start_time=2022-12-08T03:07:28.246125+02:00 flow_cell_id=FAU65345 protocol_group_id=Trial18Mouse sample_id=no_sample barcode=barcode07 barcode_alias=barcode07 parent_read_id=d6fee46f-d6e2-4759-bdcd-deaa3ef75de5 basecall_model_version_id=2021-05-17_dna_r9.4.1_minion_384_d37a2ab9	82636	53428	82551	29124	0.960548
d7ff0404-f027-4f8a-baea-6148f9afccb7 runid=013d76b4bf60f74cb59e2ad11c4ea5d7172d4900 read=10922 ch=158 start_time=2022-12-07T19:55:07.246125+02:00 flow_cell_id=FAU65345 protocol_group_id=Trial18Mouse sample_id=no_sample barcode=barcode07 barcode_alias=barcode07 parent_read_id=d7ff0404-f027-4f8a-baea-6148f9afccb7 basecall_model_version_id=2021-05-17_dna_r9.4.1_minion_384_d37a2ab9	89412	32244	89300	57057	0.967646
d9be3554-f967-48a0-b847-31a036c08981 runid=d0c0225915d69fb63b16b2d3611c41a173a8f274 read=110444 ch=179 start_time=2022-08-20T08:36:14.315988+03:00 flow_cell_id=FAP45942 protocol_group_id=trial15b sample_id=no_sample barcode=barcode01 barcode_alias=barcode01 parent_read_id=d9be3554-f967-48a0-b847-31a036c08981 basecall_model_version_id=2021-05-17_dna_r9.4.1_minion_384_d37a2ab9	63202	33378	63119	29742	0.923879
dbc8e163-b0ae-43b2-9899-48c4a2bee635 runid=013d76b4bf60f74cb59e2ad11c4ea5d7172d4900 read=178266 ch=367 start_time=2022-12-08T12:18:19.246125+02:00 flow_cell_id=FAU65345 protocol_group_id=Trial18Mouse sample_id=no_sample barcode=barcode07 barcode_alias=barcode07 parent_read_id=dbc8e163-b0ae-43b2-9899-48c4a2bee635 basecall_model_version_id=2021-05-17_dna_r9.4.1_minion_384_d37a2ab9	45482	13333	45397	32065	0.94455
e53cb909-d78f-488d-8011-59bac6989177 runid=013d76b4bf60f74cb59e2ad11c4ea5d7172d4900 read=74449 ch=106 start_time=2022-12-08T04:07:00.246125+02:00 flow_cell_id=FAU65345 protocol_group_id=Trial18Mouse sample_id=no_sample barcode=barcode07 barcode_alias=barcode07 parent_read_id=e53cb909-d78f-488d-8011-59bac6989177 basecall_model_version_id=2021-05-17_dna_r9.4.1_minion_384_d37a2ab9	66697	29501	66524	37024	0.932935
e78592d1-3393-48cd-b1e5-4ee04ef42679 runid=013d76b4bf60f74cb59e2ad11c4ea5d7172d4900 read=74913 ch=277 start_time=2022-12-08T03:48:25.246125+02:00 flow_cell_id=FAU65345 protocol_group_id=Trial18Mouse sample_id=no_sample barcode=barcode07 barcode_alias=barcode07 parent_read_id=e78592d1-3393-48cd-b1e5-4ee04ef42679 basecall_model_version_id=2021-05-17_dna_r9.4.1_minion_384_d37a2ab9	36431	3	36346	36344	0.924389	*
e9bbfca6-f5bf-4ec5-8134-1f24ebbb49e8 runid=d0c0225915d69fb63b16b2d3611c41a173a8f274 read=51703 ch=103 start_time=2022-08-19T17:45:39.315988+03:00 flow_cell_id=FAP45942 protocol_group_id=trial15b sample_id=no_sample barcode=barcode01 barcode_alias=barcode01 parent_read_id=e9bbfca6-f5bf-4ec5-8134-1f24ebbb49e8 basecall_model_version_id=2021-05-17_dna_r9.4.1_minion_384_d37a2ab9	92159	41810	91562	49753	0.604104
edff8b14-e492-4fb8-81a4-595a88a9ba2c runid=013d76b4bf60f74cb59e2ad11c4ea5d7172d4900 read=193025 ch=283 start_time=2022-12-08T20:35:01.246125+02:00 flow_cell_id=FAU65345 protocol_group_id=Trial18Mouse sample_id=no_sample barcode=barcode07 barcode_alias=barcode07 parent_read_id=edff8b14-e492-4fb8-81a4-595a88a9ba2c basecall_model_version_id=2021-05-17_dna_r9.4.1_minion_384_d37a2ab9	40050	7349	39970	32622	0.961161
ef932205-8948-4f49-8e2f-34a2121348ad runid=013d76b4bf60f74cb59e2ad11c4ea5d7172d4900 read=113332 ch=292 start_time=2022-12-08T07:51:13.246125+02:00 flow_cell_id=FAU65345 protocol_group_id=Trial18Mouse sample_id=no_sample barcode=barcode07 barcode_alias=barcode07 parent_read_id=ef932205-8948-4f49-8e2f-34a2121348ad basecall_model_version_id=2021-05-17_dna_r9.4.1_minion_384_d37a2ab9	79791	52722	79700	26979	0.954075
f2b7bd3f-a902-414b-af27-6a3aca7cf4e8 runid=013d76b4bf60f74cb59e2ad11c4ea5d7172d4900 read=124585 ch=71 start_time=2022-12-08T08:53:32.246125+02:00 flow_cell_id=FAU65345 protocol_group_id=Trial18Mouse sample_id=no_sample barcode=barcode04 barcode_alias=barcode04 parent_read_id=f2b7bd3f-a902-414b-af27-6a3aca7cf4e8 basecall_model_version_id=2021-05-17_dna_r9.4.1_minion_384_d37a2ab9	85952	58901	85870	26970	0.920912
f362107c-7ee4-4d6b-9116-9de12d5f20c0 runid=d0c0225915d69fb63b16b2d3611c41a173a8f274 read=12834 ch=176 start_time=2022-08-19T11:50:36.315988+03:00 flow_cell_id=FAP45942 protocol_group_id=trial15b sample_id=no_sample barcode=barcode01 barcode_alias=barcode01 parent_read_id=f362107c-7ee4-4d6b-9116-9de12d5f20c0 basecall_model_version_id=2021-05-17_dna_r9.4.1_minion_384_d37a2ab9	62143	23945	62058	38114	0.935142
f4d94fb2-786e-419a-b8f1-e876bedddd65 runid=013d76b4bf60f74cb59e2ad11c4ea5d7172d4900 read=28922 ch=416 start_time=2022-12-07T22:00:46.246125+02:00 flow_cell_id=FAU65345 protocol_group_id=Trial18Mouse sample_id=no_sample barcode=barcode07 barcode_alias=barcode07 parent_read_id=f4d94fb2-786e-419a-b8f1-e876bedddd65 basecall_model_version_id=2021-05-17_dna_r9.4.1_minion_384_d37a2ab9	62234	28203	62149	33947	0.962383
f71e0cb9-5431-43ed-b681-942a0b8178b1 runid=013d76b4bf60f74cb59e2ad11c4ea5d7172d4900 read=45865 ch=62 start_time=2022-12-07T23:55:43.246125+02:00 flow_cell_id=FAU65345 protocol_group_id=Trial18Mouse sample_id=no_sample barcode=barcode07 barcode_alias=barcode07 parent_read_id=f71e0cb9-5431-43ed-b681-942a0b8178b1 basecall_model_version_id=2021-05-17_dna_r9.4.1_minion_384_d37a2ab9	52389	6540	52282	45743	0.937783
fb92425c-2778-456f-9fc2-9cc0c5f8e2b6 runid=013d76b4bf60f74cb59e2ad11c4ea5d7172d4900 read=92601 ch=128 start_time=2022-12-08T04:50:52.246125+02:00 flow_cell_id=FAU65345 protocol_group_id=Trial18Mouse sample_id=no_sample barcode=barcode07 barcode_alias=barcode07 parent_read_id=fb92425c-2778-456f-9fc2-9cc0c5f8e2b6 basecall_model_version_id=2021-05-17_dna_r9.4.1_minion_384_d37a2ab9	45978	21408	45881	24474	0.506783
fc513fc6-b468-4af0-b34e-b34a700676e0 runid=013d76b4bf60f74cb59e2ad11c4ea5d7172d4900 read=105485 ch=164 start_time=2022-12-08T06:47:13.246125+02:00 flow_cell_id=FAU65345 protocol_group_id=Trial18Mouse sample_id=no_sample barcode=barcode04 barcode_alias=barcode04 parent_read_id=fc513fc6-b468-4af0-b34e-b34a700676e0 basecall_model_version_id=2021-05-17_dna_r9.4.1_minion_384_d37a2ab9	49865	35936	49774	13839	0.8708

## Sheet: KK mouse F10 blood
Read_ID	Read_length	Telomere_start	Telomere_end	Telomere_length	Telomere_density	Chromosome_end	Truncated_telomere
00fc8514-105d-492e-bd11-be97867e2fe4 runid=7603663a2adec7cf9ecee66b7cd4a81aa9032d9a read=82883 ch=115 start_time=2022-06-16T02:48:29.655343+03:00 flow_cell_id=FAS36701 protocol_group_id=10KKbtMEFsMMpd110 sample_id=no_sample barcode=barcode03 barcode_alias=barcode03 parent_read_id=00fc8514-105d-492e-bd11-be97867e2fe4 basecall_model_version_id=2021-05-17_dna_r9.4.1_minion_384_d37a2ab9	74316	63007	74262	11256	0.934524	11.tail
0157d758-c087-4620-a953-48b2be9a2204 runid=7603663a2adec7cf9ecee66b7cd4a81aa9032d9a read=57568 ch=381 start_time=2022-06-15T22:49:17.655343+03:00 flow_cell_id=FAS36701 protocol_group_id=10KKbtMEFsMMpd110 sample_id=no_sample barcode=barcode03 barcode_alias=barcode03 parent_read_id=0157d758-c087-4620-a953-48b2be9a2204 basecall_model_version_id=2021-05-17_dna_r9.4.1_minion_384_d37a2ab9	10991	2	10900	10899	0.909533	NA	*
024f7c08-08a3-5992-89ea-14002c21405a runid=7603663a2adec7cf9ecee66b7cd4a81aa9032d9a read=73910 ch=78 start_time=2022-06-16T02:17:33.655343+03:00 flow_cell_id=FAS36701 protocol_group_id=10KKbtMEFsMMpd110 sample_id=no_sample barcode=barcode03 barcode_alias=barcode03 parent_read_id=3811af2b-29bf-4d4c-820f-9d56fe654979 basecall_model_version_id=2021-05-17_dna_r9.4.1_minion_384_d37a2ab9	28252	11921	28164	16244	0.972421	NA
044ffcdf-c5c0-4206-8298-265a244741b2 runid=7603663a2adec7cf9ecee66b7cd4a81aa9032d9a read=31714 ch=460 start_time=2022-06-15T20:01:34.655343+03:00 flow_cell_id=FAS36701 protocol_group_id=10KKbtMEFsMMpd110 sample_id=no_sample barcode=barcode03 barcode_alias=barcode03 parent_read_id=044ffcdf-c5c0-4206-8298-265a244741b2 basecall_model_version_id=2021-05-17_dna_r9.4.1_minion_384_d37a2ab9	14440	4	14359	14356	0.859014	NA	*
0477fb63-ff0a-433b-bdcc-3c90396c8c96 runid=7603663a2adec7cf9ecee66b7cd4a81aa9032d9a read=37858 ch=44 start_time=2022-06-15T19:15:34.655343+03:00 flow_cell_id=FAS36701 protocol_group_id=10KKbtMEFsMMpd110 sample_id=no_sample barcode=barcode03 barcode_alias=barcode03 parent_read_id=0477fb63-ff0a-433b-bdcc-3c90396c8c96 basecall_model_version_id=2021-05-17_dna_r9.4.1_minion_384_d37a2ab9	19040	2544	18959	16416	0.890473	NA
05da49e0-e6a8-44ba-81a4-584980005942 runid=7603663a2adec7cf9ecee66b7cd4a81aa9032d9a read=44355 ch=365 start_time=2022-06-15T20:31:11.655343+03:00 flow_cell_id=FAS36701 protocol_group_id=10KKbtMEFsMMpd110 sample_id=no_sample barcode=unclassified barcode_alias=unclassified parent_read_id=05da49e0-e6a8-44ba-81a4-584980005942 basecall_model_version_id=2021-05-17_dna_r9.4.1_minion_384_d37a2ab9 barcode…	55530	48544	55530	6987	0.941176	NA
05f0e800-4f81-44ef-adfe-20c7b61775b4 runid=7603663a2adec7cf9ecee66b7cd4a81aa9032d9a read=25530 ch=344 start_time=2022-06-15T17:23:07.655343+03:00 flow_cell_id=FAS36701 protocol_group_id=10KKbtMEFsMMpd110 sample_id=no_sample barcode=barcode03 barcode_alias=barcode03 parent_read_id=05f0e800-4f81-44ef-adfe-20c7b61775b4 basecall_model_version_id=2021-05-17_dna_r9.4.1_minion_384_d37a2ab9	1342	23	1252	1230	0.943089	NA
06562fef-1c7f-40a5-aa94-6b771b2d27b0 runid=7603663a2adec7cf9ecee66b7cd4a81aa9032d9a read=23209 ch=283 start_time=2022-06-15T17:57:20.655343+03:00 flow_cell_id=FAS36701 protocol_group_id=10KKbtMEFsMMpd110 sample_id=no_sample barcode=unclassified barcode_alias=unclassified parent_read_id=06562fef-1c7f-40a5-aa94-6b771b2d27b0 basecall_model_version_id=2021-05-17_dna_r9.4.1_minion_384_d37a2ab9 barcode…	8129	7	8128	8122	0.950751	NA	*
06fc1304-7a01-4549-8851-7ede95f27ef5 runid=7603663a2adec7cf9ecee66b7cd4a81aa9032d9a read=126913 ch=88 start_time=2022-06-16T08:21:42.655343+03:00 flow_cell_id=FAS36701 protocol_group_id=10KKbtMEFsMMpd110 sample_id=no_sample barcode=barcode03 barcode_alias=barcode03 parent_read_id=06fc1304-7a01-4549-8851-7ede95f27ef5 basecall_model_version_id=2021-05-17_dna_r9.4.1_minion_384_d37a2ab9	7673	13	7590	7578	0.943653	NA	*
085846dc-ab58-46d7-bd8f-7e4dc758fa74 runid=7603663a2adec7cf9ecee66b7cd4a81aa9032d9a read=72809 ch=126 start_time=2022-06-16T08:56:49.655343+03:00 flow_cell_id=FAS36701 protocol_group_id=10KKbtMEFsMMpd110 sample_id=no_sample barcode=barcode03 barcode_alias=barcode03 parent_read_id=085846dc-ab58-46d7-bd8f-7e4dc758fa74 basecall_model_version_id=2021-05-17_dna_r9.4.1_minion_384_d37a2ab9	5838	22	5753	5732	0.922366	NA
08757448-63cc-4f7f-aaca-72027fec2706 runid=7603663a2adec7cf9ecee66b7cd4a81aa9032d9a read=117557 ch=392 start_time=2022-06-16T05:25:23.655343+03:00 flow_cell_id=FAS36701 protocol_group_id=10KKbtMEFsMMpd110 sample_id=no_sample barcode=barcode03 barcode_alias=barcode03 parent_read_id=08757448-63cc-4f7f-aaca-72027fec2706 basecall_model_version_id=2021-05-17_dna_r9.4.1_minion_384_d37a2ab9	2092	9	1995	1987	0.842979	NA
091e9f04-e600-4b9c-b73d-5d36290ce040 runid=7603663a2adec7cf9ecee66b7cd4a81aa9032d9a read=91354 ch=309 start_time=2022-06-16T02:57:06.655343+03:00 flow_cell_id=FAS36701 protocol_group_id=10KKbtMEFsMMpd110 sample_id=no_sample barcode=barcode03 barcode_alias=barcode03 parent_read_id=091e9f04-e600-4b9c-b73d-5d36290ce040 basecall_model_version_id=2021-05-17_dna_r9.4.1_minion_384_d37a2ab9	6060	1217	5982	4766	0.927612	NA
098dd2dd-73b8-4607-92fc-b3b84c916007 runid=7603663a2adec7cf9ecee66b7cd4a81aa9032d9a read=163424 ch=456 start_time=2022-06-16T11:00:29.655343+03:00 flow_cell_id=FAS36701 protocol_group_id=10KKbtMEFsMMpd110 sample_id=no_sample barcode=unclassified barcode_alias=unclassified parent_read_id=098dd2dd-73b8-4607-92fc-b3b84c916007 basecall_model_version_id=2021-05-17_dna_r9.4.1_minion_384_d37a2ab9 barcod…	3210	2	3201	3200	0.80125	NA	*
09d51592-8282-55e3-bb5c-e47392f74125 runid=7603663a2adec7cf9ecee66b7cd4a81aa9032d9a read=97267 ch=209 start_time=2022-06-16T05:17:24.655343+03:00 flow_cell_id=FAS36701 protocol_group_id=10KKbtMEFsMMpd110 sample_id=no_sample barcode=barcode03 barcode_alias=barcode03 parent_read_id=68b90cb7-8372-4027-9ee6-693a45f3cd9e basecall_model_version_id=2021-05-17_dna_r9.4.1_minion_384_d37a2ab9	39467	23316	39384	16069	0.798867	NA
09fa653a-c5af-5ea3-b46d-90e480ed5a25 runid=7603663a2adec7cf9ecee66b7cd4a81aa9032d9a read=69258 ch=104 start_time=2022-06-15T23:19:05.655343+03:00 flow_cell_id=FAS36701 protocol_group_id=10KKbtMEFsMMpd110 sample_id=no_sample barcode=barcode03 barcode_alias=barcode03 parent_read_id=49f23ce2-8000-4c65-8790-91ecc042855f basecall_model_version_id=2021-05-17_dna_r9.4.1_minion_384_d37a2ab9	90765	81878	90679	8802	0.941036	1.tail
0a1a687e-279b-4586-aaea-d4a4c0ec1124 runid=7603663a2adec7cf9ecee66b7cd4a81aa9032d9a read=73259 ch=126 start_time=2022-06-16T08:58:49.655343+03:00 flow_cell_id=FAS36701 protocol_group_id=10KKbtMEFsMMpd110 sample_id=no_sample barcode=barcode03 barcode_alias=barcode03 parent_read_id=0a1a687e-279b-4586-aaea-d4a4c0ec1124 basecall_model_version_id=2021-05-17_dna_r9.4.1_minion_384_d37a2ab9	6137	4	6056	6053	0.891624	NA	*
0a5a2b2d-a1a4-4006-bfb8-c6e23115597d runid=7603663a2adec7cf9ecee66b7cd4a81aa9032d9a read=105583 ch=216 start_time=2022-06-16T00:54:43.655343+03:00 flow_cell_id=FAS36701 protocol_group_id=10KKbtMEFsMMpd110 sample_id=no_sample barcode=barcode03 barcode_alias=barcode03 parent_read_id=0a5a2b2d-a1a4-4006-bfb8-c6e23115597d basecall_model_version_id=2021-05-17_dna_r9.4.1_minion_384_d37a2ab9	39398	27479	39320	11842	0.89343	NA
0acec5bc-ebbf-4490-a511-4b66c4ebaa66 runid=7603663a2adec7cf9ecee66b7cd4a81aa9032d9a read=26536 ch=199 start_time=2022-06-15T17:29:00.655343+03:00 flow_cell_id=FAS36701 protocol_group_id=10KKbtMEFsMMpd110 sample_id=no_sample barcode=unclassified barcode_alias=unclassified parent_read_id=0acec5bc-ebbf-4490-a511-4b66c4ebaa66 basecall_model_version_id=2021-05-17_dna_r9.4.1_minion_384_d37a2ab9 barcode…	35957	19433	35954	16522	0.901646	NA
0b2ce299-4c21-4c9b-bac7-b5538040126f runid=7603663a2adec7cf9ecee66b7cd4a81aa9032d9a read=93606 ch=223 start_time=2022-06-16T03:55:15.655343+03:00 flow_cell_id=FAS36701 protocol_group_id=10KKbtMEFsMMpd110 sample_id=no_sample barcode=unclassified barcode_alias=unclassified parent_read_id=0b2ce299-4c21-4c9b-bac7-b5538040126f basecall_model_version_id=2021-05-17_dna_r9.4.1_minion_384_d37a2ab9 barcode…	12371	613	12371	11759	0.909771	NA
0c068d2b-481e-4195-bcea-9576f97af07a runid=7603663a2adec7cf9ecee66b7cd4a81aa9032d9a read=72261 ch=288 start_time=2022-06-16T01:07:09.655343+03:00 flow_cell_id=FAS36701 protocol_group_id=10KKbtMEFsMMpd110 sample_id=no_sample barcode=barcode03 barcode_alias=barcode03 parent_read_id=0c068d2b-481e-4195-bcea-9576f97af07a basecall_model_version_id=2021-05-17_dna_r9.4.1_minion_384_d37a2ab9	7643	1	7621	7621	0.875607	NA	*
0d19156f-48a5-4be0-a63a-33bdcd7e663b runid=7603663a2adec7cf9ecee66b7cd4a81aa9032d9a read=38081 ch=297 start_time=2022-06-15T21:42:47.655343+03:00 flow_cell_id=FAS36701 protocol_group_id=10KKbtMEFsMMpd110 sample_id=no_sample barcode=barcode03 barcode_alias=barcode03 parent_read_id=0d19156f-48a5-4be0-a63a-33bdcd7e663b basecall_model_version_id=2021-05-17_dna_r9.4.1_minion_384_d37a2ab9	1222	12	1145	1134	0.880952	NA	*
0d266ad4-ce6e-4fe3-b35b-a0f4ea574402 runid=7603663a2adec7cf9ecee66b7cd4a81aa9032d9a read=39588 ch=443 start_time=2022-06-15T20:48:10.655343+03:00 flow_cell_id=FAS36701 protocol_group_id=10KKbtMEFsMMpd110 sample_id=no_sample barcode=unclassified barcode_alias=unclassified parent_read_id=0d266ad4-ce6e-4fe3-b35b-a0f4ea574402 basecall_model_version_id=2021-05-17_dna_r9.4.1_minion_384_d37a2ab9 barcode…	6189	9	6189	6181	0.917004	NA	*
0dc8de4b-e45e-4b68-a56c-85c7a5f5e09a runid=7603663a2adec7cf9ecee66b7cd4a81aa9032d9a read=25977 ch=370 start_time=2022-06-15T17:29:01.655343+03:00 flow_cell_id=FAS36701 protocol_group_id=10KKbtMEFsMMpd110 sample_id=no_sample barcode=barcode03 barcode_alias=barcode03 parent_read_id=0dc8de4b-e45e-4b68-a56c-85c7a5f5e09a basecall_model_version_id=2021-05-17_dna_r9.4.1_minion_384_d37a2ab9	3378	3	3296	3294	0.957498	NA	*
0f49f067-dfd4-4f48-b43e-2b58e932e95c runid=7603663a2adec7cf9ecee66b7cd4a81aa9032d9a read=155520 ch=229 start_time=2022-06-16T11:34:57.655343+03:00 flow_cell_id=FAS36701 protocol_group_id=10KKbtMEFsMMpd110 sample_id=no_sample barcode=unclassified barcode_alias=unclassified parent_read_id=0f49f067-dfd4-4f48-b43e-2b58e932e95c basecall_model_version_id=2021-05-17_dna_r9.4.1_minion_384_d37a2ab9 barcod…	4080	4	4078	4075	0.920736	NA	*
15fbc211-17ce-436f-ba7c-8c1db5f4f3b5 runid=7603663a2adec7cf9ecee66b7cd4a81aa9032d9a read=18553 ch=124 start_time=2022-06-15T19:12:25.655343+03:00 flow_cell_id=FAS36701 protocol_group_id=10KKbtMEFsMMpd110 sample_id=no_sample barcode=barcode03 barcode_alias=barcode03 parent_read_id=15fbc211-17ce-436f-ba7c-8c1db5f4f3b5 basecall_model_version_id=2021-05-17_dna_r9.4.1_minion_384_d37a2ab9	6871	8	6770	6763	0.851545	NA
16591f45-d64d-416d-8ce5-d45f16a4878b runid=7603663a2adec7cf9ecee66b7cd4a81aa9032d9a read=154058 ch=136 start_time=2022-06-16T10:58:27.655343+03:00 flow_cell_id=FAS36701 protocol_group_id=10KKbtMEFsMMpd110 sample_id=no_sample barcode=barcode03 barcode_alias=barcode03 parent_read_id=16591f45-d64d-416d-8ce5-d45f16a4878b basecall_model_version_id=2021-05-17_dna_r9.4.1_minion_384_d37a2ab9	65640	53579	65549	11971	0.915045	11.tail
177a2870-97c5-4586-9356-0ef7b0ee28ed runid=7603663a2adec7cf9ecee66b7cd4a81aa9032d9a read=21815 ch=2 start_time=2022-06-15T20:06:22.655343+03:00 flow_cell_id=FAS36701 protocol_group_id=10KKbtMEFsMMpd110 sample_id=no_sample barcode=barcode03 barcode_alias=barcode03 parent_read_id=177a2870-97c5-4586-9356-0ef7b0ee28ed basecall_model_version_id=2021-05-17_dna_r9.4.1_minion_384_d37a2ab9	19226	5358	19142	13785	0.960392	NA
1865db73-0811-4562-9aa4-0c5e936b8c64 runid=7603663a2adec7cf9ecee66b7cd4a81aa9032d9a read=30792 ch=398 start_time=2022-06-15T19:37:17.655343+03:00 flow_cell_id=FAS36701 protocol_group_id=10KKbtMEFsMMpd110 sample_id=no_sample barcode=barcode03 barcode_alias=barcode03 parent_read_id=1865db73-0811-4562-9aa4-0c5e936b8c64 basecall_model_version_id=2021-05-17_dna_r9.4.1_minion_384_d37a2ab9	70966	47024	70883	23860	0.953814	5.tail
1c6047cb-1ae8-4306-9cdd-89f75884f11d runid=7603663a2adec7cf9ecee66b7cd4a81aa9032d9a read=4373 ch=323 start_time=2022-06-15T14:17:34.655343+03:00 flow_cell_id=FAS36701 protocol_group_id=10KKbtMEFsMMpd110 sample_id=no_sample barcode=barcode03 barcode_alias=barcode03 parent_read_id=1c6047cb-1ae8-4306-9cdd-89f75884f11d basecall_model_version_id=2021-05-17_dna_r9.4.1_minion_384_d37a2ab9	47839	29280	47757	18478	0.970289	NA
1d52c53a-d4c0-4c2d-9732-19ad1c4bf1aa runid=7603663a2adec7cf9ecee66b7cd4a81aa9032d9a read=119257 ch=88 start_time=2022-06-16T07:33:51.655343+03:00 flow_cell_id=FAS36701 protocol_group_id=10KKbtMEFsMMpd110 sample_id=no_sample barcode=unclassified barcode_alias=unclassified parent_read_id=1d52c53a-d4c0-4c2d-9732-19ad1c4bf1aa basecall_model_version_id=2021-05-17_dna_r9.4.1_minion_384_d37a2ab9 barcode…	10436	2	10434	10433	0.920924	NA	*
1e80f7d0-0ca4-4845-a405-822df113db8d runid=7603663a2adec7cf9ecee66b7cd4a81aa9032d9a read=71257 ch=192 start_time=2022-06-16T00:02:18.655343+03:00 flow_cell_id=FAS36701 protocol_group_id=10KKbtMEFsMMpd110 sample_id=no_sample barcode=barcode03 barcode_alias=barcode03 parent_read_id=1e80f7d0-0ca4-4845-a405-822df113db8d basecall_model_version_id=2021-05-17_dna_r9.4.1_minion_384_d37a2ab9	19501	107	19327	19221	0.960252	NA
1e86790a-c31a-49ef-902d-8e0a5149d241 runid=7603663a2adec7cf9ecee66b7cd4a81aa9032d9a read=12559 ch=466 start_time=2022-06-15T19:15:24.655343+03:00 flow_cell_id=FAS36701 protocol_group_id=10KKbtMEFsMMpd110 sample_id=no_sample barcode=barcode03 barcode_alias=barcode03 parent_read_id=1e86790a-c31a-49ef-902d-8e0a5149d241 basecall_model_version_id=2021-05-17_dna_r9.4.1_minion_384_d37a2ab9	16789	11725	16700	4976	0.94373	NA
1f91b768-99f7-5628-812b-99d7d48d395a runid=7603663a2adec7cf9ecee66b7cd4a81aa9032d9a read=94357 ch=145 start_time=2022-06-16T05:42:40.655343+03:00 flow_cell_id=FAS36701 protocol_group_id=10KKbtMEFsMMpd110 sample_id=no_sample barcode=barcode03 barcode_alias=barcode03 parent_read_id=680aeaee-a9fb-48a5-8439-37f01084f8b4 basecall_model_version_id=2021-05-17_dna_r9.4.1_minion_384_d37a2ab9	24321	11201	24231	13031	0.900622	19.tail
203ccb87-df19-4f8c-bb08-ed7e2c5cb035 runid=7603663a2adec7cf9ecee66b7cd4a81aa9032d9a read=20442 ch=236 start_time=2022-06-15T18:01:43.655343+03:00 flow_cell_id=FAS36701 protocol_group_id=10KKbtMEFsMMpd110 sample_id=no_sample barcode=barcode03 barcode_alias=barcode03 parent_read_id=203ccb87-df19-4f8c-bb08-ed7e2c5cb035 basecall_model_version_id=2021-05-17_dna_r9.4.1_minion_384_d37a2ab9	21274	14120	21196	7077	0.963826	12.tail
203cee75-55be-4750-b54f-72e37102d57a runid=7603663a2adec7cf9ecee66b7cd4a81aa9032d9a read=19587 ch=192 start_time=2022-06-15T16:29:50.655343+03:00 flow_cell_id=FAS36701 protocol_group_id=10KKbtMEFsMMpd110 sample_id=no_sample barcode=barcode03 barcode_alias=barcode03 parent_read_id=203cee75-55be-4750-b54f-72e37102d57a basecall_model_version_id=2021-05-17_dna_r9.4.1_minion_384_d37a2ab9	26405	1107	26321	25215	0.960301	NA
2075c22c-bc02-455b-a7bd-5ff891408525 runid=7603663a2adec7cf9ecee66b7cd4a81aa9032d9a read=50149 ch=460 start_time=2022-06-15T22:25:56.655343+03:00 flow_cell_id=FAS36701 protocol_group_id=10KKbtMEFsMMpd110 sample_id=no_sample barcode=barcode03 barcode_alias=barcode03 parent_read_id=2075c22c-bc02-455b-a7bd-5ff891408525 basecall_model_version_id=2021-05-17_dna_r9.4.1_minion_384_d37a2ab9	26350	5066	26350	21285	0.928118	17.tail
21e43a25-6326-4bca-87ba-8f3f7c31f9a7 runid=7603663a2adec7cf9ecee66b7cd4a81aa9032d9a read=71935 ch=396 start_time=2022-06-15T23:30:27.655343+03:00 flow_cell_id=FAS36701 protocol_group_id=10KKbtMEFsMMpd110 sample_id=no_sample barcode=barcode03 barcode_alias=barcode03 parent_read_id=21e43a25-6326-4bca-87ba-8f3f7c31f9a7 basecall_model_version_id=2021-05-17_dna_r9.4.1_minion_384_d37a2ab9	29793	17308	29629	12322	0.962019	10.tail
22ab1783-0ac8-4c16-acbe-3b500cd930a6 runid=7603663a2adec7cf9ecee66b7cd4a81aa9032d9a read=4330 ch=130 start_time=2022-06-15T14:15:51.655343+03:00 flow_cell_id=FAS36701 protocol_group_id=10KKbtMEFsMMpd110 sample_id=no_sample barcode=barcode03 barcode_alias=barcode03 parent_read_id=22ab1783-0ac8-4c16-acbe-3b500cd930a6 basecall_model_version_id=2021-05-17_dna_r9.4.1_minion_384_d37a2ab9	36211	19151	36132	16982	0.935932	6.tail
22fb61bc-93f6-49ff-8531-043cfe9f84c6 runid=7603663a2adec7cf9ecee66b7cd4a81aa9032d9a read=37989 ch=190 start_time=2022-06-15T21:06:47.655343+03:00 flow_cell_id=FAS36701 protocol_group_id=10KKbtMEFsMMpd110 sample_id=no_sample barcode=barcode03 barcode_alias=barcode03 parent_read_id=22fb61bc-93f6-49ff-8531-043cfe9f84c6 basecall_model_version_id=2021-05-17_dna_r9.4.1_minion_384_d37a2ab9	6162	634	6077	5444	0.960323	NA
22ff6e1a-e34c-4146-8424-5f8dd7b985a6 runid=7603663a2adec7cf9ecee66b7cd4a81aa9032d9a read=27102 ch=37 start_time=2022-06-15T20:43:41.655343+03:00 flow_cell_id=FAS36701 protocol_group_id=10KKbtMEFsMMpd110 sample_id=no_sample barcode=barcode03 barcode_alias=barcode03 parent_read_id=22ff6e1a-e34c-4146-8424-5f8dd7b985a6 basecall_model_version_id=2021-05-17_dna_r9.4.1_minion_384_d37a2ab9	14451	3611	14365	10755	0.954719	NA
230f2ebf-2222-42b0-a3bb-0229ec0bfc46 runid=7603663a2adec7cf9ecee66b7cd4a81aa9032d9a read=39830 ch=185 start_time=2022-06-16T00:55:16.655343+03:00 flow_cell_id=FAS36701 protocol_group_id=10KKbtMEFsMMpd110 sample_id=no_sample barcode=barcode03 barcode_alias=barcode03 parent_read_id=230f2ebf-2222-42b0-a3bb-0229ec0bfc46 basecall_model_version_id=2021-05-17_dna_r9.4.1_minion_384_d37a2ab9	67419	59529	67339	7811	0.934067	1.tail
23e315f6-b82d-41a3-9cc7-cbe126f78355 runid=7603663a2adec7cf9ecee66b7cd4a81aa9032d9a read=32747 ch=71 start_time=2022-06-15T19:56:47.655343+03:00 flow_cell_id=FAS36701 protocol_group_id=10KKbtMEFsMMpd110 sample_id=no_sample barcode=barcode03 barcode_alias=barcode03 parent_read_id=23e315f6-b82d-41a3-9cc7-cbe126f78355 basecall_model_version_id=2021-05-17_dna_r9.4.1_minion_384_d37a2ab9	17822	5001	17690	12690	0.953034	NA
252f02be-2e78-4d5b-8df7-dd6b5c01fb7f runid=7603663a2adec7cf9ecee66b7cd4a81aa9032d9a read=30218 ch=348 start_time=2022-06-15T19:59:50.655343+03:00 flow_cell_id=FAS36701 protocol_group_id=10KKbtMEFsMMpd110 sample_id=no_sample barcode=barcode03 barcode_alias=barcode03 parent_read_id=252f02be-2e78-4d5b-8df7-dd6b5c01fb7f basecall_model_version_id=2021-05-17_dna_r9.4.1_minion_384_d37a2ab9	32675	13102	32580	19479	0.954669	17.tail
26caa880-0fbf-4e49-aedb-a25dd91acfae runid=7603663a2adec7cf9ecee66b7cd4a81aa9032d9a read=55172 ch=404 start_time=2022-06-16T02:32:13.655343+03:00 flow_cell_id=FAS36701 protocol_group_id=10KKbtMEFsMMpd110 sample_id=no_sample barcode=barcode03 barcode_alias=barcode03 parent_read_id=26caa880-0fbf-4e49-aedb-a25dd91acfae basecall_model_version_id=2021-05-17_dna_r9.4.1_minion_384_d37a2ab9	2502	12	2419	2408	0.942691	NA	*
27102e22-fd0a-43f5-be5d-a66a4723e782 runid=7603663a2adec7cf9ecee66b7cd4a81aa9032d9a read=126133 ch=53 start_time=2022-06-16T05:56:14.655343+03:00 flow_cell_id=FAS36701 protocol_group_id=10KKbtMEFsMMpd110 sample_id=no_sample barcode=barcode03 barcode_alias=barcode03 parent_read_id=27102e22-fd0a-43f5-be5d-a66a4723e782 basecall_model_version_id=2021-05-17_dna_r9.4.1_minion_384_d37a2ab9	12958	11	12877	12867	0.815031	NA	*
2860f45f-bf5c-41fd-885f-6b13af551b61 runid=7603663a2adec7cf9ecee66b7cd4a81aa9032d9a read=36227 ch=390 start_time=2022-06-15T20:41:55.655343+03:00 flow_cell_id=FAS36701 protocol_group_id=10KKbtMEFsMMpd110 sample_id=no_sample barcode=barcode03 barcode_alias=barcode03 parent_read_id=2860f45f-bf5c-41fd-885f-6b13af551b61 basecall_model_version_id=2021-05-17_dna_r9.4.1_minion_384_d37a2ab9	39634	10363	39552	29190	0.954676	5.tail
28d4ab77-73d2-5b31-9cc1-9113dd47b621 runid=7603663a2adec7cf9ecee66b7cd4a81aa9032d9a read=61708 ch=205 start_time=2022-06-15T23:12:50.655343+03:00 flow_cell_id=FAS36701 protocol_group_id=10KKbtMEFsMMpd110 sample_id=no_sample barcode=barcode03 barcode_alias=barcode03 parent_read_id=022250ad-5dc9-4a5b-a5b5-a9a180abe4f1 basecall_model_version_id=2021-05-17_dna_r9.4.1_minion_384_d37a2ab9	28995	20907	28847	7941	0.944717	NA
29548d47-bf33-5614-a841-42b2040890e0 runid=7603663a2adec7cf9ecee66b7cd4a81aa9032d9a read=58469 ch=158 start_time=2022-06-15T22:52:39.655343+03:00 flow_cell_id=FAS36701 protocol_group_id=10KKbtMEFsMMpd110 sample_id=no_sample barcode=barcode03 barcode_alias=barcode03 parent_read_id=37279ba1-e453-460a-9c14-f57d2ba87b4c basecall_model_version_id=2021-05-17_dna_r9.4.1_minion_384_d37a2ab9	29796	26557	29683	3127	0.947554	NA
2bedb464-1b9d-510f-a820-0c1bb260402b runid=7603663a2adec7cf9ecee66b7cd4a81aa9032d9a read=47218 ch=372 start_time=2022-06-15T20:03:47.655343+03:00 flow_cell_id=FAS36701 protocol_group_id=10KKbtMEFsMMpd110 sample_id=no_sample barcode=unclassified barcode_alias=unclassified parent_read_id=df43997c-1c97-455d-b238-7043209d0ded basecall_model_version_id=2021-05-17_dna_r9.4.1_minion_384_d37a2ab9 barcode…	32574	18004	32572	14569	0.970279	NA
2e0dfbf4-ae08-476f-8093-d50546f88798 runid=7603663a2adec7cf9ecee66b7cd4a81aa9032d9a read=108818 ch=416 start_time=2022-06-16T03:18:30.655343+03:00 flow_cell_id=FAS36701 protocol_group_id=10KKbtMEFsMMpd110 sample_id=no_sample barcode=barcode03 barcode_alias=barcode03 parent_read_id=2e0dfbf4-ae08-476f-8093-d50546f88798 basecall_model_version_id=2021-05-17_dna_r9.4.1_minion_384_d37a2ab9	8834	846	8738	7893	0.961612	NA
2e254171-367e-4fc0-8ac0-16d2e8251a97 runid=7603663a2adec7cf9ecee66b7cd4a81aa9032d9a read=18325 ch=121 start_time=2022-06-15T16:11:41.655343+03:00 flow_cell_id=FAS36701 protocol_group_id=10KKbtMEFsMMpd110 sample_id=no_sample barcode=barcode03 barcode_alias=barcode03 parent_read_id=2e254171-367e-4fc0-8ac0-16d2e8251a97 basecall_model_version_id=2021-05-17_dna_r9.4.1_minion_384_d37a2ab9	15060	1	14973	14973	0.945769	NA	*
2e502942-a3bc-4b1e-851d-a30c6f80c15a runid=7603663a2adec7cf9ecee66b7cd4a81aa9032d9a read=12669 ch=325 start_time=2022-06-15T15:08:12.655343+03:00 flow_cell_id=FAS36701 protocol_group_id=10KKbtMEFsMMpd110 sample_id=no_sample barcode=barcode03 barcode_alias=barcode03 parent_read_id=2e502942-a3bc-4b1e-851d-a30c6f80c15a basecall_model_version_id=2021-05-17_dna_r9.4.1_minion_384_d37a2ab9	20352	13824	20267	6444	0.961204	NA
2e8d8647-88bf-46e9-905c-81d768d081e1 runid=7603663a2adec7cf9ecee66b7cd4a81aa9032d9a read=6573 ch=300 start_time=2022-06-15T15:51:56.655343+03:00 flow_cell_id=FAS36701 protocol_group_id=10KKbtMEFsMMpd110 sample_id=no_sample barcode=unclassified barcode_alias=unclassified parent_read_id=2e8d8647-88bf-46e9-905c-81d768d081e1 basecall_model_version_id=2021-05-17_dna_r9.4.1_minion_384_d37a2ab9 barcode=…	18372	4	18369	18366	0.916748	NA	*
2f9049d3-a79f-4cff-9aea-9a6fdce6f86b runid=7603663a2adec7cf9ecee66b7cd4a81aa9032d9a read=77393 ch=248 start_time=2022-06-16T00:51:30.655343+03:00 flow_cell_id=FAS36701 protocol_group_id=10KKbtMEFsMMpd110 sample_id=no_sample barcode=barcode03 barcode_alias=barcode03 parent_read_id=2f9049d3-a79f-4cff-9aea-9a6fdce6f86b basecall_model_version_id=2021-05-17_dna_r9.4.1_minion_384_d37a2ab9	37213	8242	37127	28886	0.947933	5.tail
2fe785b7-443f-4a92-9e2e-65eb699496f5 runid=7603663a2adec7cf9ecee66b7cd4a81aa9032d9a read=54451 ch=502 start_time=2022-06-15T23:05:59.655343+03:00 flow_cell_id=FAS36701 protocol_group_id=10KKbtMEFsMMpd110 sample_id=no_sample barcode=unclassified barcode_alias=unclassified parent_read_id=2fe785b7-443f-4a92-9e2e-65eb699496f5 basecall_model_version_id=2021-05-17_dna_r9.4.1_minion_384_d37a2ab9 barcode…	16071	1	16071	16071	0.924211	NA	*
2fef8328-3e36-4b66-8b49-bcde1c7cbeae runid=7603663a2adec7cf9ecee66b7cd4a81aa9032d9a read=86903 ch=308 start_time=2022-06-16T02:56:58.655343+03:00 flow_cell_id=FAS36701 protocol_group_id=10KKbtMEFsMMpd110 sample_id=no_sample barcode=unclassified barcode_alias=unclassified parent_read_id=2fef8328-3e36-4b66-8b49-bcde1c7cbeae basecall_model_version_id=2021-05-17_dna_r9.4.1_minion_384_d37a2ab9 barcode…	52647	43221	52645	9425	0.947798	10.tail
31931205-9f9d-4cd8-887d-5661fdddebe5 runid=7603663a2adec7cf9ecee66b7cd4a81aa9032d9a read=65319 ch=99 start_time=2022-06-16T05:33:43.655343+03:00 flow_cell_id=FAS36701 protocol_group_id=10KKbtMEFsMMpd110 sample_id=no_sample barcode=barcode03 barcode_alias=barcode03 parent_read_id=31931205-9f9d-4cd8-887d-5661fdddebe5 basecall_model_version_id=2021-05-17_dna_r9.4.1_minion_384_d37a2ab9	37079	18109	36993	18885	0.961504	15.tail
326ca661-f68b-48b0-bb60-1f926d53247d runid=7603663a2adec7cf9ecee66b7cd4a81aa9032d9a read=48350 ch=376 start_time=2022-06-16T02:32:22.655343+03:00 flow_cell_id=FAS36701 protocol_group_id=10KKbtMEFsMMpd110 sample_id=no_sample barcode=barcode03 barcode_alias=barcode03 parent_read_id=326ca661-f68b-48b0-bb60-1f926d53247d basecall_model_version_id=2021-05-17_dna_r9.4.1_minion_384_d37a2ab9	18515	623	18431	17809	0.944859	NA
33bfe3ed-a9a0-5de0-803e-43508061ce63 runid=7603663a2adec7cf9ecee66b7cd4a81aa9032d9a read=70098 ch=60 start_time=2022-06-16T00:00:56.655343+03:00 flow_cell_id=FAS36701 protocol_group_id=10KKbtMEFsMMpd110 sample_id=no_sample barcode=unclassified barcode_alias=unclassified parent_read_id=7233a31a-b857-4a6c-aa94-ed8e92632cb0 basecall_model_version_id=2021-05-17_dna_r9.4.1_minion_384_d37a2ab9 barcode=…	25994	10	25994	25985	0.92184	NA	*
34b46db8-523e-4fd1-8153-2cb15e21419b runid=7603663a2adec7cf9ecee66b7cd4a81aa9032d9a read=36203 ch=472 start_time=2022-06-15T18:26:44.655343+03:00 flow_cell_id=FAS36701 protocol_group_id=10KKbtMEFsMMpd110 sample_id=no_sample barcode=unclassified barcode_alias=unclassified parent_read_id=34b46db8-523e-4fd1-8153-2cb15e21419b basecall_model_version_id=2021-05-17_dna_r9.4.1_minion_384_d37a2ab9 barcode…	29415	4366	29415	25050	0.871457	NA
34d22aed-f180-4262-ab5c-732dd6c9bad1 runid=7603663a2adec7cf9ecee66b7cd4a81aa9032d9a read=32595 ch=34 start_time=2022-06-15T19:56:16.655343+03:00 flow_cell_id=FAS36701 protocol_group_id=10KKbtMEFsMMpd110 sample_id=no_sample barcode=barcode03 barcode_alias=barcode03 parent_read_id=34d22aed-f180-4262-ab5c-732dd6c9bad1 basecall_model_version_id=2021-05-17_dna_r9.4.1_minion_384_d37a2ab9	27157	6428	27076	20649	0.921933	17.tail
36de6e00-91aa-4dca-91de-7ba491700fa2 runid=7603663a2adec7cf9ecee66b7cd4a81aa9032d9a read=73719 ch=468 start_time=2022-06-16T01:13:30.655343+03:00 flow_cell_id=FAS36701 protocol_group_id=10KKbtMEFsMMpd110 sample_id=no_sample barcode=barcode03 barcode_alias=barcode03 parent_read_id=36de6e00-91aa-4dca-91de-7ba491700fa2 basecall_model_version_id=2021-05-17_dna_r9.4.1_minion_384_d37a2ab9	28323	18032	28235	10204	0.93826	11.tail
37224639-8497-4a37-844a-460e083e63dc runid=7603663a2adec7cf9ecee66b7cd4a81aa9032d9a read=13568 ch=310 start_time=2022-06-15T18:50:28.655343+03:00 flow_cell_id=FAS36701 protocol_group_id=10KKbtMEFsMMpd110 sample_id=no_sample barcode=barcode03 barcode_alias=barcode03 parent_read_id=37224639-8497-4a37-844a-460e083e63dc basecall_model_version_id=2021-05-17_dna_r9.4.1_minion_384_d37a2ab9	25792	10748	25700	14953	0.93299	8.tail
37461f46-3821-5609-bc15-d5cf7072a3a5 runid=7603663a2adec7cf9ecee66b7cd4a81aa9032d9a read=72762 ch=158 start_time=2022-06-16T00:47:14.655343+03:00 flow_cell_id=FAS36701 protocol_group_id=10KKbtMEFsMMpd110 sample_id=no_sample barcode=unclassified barcode_alias=unclassified parent_read_id=1db4542e-bc16-42b7-849d-c648b72df5d5 basecall_model_version_id=2021-05-17_dna_r9.4.1_minion_384_d37a2ab9 barcode…	32570	27301	32564	5264	0.949088	NA
37b7193c-6440-4ecb-9b4f-def103421b84 runid=7603663a2adec7cf9ecee66b7cd4a81aa9032d9a read=40973 ch=499 start_time=2022-06-15T19:45:50.655343+03:00 flow_cell_id=FAS36701 protocol_group_id=10KKbtMEFsMMpd110 sample_id=no_sample barcode=barcode03 barcode_alias=barcode03 parent_read_id=37b7193c-6440-4ecb-9b4f-def103421b84 basecall_model_version_id=2021-05-17_dna_r9.4.1_minion_384_d37a2ab9	41581	21143	41500	20358	0.651194	5.tail
38a5edb3-fd6c-4fb1-bac1-b28316f301ff runid=7603663a2adec7cf9ecee66b7cd4a81aa9032d9a read=29177 ch=67 start_time=2022-06-15T18:10:40.655343+03:00 flow_cell_id=FAS36701 protocol_group_id=10KKbtMEFsMMpd110 sample_id=no_sample barcode=unclassified barcode_alias=unclassified parent_read_id=38a5edb3-fd6c-4fb1-bac1-b28316f301ff basecall_model_version_id=2021-05-17_dna_r9.4.1_minion_384_d37a2ab9 barcode=…	5380	10	5372	5363	0.954876	NA	*
3b2ee209-0d70-506b-abe5-34244bfaed05 runid=7603663a2adec7cf9ecee66b7cd4a81aa9032d9a read=24825 ch=408 start_time=2022-06-15T19:20:22.655343+03:00 flow_cell_id=FAS36701 protocol_group_id=10KKbtMEFsMMpd110 sample_id=no_sample barcode=barcode03 barcode_alias=barcode03 parent_read_id=0781f4bc-e230-42ef-9cff-baca15bf9cec basecall_model_version_id=2021-05-17_dna_r9.4.1_minion_384_d37a2ab9	26884	18001	26792	8792	0.952116	NA
3bd38b37-3903-5aa4-830b-fcb05bb4b835 runid=7603663a2adec7cf9ecee66b7cd4a81aa9032d9a read=16359 ch=343 start_time=2022-06-15T16:08:27.655343+03:00 flow_cell_id=FAS36701 protocol_group_id=10KKbtMEFsMMpd110 sample_id=no_sample barcode=barcode03 barcode_alias=barcode03 parent_read_id=0a878144-4b74-4dcf-b670-042987f1778c basecall_model_version_id=2021-05-17_dna_r9.4.1_minion_384_d37a2ab9	32936	27652	32872	5221	0.968014	NA
3c2d915e-f3c1-41c9-8d5e-008179852e26 runid=7603663a2adec7cf9ecee66b7cd4a81aa9032d9a read=62711 ch=351 start_time=2022-06-15T22:23:36.655343+03:00 flow_cell_id=FAS36701 protocol_group_id=10KKbtMEFsMMpd110 sample_id=no_sample barcode=unclassified barcode_alias=unclassified parent_read_id=3c2d915e-f3c1-41c9-8d5e-008179852e26 basecall_model_version_id=2021-05-17_dna_r9.4.1_minion_384_d37a2ab9 barcode…	40992	16909	40982	24074	0.952355	16.tail
3cbb34e7-bc8b-4196-97a6-396fb737296f runid=7603663a2adec7cf9ecee66b7cd4a81aa9032d9a read=23947 ch=72 start_time=2022-06-15T18:40:41.655343+03:00 flow_cell_id=FAS36701 protocol_group_id=10KKbtMEFsMMpd110 sample_id=no_sample barcode=barcode03 barcode_alias=barcode03 parent_read_id=3cbb34e7-bc8b-4196-97a6-396fb737296f basecall_model_version_id=2021-05-17_dna_r9.4.1_minion_384_d37a2ab9	45037	865	44959	44095	0.964803	NA
3ccbe45d-49fa-4fe6-acac-8fe594b2c0cf runid=7603663a2adec7cf9ecee66b7cd4a81aa9032d9a read=12573 ch=67 start_time=2022-06-15T15:37:39.655343+03:00 flow_cell_id=FAS36701 protocol_group_id=10KKbtMEFsMMpd110 sample_id=no_sample barcode=unclassified barcode_alias=unclassified parent_read_id=3ccbe45d-49fa-4fe6-acac-8fe594b2c0cf basecall_model_version_id=2021-05-17_dna_r9.4.1_minion_384_d37a2ab9 barcode=…	2848	26	2848	2823	0.870705	NA	*
3d3451fe-f1ea-4be0-98e0-7da0731c2c65 runid=7603663a2adec7cf9ecee66b7cd4a81aa9032d9a read=22674 ch=330 start_time=2022-06-15T18:51:35.655343+03:00 flow_cell_id=FAS36701 protocol_group_id=10KKbtMEFsMMpd110 sample_id=no_sample barcode=barcode03 barcode_alias=barcode03 parent_read_id=3d3451fe-f1ea-4be0-98e0-7da0731c2c65 basecall_model_version_id=2021-05-17_dna_r9.4.1_minion_384_d37a2ab9	4221	323	4136	3814	0.926324	NA
3d4c445b-460c-4a68-b5a7-751af2948563 runid=7603663a2adec7cf9ecee66b7cd4a81aa9032d9a read=55922 ch=203 start_time=2022-06-15T22:55:20.655343+03:00 flow_cell_id=FAS36701 protocol_group_id=10KKbtMEFsMMpd110 sample_id=no_sample barcode=barcode03 barcode_alias=barcode03 parent_read_id=3d4c445b-460c-4a68-b5a7-751af2948563 basecall_model_version_id=2021-05-17_dna_r9.4.1_minion_384_d37a2ab9	6115	2	6035	6034	0.945476	NA	*
3df2b883-67c2-4827-afeb-53ae91276ef1 runid=7603663a2adec7cf9ecee66b7cd4a81aa9032d9a read=106230 ch=140 start_time=2022-06-16T07:13:40.655343+03:00 flow_cell_id=FAS36701 protocol_group_id=10KKbtMEFsMMpd110 sample_id=no_sample barcode=barcode03 barcode_alias=barcode03 parent_read_id=3df2b883-67c2-4827-afeb-53ae91276ef1 basecall_model_version_id=2021-05-17_dna_r9.4.1_minion_384_d37a2ab9	20559	2811	20497	17687	0.858653	NA
3eda6281-dd00-44dd-ac47-29bcf5a6a680 runid=7603663a2adec7cf9ecee66b7cd4a81aa9032d9a read=18815 ch=26 start_time=2022-06-15T20:28:23.655343+03:00 flow_cell_id=FAS36701 protocol_group_id=10KKbtMEFsMMpd110 sample_id=no_sample barcode=barcode03 barcode_alias=barcode03 parent_read_id=3eda6281-dd00-44dd-ac47-29bcf5a6a680 basecall_model_version_id=2021-05-17_dna_r9.4.1_minion_384_d37a2ab9	35538	21725	35455	13731	0.936421	NA
4158af87-6096-4ce7-b545-5647e84f3a1b runid=7603663a2adec7cf9ecee66b7cd4a81aa9032d9a read=57449 ch=187 start_time=2022-06-15T23:11:47.655343+03:00 flow_cell_id=FAS36701 protocol_group_id=10KKbtMEFsMMpd110 sample_id=no_sample barcode=barcode03 barcode_alias=barcode03 parent_read_id=4158af87-6096-4ce7-b545-5647e84f3a1b basecall_model_version_id=2021-05-17_dna_r9.4.1_minion_384_d37a2ab9	14227	3781	14150	10370	0.957859	NA
41f3a179-4303-45d6-90e8-adb6f24919b9 runid=7603663a2adec7cf9ecee66b7cd4a81aa9032d9a read=48196 ch=93 start_time=2022-06-15T21:47:10.655343+03:00 flow_cell_id=FAS36701 protocol_group_id=10KKbtMEFsMMpd110 sample_id=no_sample barcode=unclassified barcode_alias=unclassified parent_read_id=41f3a179-4303-45d6-90e8-adb6f24919b9 basecall_model_version_id=2021-05-17_dna_r9.4.1_minion_384_d37a2ab9 barcode=…	4553	6	4553	4548	0.757696	NA	*
42bea357-c189-45f1-9bff-d1a66ee8d23b runid=7603663a2adec7cf9ecee66b7cd4a81aa9032d9a read=27101 ch=450 start_time=2022-06-15T19:20:06.655343+03:00 flow_cell_id=FAS36701 protocol_group_id=10KKbtMEFsMMpd110 sample_id=no_sample barcode=barcode03 barcode_alias=barcode03 parent_read_id=42bea357-c189-45f1-9bff-d1a66ee8d23b basecall_model_version_id=2021-05-17_dna_r9.4.1_minion_384_d37a2ab9	15171	5	15086	15082	0.869513	NA	*
433b2369-3dfc-4a03-a4f6-d156a5651681 runid=7603663a2adec7cf9ecee66b7cd4a81aa9032d9a read=96776 ch=246 start_time=2022-06-16T07:26:04.655343+03:00 flow_cell_id=FAS36701 protocol_group_id=10KKbtMEFsMMpd110 sample_id=no_sample barcode=barcode03 barcode_alias=barcode03 parent_read_id=433b2369-3dfc-4a03-a4f6-d156a5651681 basecall_model_version_id=2021-05-17_dna_r9.4.1_minion_384_d37a2ab9	11107	621	11021	10401	0.893087	NA
44a8b54c-3935-4576-8776-f3c749abf86d runid=7603663a2adec7cf9ecee66b7cd4a81aa9032d9a read=24209 ch=153 start_time=2022-06-15T17:30:12.655343+03:00 flow_cell_id=FAS36701 protocol_group_id=10KKbtMEFsMMpd110 sample_id=no_sample barcode=barcode03 barcode_alias=barcode03 parent_read_id=44a8b54c-3935-4576-8776-f3c749abf86d basecall_model_version_id=2021-05-17_dna_r9.4.1_minion_384_d37a2ab9	9468	2569	9381	6813	0.966975	12.tail
453d34ff-9ed0-4509-aff6-5728a780b751 runid=7603663a2adec7cf9ecee66b7cd4a81aa9032d9a read=19369 ch=109 start_time=2022-06-15T16:48:00.655343+03:00 flow_cell_id=FAS36701 protocol_group_id=10KKbtMEFsMMpd110 sample_id=no_sample barcode=barcode03 barcode_alias=barcode03 parent_read_id=453d34ff-9ed0-4509-aff6-5728a780b751 basecall_model_version_id=2021-05-17_dna_r9.4.1_minion_384_d37a2ab9	2733	2	2653	2652	0.923077	NA	*
4653f0a3-8fbe-42e7-95d3-201df6349292 runid=7603663a2adec7cf9ecee66b7cd4a81aa9032d9a read=112480 ch=453 start_time=2022-06-16T05:35:56.655343+03:00 flow_cell_id=FAS36701 protocol_group_id=10KKbtMEFsMMpd110 sample_id=no_sample barcode=barcode03 barcode_alias=barcode03 parent_read_id=4653f0a3-8fbe-42e7-95d3-201df6349292 basecall_model_version_id=2021-05-17_dna_r9.4.1_minion_384_d37a2ab9	7788	7	7700	7694	0.9549	NA	*
4659baa8-c105-5663-b203-75374758d71e runid=7603663a2adec7cf9ecee66b7cd4a81aa9032d9a read=44351 ch=455 start_time=2022-06-15T20:10:48.655343+03:00 flow_cell_id=FAS36701 protocol_group_id=10KKbtMEFsMMpd110 sample_id=no_sample barcode=barcode03 barcode_alias=barcode03 parent_read_id=4c5be075-4257-4ba6-b2a1-16b544e3cf95 basecall_model_version_id=2021-05-17_dna_r9.4.1_minion_384_d37a2ab9	12175	1227	12088	10862	0.805377	13.tail
474b2f09-c4d6-4f69-b742-78ea0abd92ea runid=7603663a2adec7cf9ecee66b7cd4a81aa9032d9a read=3783 ch=137 start_time=2022-06-15T15:45:07.655343+03:00 flow_cell_id=FAS36701 protocol_group_id=10KKbtMEFsMMpd110 sample_id=no_sample barcode=barcode03 barcode_alias=barcode03 parent_read_id=474b2f09-c4d6-4f69-b742-78ea0abd92ea basecall_model_version_id=2021-05-17_dna_r9.4.1_minion_384_d37a2ab9	61733	55139	61646	6508	0.931315	8.tail
478fa8cc-dc2b-4afd-9855-4b7c6aa5b12e runid=7603663a2adec7cf9ecee66b7cd4a81aa9032d9a read=58975 ch=326 start_time=2022-06-15T21:35:26.655343+03:00 flow_cell_id=FAS36701 protocol_group_id=10KKbtMEFsMMpd110 sample_id=no_sample barcode=barcode03 barcode_alias=barcode03 parent_read_id=478fa8cc-dc2b-4afd-9855-4b7c6aa5b12e basecall_model_version_id=2021-05-17_dna_r9.4.1_minion_384_d37a2ab9	8958	16	8859	8844	0.908526	NA
47a56830-2288-5101-8c6e-6ba632b7d131 runid=7603663a2adec7cf9ecee66b7cd4a81aa9032d9a read=25916 ch=222 start_time=2022-06-15T20:49:01.655343+03:00 flow_cell_id=FAS36701 protocol_group_id=10KKbtMEFsMMpd110 sample_id=no_sample barcode=barcode03 barcode_alias=barcode03 parent_read_id=26266134-b208-4824-b7f5-f7f846023f3c basecall_model_version_id=2021-05-17_dna_r9.4.1_minion_384_d37a2ab9	27030	14328	26951	12624	0.922687	NA
47ea6c9e-cf8d-4e5a-91f4-c3174a30bb9d runid=7603663a2adec7cf9ecee66b7cd4a81aa9032d9a read=34165 ch=131 start_time=2022-06-15T18:59:00.655343+03:00 flow_cell_id=FAS36701 protocol_group_id=10KKbtMEFsMMpd110 sample_id=no_sample barcode=barcode03 barcode_alias=barcode03 parent_read_id=47ea6c9e-cf8d-4e5a-91f4-c3174a30bb9d basecall_model_version_id=2021-05-17_dna_r9.4.1_minion_384_d37a2ab9	39644	33335	39564	6230	0.939647	12.tail
4831dfff-a41a-432b-b614-3b4388f837e2 runid=7603663a2adec7cf9ecee66b7cd4a81aa9032d9a read=69090 ch=491 start_time=2022-06-16T00:23:46.655343+03:00 flow_cell_id=FAS36701 protocol_group_id=10KKbtMEFsMMpd110 sample_id=no_sample barcode=barcode03 barcode_alias=barcode03 parent_read_id=4831dfff-a41a-432b-b614-3b4388f837e2 basecall_model_version_id=2021-05-17_dna_r9.4.1_minion_384_d37a2ab9	13969	129	13888	13760	0.668605	NA
489351bc-3210-4963-9e5f-5727c352ef2b runid=7603663a2adec7cf9ecee66b7cd4a81aa9032d9a read=80861 ch=36 start_time=2022-06-16T00:18:24.655343+03:00 flow_cell_id=FAS36701 protocol_group_id=10KKbtMEFsMMpd110 sample_id=no_sample barcode=barcode03 barcode_alias=barcode03 parent_read_id=489351bc-3210-4963-9e5f-5727c352ef2b basecall_model_version_id=2021-05-17_dna_r9.4.1_minion_384_d37a2ab9	37299	12770	37200	24431	0.970939	NA
[truncated: 268 more rows]

## Sheet: KK mouse F15 blood
Read_ID	Read_length	Telomere_start	Telomere_end	Telomere_length	Telomere_density	Chromosome_end	Truncated_telomere
[truncated: 302 more rows]

## Sheet: KK mouse F15 tail
Read_ID	Read_length	Telomere_start	Telomere_end	Telomere_length	Telomere_density	Chromosome_end	Truncated_telomere
[truncated: 129 more rows]

[truncated: 1 more sheets: Human blood]
