# Supplementary material for: Telomouse—a mouse model with human-length telomeres generated by a single amino acid change in RTEL1
Source: Nat Commun. 2023 Oct 23;14:6708. doi: 10.1038/s41467-023-42534-6 (PMC10593777; doi:10.1038/s41467-023-42534-6)
Supplement: Supplementary file 5 — Supplementary Data 3 [file 41467_2023_42534_MOESM5_ESM.xlsx]

## Sheet: MEFs MM PD 250
Read_ID	Read_length	Telomere_start	Telomere_end	Telomere_length	Telomere_density	RunAve_TL	RunMed_TL	ReadLen-RunMed_TL	RunMed_RL	Truncated_telomere
66bbb552-ffa2-4fac-9989-63a1b121c8e3 runid=0c3cb5fe719b4a42e8f93e7cab6649d77fab8b17 read=99397 ch=108 start_time=2023-01-03T08:05:49.362724+02:00 flow_cell_id=FAV83619 protocol_group_id=Trial_20_MMPD250 sample_id=no_sample barcode=unclassified barcode_alias=unclassified parent_read_id=66bbb552-ffa2-4fac-9989-63a1b121c8e3 basecall_model_version_id=2021-05-17_dna_r9.4.1_minion_384_d37a2ab9	226198	207522	226024	18503	0.906556
652c9fd2-e10f-4522-8253-ed6638272458 runid=0c3cb5fe719b4a42e8f93e7cab6649d77fab8b17 read=20703 ch=470 start_time=2023-01-02T21:18:51.362724+02:00 flow_cell_id=FAV83619 protocol_group_id=Trial_20_MMPD250 sample_id=no_sample barcode=barcode02 barcode_alias=barcode02 parent_read_id=652c9fd2-e10f-4522-8253-ed6638272458 basecall_model_version_id=2021-05-17_dna_r9.4.1_minion_384_d37a2ab9	223670	193728	223588	29861	0.959546	24182	24182	199488	224934
38a4ceb8-13a0-45da-9e93-159e96c5f01d runid=0c3cb5fe719b4a42e8f93e7cab6649d77fab8b17 read=3321 ch=3 start_time=2023-01-02T18:23:16.362724+02:00 flow_cell_id=FAV83619 protocol_group_id=Trial_20_MMPD250 sample_id=no_sample barcode=barcode02 barcode_alias=barcode02 parent_read_id=38a4ceb8-13a0-45da-9e93-159e96c5f01d basecall_model_version_id=2021-05-17_dna_r9.4.1_minion_384_d37a2ab9	162399	154701	162300	7600	0.944079	18654.7	18503	143896	223670
d312a4da-e501-4f84-b317-aef545de9fdf runid=0c3cb5fe719b4a42e8f93e7cab6649d77fab8b17 read=9603 ch=269 start_time=2023-01-02T19:17:17.362724+02:00 flow_cell_id=FAV83619 protocol_group_id=Trial_20_MMPD250 sample_id=no_sample barcode=unclassified barcode_alias=unclassified parent_read_id=d312a4da-e501-4f84-b317-aef545de9fdf basecall_model_version_id=2021-05-17_dna_r9.4.1_minion_384_d37a2ab9	158063	138503	157986	19484	0.938	18862	18993.5	139070	193034
917f2167-3bc5-4dd2-9ef9-743e27f51739 runid=0c3cb5fe719b4a42e8f93e7cab6649d77fab8b17 read=90792 ch=110 start_time=2023-01-03T03:39:30.362724+02:00 flow_cell_id=FAV83619 protocol_group_id=Trial_20_MMPD250 sample_id=no_sample barcode=unclassified barcode_alias=unclassified parent_read_id=917f2167-3bc5-4dd2-9ef9-743e27f51739 basecall_model_version_id=2021-05-17_dna_r9.4.1_minion_384_d37a2ab9	154723	115755	154529	38775	0.929697	22844.6	19484	135239	162399
19461989-4c34-4eae-b603-0c83e1d1d24f runid=0c3cb5fe719b4a42e8f93e7cab6649d77fab8b17 read=6995 ch=460 start_time=2023-01-02T20:05:22.362724+02:00 flow_cell_id=FAV83619 protocol_group_id=Trial_20_MMPD250 sample_id=no_sample barcode=unclassified barcode_alias=unclassified parent_read_id=19461989-4c34-4eae-b603-0c83e1d1d24f basecall_model_version_id=2021-05-17_dna_r9.4.1_minion_384_d37a2ab9	152150	119115	152071	32957	0.958127	24530	24672.5	127478	160231
d4ac7f66-d590-4c7f-a5d9-1a973bb30377 runid=0c3cb5fe719b4a42e8f93e7cab6649d77fab8b17 read=121563 ch=229 start_time=2023-01-03T10:25:20.362724+02:00 flow_cell_id=FAV83619 protocol_group_id=Trial_20_MMPD250 sample_id=no_sample barcode=unclassified barcode_alias=unclassified parent_read_id=d4ac7f66-d590-4c7f-a5d9-1a973bb30377 basecall_model_version_id=2021-05-17_dna_r9.4.1_minion_384_d37a2ab9	146566	123007	146484	23478	0.956981	24379.7	23478	123088	158063
c987ce21-e72c-406a-8d04-653b37cc2d1d runid=0c3cb5fe719b4a42e8f93e7cab6649d77fab8b17 read=108521 ch=196 start_time=2023-01-03T10:21:29.362724+02:00 flow_cell_id=FAV83619 protocol_group_id=Trial_20_MMPD250 sample_id=no_sample barcode=barcode02 barcode_alias=barcode02 parent_read_id=c987ce21-e72c-406a-8d04-653b37cc2d1d basecall_model_version_id=2021-05-17_dna_r9.4.1_minion_384_d37a2ab9	145481	123422	145399	21978	0.689872	24079.5	22728	122753	156393
d7777e57-f94a-49fb-aef3-d9b23b4b9250 runid=0c3cb5fe719b4a42e8f93e7cab6649d77fab8b17 read=64931 ch=312 start_time=2023-01-03T04:44:50.362724+02:00 flow_cell_id=FAV83619 protocol_group_id=Trial_20_MMPD250 sample_id=no_sample barcode=unclassified barcode_alias=unclassified parent_read_id=d7777e57-f94a-49fb-aef3-d9b23b4b9250 basecall_model_version_id=2021-05-17_dna_r9.4.1_minion_384_d37a2ab9	138941	93706	138860	45155	0.955177	26421.2	23478	115463	154723
d37ac767-e938-448c-aa3e-6591f18caa27 runid=0c3cb5fe719b4a42e8f93e7cab6649d77fab8b17 read=63558 ch=97 start_time=2023-01-03T04:47:24.362724+02:00 flow_cell_id=FAV83619 protocol_group_id=Trial_20_MMPD250 sample_id=no_sample barcode=barcode02 barcode_alias=barcode02 parent_read_id=d37ac767-e938-448c-aa3e-6591f18caa27 basecall_model_version_id=2021-05-17_dna_r9.4.1_minion_384_d37a2ab9	138520	96421	138436	42016	0.837728	27980.7	26669.5	111850	153436
077ee324-ea9d-4cdb-af9e-cec2fd4b5eb3 runid=0c3cb5fe719b4a42e8f93e7cab6649d77fab8b17 read=67088 ch=125 start_time=2023-01-03T04:02:28.362724+02:00 flow_cell_id=FAV83619 protocol_group_id=Trial_20_MMPD250 sample_id=no_sample barcode=barcode02 barcode_alias=barcode02 parent_read_id=077ee324-ea9d-4cdb-af9e-cec2fd4b5eb3 basecall_model_version_id=2021-05-17_dna_r9.4.1_minion_384_d37a2ab9	138470	104917	138391	33475	0.961822	28480.2	29861	108609	152150
7f31fd88-89ce-4539-b4ca-ca6f7aa127a9 runid=0c3cb5fe719b4a42e8f93e7cab6649d77fab8b17 read=110256 ch=22 start_time=2023-01-03T11:51:58.362724+02:00 flow_cell_id=FAV83619 protocol_group_id=Trial_20_MMPD250 sample_id=no_sample barcode=barcode02 barcode_alias=barcode02 parent_read_id=7f31fd88-89ce-4539-b4ca-ca6f7aa127a9 basecall_model_version_id=2021-05-17_dna_r9.4.1_minion_384_d37a2ab9	137921	114304	137705	23402	0.959192	28057	26669.5	111252	149358
b3d711d3-557d-4e5b-8502-8209d8168685 runid=0c3cb5fe719b4a42e8f93e7cab6649d77fab8b17 read=42013 ch=134 start_time=2023-01-02T23:55:42.362724+02:00 flow_cell_id=FAV83619 protocol_group_id=Trial_20_MMPD250 sample_id=no_sample barcode=barcode02 barcode_alias=barcode02 parent_read_id=b3d711d3-557d-4e5b-8502-8209d8168685 basecall_model_version_id=2021-05-17_dna_r9.4.1_minion_384_d37a2ab9	136537	114761	136454	21694	0.954688	27567.5	23478	113059	146566
50aca025-245d-4099-bf58-6d1bba12263c runid=0c3cb5fe719b4a42e8f93e7cab6649d77fab8b17 read=96417 ch=508 start_time=2023-01-03T14:25:39.362724+02:00 flow_cell_id=FAV83619 protocol_group_id=Trial_20_MMPD250 sample_id=no_sample barcode=barcode02 barcode_alias=barcode02 parent_read_id=50aca025-245d-4099-bf58-6d1bba12263c basecall_model_version_id=2021-05-17_dna_r9.4.1_minion_384_d37a2ab9	132537	92469	132453	39985	0.904589	28454.5	26669.5	105868	146024
e2d28ed5-dd04-4fd8-8d0b-5e479028450f runid=0c3cb5fe719b4a42e8f93e7cab6649d77fab8b17 read=83215 ch=228 start_time=2023-01-03T05:46:12.362724+02:00 flow_cell_id=FAV83619 protocol_group_id=Trial_20_MMPD250 sample_id=no_sample barcode=barcode02 barcode_alias=barcode02 parent_read_id=e2d28ed5-dd04-4fd8-8d0b-5e479028450f basecall_model_version_id=2021-05-17_dna_r9.4.1_minion_384_d37a2ab9	131954	112546	131870	19325	0.866856	27845.9	23478	108476	145481
ef5c0ef2-1997-421c-b18a-761568c97376 runid=0c3cb5fe719b4a42e8f93e7cab6649d77fab8b17 read=59005 ch=305 start_time=2023-01-03T03:01:26.362724+02:00 flow_cell_id=FAV83619 protocol_group_id=Trial_20_MMPD250 sample_id=no_sample barcode=barcode02 barcode_alias=barcode02 parent_read_id=ef5c0ef2-1997-421c-b18a-761568c97376 basecall_model_version_id=2021-05-17_dna_r9.4.1_minion_384_d37a2ab9	131438	89550	131358	41809	0.946806	28718.6	26669.5	104768	142211
3229a73e-d8ce-44b3-a296-016c536dcaae runid=0c3cb5fe719b4a42e8f93e7cab6649d77fab8b17 read=84835 ch=291 start_time=2023-01-03T07:27:59.362724+02:00 flow_cell_id=FAV83619 protocol_group_id=Trial_20_MMPD250 sample_id=no_sample barcode=unclassified barcode_alias=unclassified parent_read_id=3229a73e-d8ce-44b3-a296-016c536dcaae basecall_model_version_id=2021-05-17_dna_r9.4.1_minion_384_d37a2ab9	122361	96492	122269	25778	0.961595	28545.6	25778	96583	138941
95e60614-2a28-4a5e-beb3-7be5820775b6 runid=0c3cb5fe719b4a42e8f93e7cab6649d77fab8b17 read=42810 ch=464 start_time=2023-01-03T01:19:25.362724+02:00 flow_cell_id=FAV83619 protocol_group_id=Trial_20_MMPD250 sample_id=no_sample barcode=barcode02 barcode_alias=barcode02 parent_read_id=95e60614-2a28-4a5e-beb3-7be5820775b6 basecall_model_version_id=2021-05-17_dna_r9.4.1_minion_384_d37a2ab9	117096	71052	116982	45931	0.919749	29511.4	27819.5	89276.5	138730
beff3e83-83ad-479d-bd01-14d6a4075e3d runid=0c3cb5fe719b4a42e8f93e7cab6649d77fab8b17 read=15489 ch=312 start_time=2023-01-02T20:30:22.362724+02:00 flow_cell_id=FAV83619 protocol_group_id=Trial_20_MMPD250 sample_id=no_sample barcode=barcode02 barcode_alias=barcode02 parent_read_id=beff3e83-83ad-479d-bd01-14d6a4075e3d basecall_model_version_id=2021-05-17_dna_r9.4.1_minion_384_d37a2ab9	115631	76122	115491	39370	0.891593	30030.3	29861	85770	138520
97cbe6f7-3b80-4cdc-a825-37dcdbf70373 runid=0c3cb5fe719b4a42e8f93e7cab6649d77fab8b17 read=63240 ch=45 start_time=2023-01-03T03:11:01.362724+02:00 flow_cell_id=FAV83619 protocol_group_id=Trial_20_MMPD250 sample_id=no_sample barcode=barcode02 barcode_alias=barcode02 parent_read_id=97cbe6f7-3b80-4cdc-a825-37dcdbf70373 basecall_model_version_id=2021-05-17_dna_r9.4.1_minion_384_d37a2ab9	113461	89471	113378	23908	0.954869	29724.2	27819.5	85641.5	138495
8e0afe62-13af-4792-9ee9-06b031b7f2d9 runid=0c3cb5fe719b4a42e8f93e7cab6649d77fab8b17 read=7290 ch=158 start_time=2023-01-02T19:00:17.362724+02:00 flow_cell_id=FAV83619 protocol_group_id=Trial_20_MMPD250 sample_id=no_sample barcode=unclassified barcode_alias=unclassified parent_read_id=8e0afe62-13af-4792-9ee9-06b031b7f2d9 basecall_model_version_id=2021-05-17_dna_r9.4.1_minion_384_d37a2ab9	107703	39426	107640	68215	0.951272	31557.1	29861	77842	138470
db9951cb-ff4f-44fe-a5dc-01994441fac9 runid=0c3cb5fe719b4a42e8f93e7cab6649d77fab8b17 read=71012 ch=51 start_time=2023-01-03T05:16:33.362724+02:00 flow_cell_id=FAV83619 protocol_group_id=Trial_20_MMPD250 sample_id=no_sample barcode=unclassified barcode_alias=unclassified parent_read_id=db9951cb-ff4f-44fe-a5dc-01994441fac9 basecall_model_version_id=2021-05-17_dna_r9.4.1_minion_384_d37a2ab9	105588	60435	105500	45066	0.926108	32171.1	31409	74179	138196
e8624df2-9c69-46b1-b4e3-402538907c3a runid=0c3cb5fe719b4a42e8f93e7cab6649d77fab8b17 read=6834 ch=203 start_time=2023-01-02T20:25:53.362724+02:00 flow_cell_id=FAV83619 protocol_group_id=Trial_20_MMPD250 sample_id=no_sample barcode=barcode02 barcode_alias=barcode02 parent_read_id=e8624df2-9c69-46b1-b4e3-402538907c3a basecall_model_version_id=2021-05-17_dna_r9.4.1_minion_384_d37a2ab9	103302	70318	103138	32821	0.95643	32199.4	32821	70481	137921
a142ecff-27b5-4b25-b79a-e0856789d15c runid=0c3cb5fe719b4a42e8f93e7cab6649d77fab8b17 read=142607 ch=374 start_time=2023-01-03T13:07:16.362724+02:00 flow_cell_id=FAV83619 protocol_group_id=Trial_20_MMPD250 sample_id=no_sample barcode=barcode02 barcode_alias=barcode02 parent_read_id=a142ecff-27b5-4b25-b79a-e0856789d15c basecall_model_version_id=2021-05-17_dna_r9.4.1_minion_384_d37a2ab9	101563	75856	101476	25621	0.946372	31925.3	31341	70222	137229
bc5e70da-d0d5-49ae-a129-cbcd03ea8411 runid=0c3cb5fe719b4a42e8f93e7cab6649d77fab8b17 read=19492 ch=147 start_time=2023-01-03T01:10:43.362724+02:00 flow_cell_id=FAV83619 protocol_group_id=Trial_20_MMPD250 sample_id=no_sample barcode=barcode02 barcode_alias=barcode02 parent_read_id=bc5e70da-d0d5-49ae-a129-cbcd03ea8411 basecall_model_version_id=2021-05-17_dna_r9.4.1_minion_384_d37a2ab9	100646	71009	100556	29548	0.938507	31830.2	29861	70785	136537
d63b0904-8cac-46ce-8948-affed0e025d1 runid=0c3cb5fe719b4a42e8f93e7cab6649d77fab8b17 read=124661 ch=19 start_time=2023-01-03T13:36:47.362724+02:00 flow_cell_id=FAV83619 protocol_group_id=Trial_20_MMPD250 sample_id=no_sample barcode=barcode02 barcode_alias=barcode02 parent_read_id=d63b0904-8cac-46ce-8948-affed0e025d1 basecall_model_version_id=2021-05-17_dna_r9.4.1_minion_384_d37a2ab9	99260	74461	99177	24717	0.960068	31556.6	29704.5	69555.5	134537
ec9d8c14-6fb7-48fc-96a3-9877229da7ba runid=0c3cb5fe719b4a42e8f93e7cab6649d77fab8b17 read=20047 ch=305 start_time=2023-01-02T20:53:33.362724+02:00 flow_cell_id=FAV83619 protocol_group_id=Trial_20_MMPD250 sample_id=no_sample barcode=barcode02 barcode_alias=barcode02 parent_read_id=ec9d8c14-6fb7-48fc-96a3-9877229da7ba basecall_model_version_id=2021-05-17_dna_r9.4.1_minion_384_d37a2ab9	98471	72503	98387	25885	0.885532	31346.6	29548	68923	132537
451cc296-30f2-486b-b6f6-5d506181d556 runid=0c3cb5fe719b4a42e8f93e7cab6649d77fab8b17 read=90632 ch=373 start_time=2023-01-03T05:57:15.362724+02:00 flow_cell_id=FAV83619 protocol_group_id=Trial_20_MMPD250 sample_id=no_sample barcode=barcode02 barcode_alias=barcode02 parent_read_id=451cc296-30f2-486b-b6f6-5d506181d556 basecall_model_version_id=2021-05-17_dna_r9.4.1_minion_384_d37a2ab9	97626	78737	97542	18806	0.942678	30898.7	27716.5	69909.5	132246
4e9fc672-0a3e-4315-81f9-5df66b7edc2e runid=0c3cb5fe719b4a42e8f93e7cab6649d77fab8b17 read=43245 ch=60 start_time=2023-01-03T04:01:08.362724+02:00 flow_cell_id=FAV83619 protocol_group_id=Trial_20_MMPD250 sample_id=no_sample barcode=barcode02 barcode_alias=barcode02 parent_read_id=4e9fc672-0a3e-4315-81f9-5df66b7edc2e basecall_model_version_id=2021-05-17_dna_r9.4.1_minion_384_d37a2ab9	95651	82936	95567	12632	0.933027	30268.8	25885	69766	131954
51bedd52-6153-4bb3-8522-f5d47ef7f47a runid=0c3cb5fe719b4a42e8f93e7cab6649d77fab8b17 read=70034 ch=287 start_time=2023-01-03T04:02:18.362724+02:00 flow_cell_id=FAV83619 protocol_group_id=Trial_20_MMPD250 sample_id=no_sample barcode=unclassified barcode_alias=unclassified parent_read_id=51bedd52-6153-4bb3-8522-f5d47ef7f47a basecall_model_version_id=2021-05-17_dna_r9.4.1_minion_384_d37a2ab9	95108	43253	95000	51748	0.911456	30984.8	27716.5	67391.5	131696
5b2c16dd-c449-4641-9385-45c5464194fd runid=0c3cb5fe719b4a42e8f93e7cab6649d77fab8b17 read=104557 ch=479 start_time=2023-01-03T11:36:09.362724+02:00 flow_cell_id=FAV83619 protocol_group_id=Trial_20_MMPD250 sample_id=no_sample barcode=unclassified barcode_alias=unclassified parent_read_id=5b2c16dd-c449-4641-9385-45c5464194fd basecall_model_version_id=2021-05-17_dna_r9.4.1_minion_384_d37a2ab9	94972	80553	94879	14327	0.812871	30447.4	25885	69087	131438
ed30f53b-1544-4cf5-84ad-6e1f54dcbcc5 runid=0c3cb5fe719b4a42e8f93e7cab6649d77fab8b17 read=92692 ch=110 start_time=2023-01-03T04:02:30.362724+02:00 flow_cell_id=FAV83619 protocol_group_id=Trial_20_MMPD250 sample_id=no_sample barcode=barcode02 barcode_alias=barcode02 parent_read_id=ed30f53b-1544-4cf5-84ad-6e1f54dcbcc5 basecall_model_version_id=2021-05-17_dna_r9.4.1_minion_384_d37a2ab9	92654	51201	92568	41368	0.921413	30788.7	27716.5	64937.5	126900
53e3b596-5c82-435d-9b91-11bf9ab66c17 runid=0c3cb5fe719b4a42e8f93e7cab6649d77fab8b17 read=23955 ch=111 start_time=2023-01-02T21:12:50.362724+02:00 flow_cell_id=FAV83619 protocol_group_id=Trial_20_MMPD250 sample_id=no_sample barcode=barcode02 barcode_alias=barcode02 parent_read_id=53e3b596-5c82-435d-9b91-11bf9ab66c17 basecall_model_version_id=2021-05-17_dna_r9.4.1_minion_384_d37a2ab9	91767	56606	91683	35078	0.961058	30918.7	29548	62219	122361
13bfd782-a61f-4631-91a6-fb282aa8e315 runid=0c3cb5fe719b4a42e8f93e7cab6649d77fab8b17 read=90083 ch=462 start_time=2023-01-03T14:50:53.362724+02:00 flow_cell_id=FAV83619 protocol_group_id=Trial_20_MMPD250 sample_id=no_sample barcode=unclassified barcode_alias=unclassified parent_read_id=13bfd782-a61f-4631-91a6-fb282aa8e315 basecall_model_version_id=2021-05-17_dna_r9.4.1_minion_384_d37a2ab9	90404	70837	90243	19407	0.706704	30580.1	27716.5	62687.5	119728
7eca9784-c7c7-400e-ad1c-cc5957125fb9 runid=0c3cb5fe719b4a42e8f93e7cab6649d77fab8b17 read=21951 ch=76 start_time=2023-01-03T14:25:39.362724+02:00 flow_cell_id=FAV83619 protocol_group_id=Trial_20_MMPD250 sample_id=no_sample barcode=barcode02 barcode_alias=barcode02 parent_read_id=7eca9784-c7c7-400e-ad1c-cc5957125fb9 basecall_model_version_id=2021-05-17_dna_r9.4.1_minion_384_d37a2ab9	90318	63521	90167	26647	0.927459	30467.7	26647	63671	117096
5fcd1bf9-3cd9-4daf-8f8e-23e8b11f00d9 runid=0c3cb5fe719b4a42e8f93e7cab6649d77fab8b17 read=99745 ch=326 start_time=2023-01-03T13:51:02.362724+02:00 flow_cell_id=FAV83619 protocol_group_id=Trial_20_MMPD250 sample_id=no_sample barcode=barcode02 barcode_alias=barcode02 parent_read_id=5fcd1bf9-3cd9-4daf-8f8e-23e8b11f00d9 basecall_model_version_id=2021-05-17_dna_r9.4.1_minion_384_d37a2ab9	89978	69528	89895	20368	0.925275	30187.2	26266	63712	116364
0c51b7ac-5bd2-49ae-aec2-2219f438a83c runid=0c3cb5fe719b4a42e8f93e7cab6649d77fab8b17 read=74178 ch=272 start_time=2023-01-03T04:29:14.362724+02:00 flow_cell_id=FAV83619 protocol_group_id=Trial_20_MMPD250 sample_id=no_sample barcode=barcode02 barcode_alias=barcode02 parent_read_id=0c51b7ac-5bd2-49ae-aec2-2219f438a83c basecall_model_version_id=2021-05-17_dna_r9.4.1_minion_384_d37a2ab9	88446	65813	88364	22552	0.960004	29980.8	25885	62561	115631
246655b5-a5fc-4ae8-b91d-0d815d6768b6 runid=0c3cb5fe719b4a42e8f93e7cab6649d77fab8b17 read=127361 ch=280 start_time=2023-01-03T16:01:44.362724+02:00 flow_cell_id=FAV83619 protocol_group_id=Trial_20_MMPD250 sample_id=no_sample barcode=barcode01 barcode_alias=barcode01 parent_read_id=246655b5-a5fc-4ae8-b91d-0d815d6768b6 basecall_model_version_id=2021-05-17_dna_r9.4.1_minion_384_d37a2ab9	86782	63581	86689	23109	0.919339	29800	25831.5	60950.5	114546
9c28e39d-447e-4d19-b436-768fe001d8b1 runid=0c3cb5fe719b4a42e8f93e7cab6649d77fab8b17 read=112268 ch=9 start_time=2023-01-03T11:43:14.362724+02:00 flow_cell_id=FAV83619 protocol_group_id=Trial_20_MMPD250 sample_id=no_sample barcode=barcode02 barcode_alias=barcode02 parent_read_id=9c28e39d-447e-4d19-b436-768fe001d8b1 basecall_model_version_id=2021-05-17_dna_r9.4.1_minion_384_d37a2ab9	86468	55858	86383	30526	0.930518	29818.6	25885	60583	113461
2e96d47a-da04-40a3-8970-6376de88b019 runid=0c3cb5fe719b4a42e8f93e7cab6649d77fab8b17 read=40998 ch=367 start_time=2023-01-02T23:56:38.362724+02:00 flow_cell_id=FAV83619 protocol_group_id=Trial_20_MMPD250 sample_id=no_sample barcode=barcode02 barcode_alias=barcode02 parent_read_id=2e96d47a-da04-40a3-8970-6376de88b019 basecall_model_version_id=2021-05-17_dna_r9.4.1_minion_384_d37a2ab9	84039	62154	83655	21502	0.828528	29610.7	25831.5	58207.5	110582
70e3b7ab-61b2-48c3-9b43-e8d569b0e89d runid=0c3cb5fe719b4a42e8f93e7cab6649d77fab8b17 read=116656 ch=131 start_time=2023-01-03T12:16:16.362724+02:00 flow_cell_id=FAV83619 protocol_group_id=Trial_20_MMPD250 sample_id=no_sample barcode=barcode02 barcode_alias=barcode02 parent_read_id=70e3b7ab-61b2-48c3-9b43-e8d569b0e89d basecall_model_version_id=2021-05-17_dna_r9.4.1_minion_384_d37a2ab9	84030	62557	83947	21391	0.947548	29410.2	25778	58252	107703
bb060c49-d33e-4b50-a3b0-6d1d514114a3 runid=0c3cb5fe719b4a42e8f93e7cab6649d77fab8b17 read=28429 ch=217 start_time=2023-01-02T22:10:47.362724+02:00 flow_cell_id=FAV83619 protocol_group_id=Trial_20_MMPD250 sample_id=no_sample barcode=barcode05 barcode_alias=barcode05 parent_read_id=bb060c49-d33e-4b50-a3b0-6d1d514114a3 basecall_model_version_id=2021-05-17_dna_r9.4.1_minion_384_d37a2ab9	83989	78504	83836	5333	0.921995	28836.9	25699.5	58289.5	106646
2227203c-1222-4922-9299-8bb48157ddf9 runid=0c3cb5fe719b4a42e8f93e7cab6649d77fab8b17 read=108111 ch=205 start_time=2023-01-03T09:45:14.362724+02:00 flow_cell_id=FAV83619 protocol_group_id=Trial_20_MMPD250 sample_id=no_sample barcode=barcode02 barcode_alias=barcode02 parent_read_id=2227203c-1222-4922-9299-8bb48157ddf9 basecall_model_version_id=2021-05-17_dna_r9.4.1_minion_384_d37a2ab9	82186	55104	82100	26997	0.949957	28794.1	25778	56408	105588
665f0a53-ba3f-489b-8eb2-297c4b888d0d runid=0c3cb5fe719b4a42e8f93e7cab6649d77fab8b17 read=28407 ch=507 start_time=2023-01-02T22:15:07.362724+02:00 flow_cell_id=FAV83619 protocol_group_id=Trial_20_MMPD250 sample_id=no_sample barcode=unclassified barcode_alias=unclassified parent_read_id=665f0a53-ba3f-489b-8eb2-297c4b888d0d basecall_model_version_id=2021-05-17_dna_r9.4.1_minion_384_d37a2ab9	81787	47615	81700	34086	0.968403	28914.4	25831.5	55955.5	104445
9849bd64-3b1e-4cda-9d06-91f2c6e63d95 runid=0c3cb5fe719b4a42e8f93e7cab6649d77fab8b17 read=63581 ch=299 start_time=2023-01-03T04:35:48.362724+02:00 flow_cell_id=FAV83619 protocol_group_id=Trial_20_MMPD250 sample_id=no_sample barcode=barcode02 barcode_alias=barcode02 parent_read_id=9849bd64-3b1e-4cda-9d06-91f2c6e63d95 basecall_model_version_id=2021-05-17_dna_r9.4.1_minion_384_d37a2ab9	79976	52747	79900	27154	0.913935	28875.3	25885	54091	103302
7e80049a-8084-4bc9-961c-924c550c7e17 runid=0c3cb5fe719b4a42e8f93e7cab6649d77fab8b17 read=36632 ch=24 start_time=2023-01-03T00:15:45.362724+02:00 flow_cell_id=FAV83619 protocol_group_id=Trial_20_MMPD250 sample_id=no_sample barcode=unclassified barcode_alias=unclassified parent_read_id=7e80049a-8084-4bc9-961c-924c550c7e17 basecall_model_version_id=2021-05-17_dna_r9.4.1_minion_384_d37a2ab9	77543	49963	77400	27438	0.588235	28844	26266	51277	102432
a314097f-4629-4a09-b42b-0f5e5887e350 runid=0c3cb5fe719b4a42e8f93e7cab6649d77fab8b17 read=57107 ch=246 start_time=2023-01-03T03:04:00.362724+02:00 flow_cell_id=FAV83619 protocol_group_id=Trial_20_MMPD250 sample_id=no_sample barcode=barcode02 barcode_alias=barcode02 parent_read_id=a314097f-4629-4a09-b42b-0f5e5887e350 basecall_model_version_id=2021-05-17_dna_r9.4.1_minion_384_d37a2ab9	77533	55801	77445	21645	0.923493	28690.9	25885	51648	101563
cd9cc6d2-eab5-45ef-8258-28e738917e88 runid=0c3cb5fe719b4a42e8f93e7cab6649d77fab8b17 read=25697 ch=110 start_time=2023-01-02T20:55:52.362724+02:00 flow_cell_id=FAV83619 protocol_group_id=Trial_20_MMPD250 sample_id=no_sample barcode=barcode02 barcode_alias=barcode02 parent_read_id=cd9cc6d2-eab5-45ef-8258-28e738917e88 basecall_model_version_id=2021-05-17_dna_r9.4.1_minion_384_d37a2ab9	76797	60629	76700	16072	0.961859	28428	25831.5	50965.5	101104
75c973c6-2baa-4ae7-b284-de549504b1d4 runid=0c3cb5fe719b4a42e8f93e7cab6649d77fab8b17 read=58369 ch=207 start_time=2023-01-03T02:24:53.362724+02:00 flow_cell_id=FAV83619 protocol_group_id=Trial_20_MMPD250 sample_id=no_sample barcode=barcode02 barcode_alias=barcode02 parent_read_id=75c973c6-2baa-4ae7-b284-de549504b1d4 basecall_model_version_id=2021-05-17_dna_r9.4.1_minion_384_d37a2ab9	76187	9152	76100	66949	0.971516	29214.1	25885	50302	100646
b7e55722-7e21-4356-8a94-b7f4b6351f74 runid=0c3cb5fe719b4a42e8f93e7cab6649d77fab8b17 read=125121 ch=24 start_time=2023-01-03T12:57:06.362724+02:00 flow_cell_id=FAV83619 protocol_group_id=Trial_20_MMPD250 sample_id=no_sample barcode=barcode02 barcode_alias=barcode02 parent_read_id=b7e55722-7e21-4356-8a94-b7f4b6351f74 basecall_model_version_id=2021-05-17_dna_r9.4.1_minion_384_d37a2ab9	75759	28623	75673	47051	0.853223	29570.9	26266	49493	99953
a795cb70-52ad-4ea8-9e88-7c1154448cc8 runid=0c3cb5fe719b4a42e8f93e7cab6649d77fab8b17 read=61449 ch=499 start_time=2023-01-03T02:48:36.362724+02:00 flow_cell_id=FAV83619 protocol_group_id=Trial_20_MMPD250 sample_id=no_sample barcode=unclassified barcode_alias=unclassified parent_read_id=a795cb70-52ad-4ea8-9e88-7c1154448cc8 basecall_model_version_id=2021-05-17_dna_r9.4.1_minion_384_d37a2ab9	75331	61628	75255	13628	0.779425	29258.3	25885	49446	99260
d64feee8-a20c-4a35-89fc-21dec405dcd5 runid=0c3cb5fe719b4a42e8f93e7cab6649d77fab8b17 read=21580 ch=190 start_time=2023-01-03T00:35:38.362724+02:00 flow_cell_id=FAV83619 protocol_group_id=Trial_20_MMPD250 sample_id=no_sample barcode=barcode02 barcode_alias=barcode02 parent_read_id=d64feee8-a20c-4a35-89fc-21dec405dcd5 basecall_model_version_id=2021-05-17_dna_r9.4.1_minion_384_d37a2ab9	74899	56301	74744	18444	0.86478	29050.3	25831.5	49067.5	98865.5
18dff4df-b16e-4f91-aa23-12550ac41928 runid=0c3cb5fe719b4a42e8f93e7cab6649d77fab8b17 read=46804 ch=66 start_time=2023-01-03T00:22:10.362724+02:00 flow_cell_id=FAV83619 protocol_group_id=Trial_20_MMPD250 sample_id=no_sample barcode=barcode02 barcode_alias=barcode02 parent_read_id=18dff4df-b16e-4f91-aa23-12550ac41928 basecall_model_version_id=2021-05-17_dna_r9.4.1_minion_384_d37a2ab9	73253	48828	73170	24343	0.950253	28961.5	25778	47475	98471
c81e3422-ec25-49fe-b7ed-859bd97547e3 runid=0c3cb5fe719b4a42e8f93e7cab6649d77fab8b17 read=51480 ch=367 start_time=2023-01-03T01:19:43.362724+02:00 flow_cell_id=FAV83619 protocol_group_id=Trial_20_MMPD250 sample_id=no_sample barcode=barcode02 barcode_alias=barcode02 parent_read_id=c81e3422-ec25-49fe-b7ed-859bd97547e3 basecall_model_version_id=2021-05-17_dna_r9.4.1_minion_384_d37a2ab9	70941	48123	70777	22655	0.559965	28844.7	25699.5	45241.5	98048.5
fd029840-91fa-43d2-9cf2-3bf829db50db runid=0c3cb5fe719b4a42e8f93e7cab6649d77fab8b17 read=100157 ch=49 start_time=2023-01-03T10:42:25.362724+02:00 flow_cell_id=FAV83619 protocol_group_id=Trial_20_MMPD250 sample_id=no_sample barcode=barcode02 barcode_alias=barcode02 parent_read_id=fd029840-91fa-43d2-9cf2-3bf829db50db basecall_model_version_id=2021-05-17_dna_r9.4.1_minion_384_d37a2ab9	70751	34602	70662	36061	0.906214	28975.9	25778	44973	97626
5c34104e-c115-4ad2-bb48-662ca33c8cd1 runid=0c3cb5fe719b4a42e8f93e7cab6649d77fab8b17 read=68570 ch=316 start_time=2023-01-03T05:14:24.362724+02:00 flow_cell_id=FAV83619 protocol_group_id=Trial_20_MMPD250 sample_id=no_sample barcode=unclassified barcode_alias=unclassified parent_read_id=5c34104e-c115-4ad2-bb48-662ca33c8cd1 basecall_model_version_id=2021-05-17_dna_r9.4.1_minion_384_d37a2ab9	70712	35726	70600	34875	0.961606	29081.2	25831.5	44880.5	96638.5
33574145-93a1-46f9-94d1-7062e2b23375 runid=0c3cb5fe719b4a42e8f93e7cab6649d77fab8b17 read=45302 ch=498 start_time=2023-01-03T01:02:32.362724+02:00 flow_cell_id=FAV83619 protocol_group_id=Trial_20_MMPD250 sample_id=no_sample barcode=unclassified barcode_alias=unclassified parent_read_id=33574145-93a1-46f9-94d1-7062e2b23375 basecall_model_version_id=2021-05-17_dna_r9.4.1_minion_384_d37a2ab9	70348	48134	70264	22131	0.945642	28959.3	25778	44570	95651
f55bb3d0-747f-48a6-8927-1eb2c8f24a24 runid=0c3cb5fe719b4a42e8f93e7cab6649d77fab8b17 read=79864 ch=503 start_time=2023-01-03T06:59:02.362724+02:00 flow_cell_id=FAV83619 protocol_group_id=Trial_20_MMPD250 sample_id=no_sample barcode=barcode02 barcode_alias=barcode02 parent_read_id=f55bb3d0-747f-48a6-8927-1eb2c8f24a24 basecall_model_version_id=2021-05-17_dna_r9.4.1_minion_384_d37a2ab9	70202	36531	70035	33505	0.952664	29037.7	25831.5	44370.5	95379.5
ed1432be-8f70-40e9-a21f-fca9f186c48f runid=0c3cb5fe719b4a42e8f93e7cab6649d77fab8b17 read=90765 ch=280 start_time=2023-01-03T08:19:49.362724+02:00 flow_cell_id=FAV83619 protocol_group_id=Trial_20_MMPD250 sample_id=no_sample barcode=barcode02 barcode_alias=barcode02 parent_read_id=ed1432be-8f70-40e9-a21f-fca9f186c48f basecall_model_version_id=2021-05-17_dna_r9.4.1_minion_384_d37a2ab9	69678	30544	69594	39051	0.784052	29207.4	25885	43793	95108
c8b3c2e0-9e1d-483a-a3a4-a42a88f1db50 runid=0c3cb5fe719b4a42e8f93e7cab6649d77fab8b17 read=38747 ch=478 start_time=2023-01-03T00:15:42.362724+02:00 flow_cell_id=FAV83619 protocol_group_id=Trial_20_MMPD250 sample_id=no_sample barcode=barcode02 barcode_alias=barcode02 parent_read_id=c8b3c2e0-9e1d-483a-a3a4-a42a88f1db50 basecall_model_version_id=2021-05-17_dna_r9.4.1_minion_384_d37a2ab9	69447	44018	69381	25364	0.955567	29143.3	25831.5	43615.5	95040
258a79d5-705c-48bb-a161-42e527c97288 runid=0c3cb5fe719b4a42e8f93e7cab6649d77fab8b17 read=14652 ch=9 start_time=2023-01-02T20:04:21.362724+02:00 flow_cell_id=FAV83619 protocol_group_id=Trial_20_MMPD250 sample_id=no_sample barcode=barcode02 barcode_alias=barcode02 parent_read_id=258a79d5-705c-48bb-a161-42e527c97288 basecall_model_version_id=2021-05-17_dna_r9.4.1_minion_384_d37a2ab9	69261	52056	69163	17108	0.894318	28946	25778	43483	94972
9a6390d4-71af-42cf-af2f-e12369d0d834 runid=0c3cb5fe719b4a42e8f93e7cab6649d77fab8b17 read=40781 ch=487 start_time=2023-01-03T08:12:59.362724+02:00 flow_cell_id=FAV83619 protocol_group_id=Trial_20_MMPD250 sample_id=no_sample barcode=unclassified barcode_alias=unclassified parent_read_id=9a6390d4-71af-42cf-af2f-e12369d0d834 basecall_model_version_id=2021-05-17_dna_r9.4.1_minion_384_d37a2ab9	69169	42925	69091	26167	0.919976	28901.2	25831.5	43337.5	93813
b9fd234c-1fee-4b9d-b38e-c73e9b61dbbe runid=0c3cb5fe719b4a42e8f93e7cab6649d77fab8b17 read=39220 ch=468 start_time=2023-01-02T23:59:21.362724+02:00 flow_cell_id=FAV83619 protocol_group_id=Trial_20_MMPD250 sample_id=no_sample barcode=barcode02 barcode_alias=barcode02 parent_read_id=b9fd234c-1fee-4b9d-b38e-c73e9b61dbbe basecall_model_version_id=2021-05-17_dna_r9.4.1_minion_384_d37a2ab9	69022	29013	68941	39929	0.938967	29076.3	25885	43137	92654
6c8e9489-617e-46c0-bd32-4b1753dada4d runid=0c3cb5fe719b4a42e8f93e7cab6649d77fab8b17 read=11717 ch=488 start_time=2023-01-02T19:43:40.362724+02:00 flow_cell_id=FAV83619 protocol_group_id=Trial_20_MMPD250 sample_id=no_sample barcode=barcode02 barcode_alias=barcode02 parent_read_id=6c8e9489-617e-46c0-bd32-4b1753dada4d basecall_model_version_id=2021-05-17_dna_r9.4.1_minion_384_d37a2ab9	68909	35621	68800	33180	0.962086	29140.4	26026	42883	92210.5
5d4163a6-9da7-4a57-aff2-4c68f57c6356 runid=0c3cb5fe719b4a42e8f93e7cab6649d77fab8b17 read=10103 ch=317 start_time=2023-01-03T00:27:37.362724+02:00 flow_cell_id=FAV83619 protocol_group_id=Trial_20_MMPD250 sample_id=no_sample barcode=unclassified barcode_alias=unclassified parent_read_id=5d4163a6-9da7-4a57-aff2-4c68f57c6356 basecall_model_version_id=2021-05-17_dna_r9.4.1_minion_384_d37a2ab9	68773	33718	68688	34971	0.935203	29230.1	26167	42606	91767
45ac5bac-9cca-4cb7-b836-610804343cfa runid=0c3cb5fe719b4a42e8f93e7cab6649d77fab8b17 read=123850 ch=215 start_time=2023-01-03T11:41:51.362724+02:00 flow_cell_id=FAV83619 protocol_group_id=Trial_20_MMPD250 sample_id=no_sample barcode=unclassified barcode_alias=unclassified parent_read_id=45ac5bac-9cca-4cb7-b836-610804343cfa basecall_model_version_id=2021-05-17_dna_r9.4.1_minion_384_d37a2ab9	68667	51539	68580	17042	0.948011	29045.4	26026	42641	91085.5
7e265d0c-81fc-4f84-ad38-7de86bd32c1e runid=0c3cb5fe719b4a42e8f93e7cab6649d77fab8b17 read=76323 ch=405 start_time=2023-01-03T08:45:02.362724+02:00 flow_cell_id=FAV83619 protocol_group_id=Trial_20_MMPD250 sample_id=no_sample barcode=barcode02 barcode_alias=barcode02 parent_read_id=7e265d0c-81fc-4f84-ad38-7de86bd32c1e basecall_model_version_id=2021-05-17_dna_r9.4.1_minion_384_d37a2ab9	68262	21525	68180	46656	0.952139	29308.3	26167	42095	90404
e970eb00-db1b-440e-9898-7297b822321d runid=0c3cb5fe719b4a42e8f93e7cab6649d77fab8b17 read=62689 ch=98 start_time=2023-01-03T14:19:24.362724+02:00 flow_cell_id=FAV83619 protocol_group_id=Trial_20_MMPD250 sample_id=no_sample barcode=unclassified barcode_alias=unclassified parent_read_id=e970eb00-db1b-440e-9898-7297b822321d basecall_model_version_id=2021-05-17_dna_r9.4.1_minion_384_d37a2ab9	68219	55843	68149	12307	0.928008	29058.2	26026	42193	90361
cc3d743a-eacb-411a-a4cf-86caa741702b runid=0c3cb5fe719b4a42e8f93e7cab6649d77fab8b17 read=74241 ch=73 start_time=2023-01-03T05:19:31.362724+02:00 flow_cell_id=FAV83619 protocol_group_id=Trial_20_MMPD250 sample_id=no_sample barcode=barcode02 barcode_alias=barcode02 parent_read_id=cc3d743a-eacb-411a-a4cf-86caa741702b basecall_model_version_id=2021-05-17_dna_r9.4.1_minion_384_d37a2ab9	68205	44816	68100	23285	0.950913	28974.6	25885	42320	90318
833a406b-4d9f-4af4-80ee-4cba5a51b953 runid=0c3cb5fe719b4a42e8f93e7cab6649d77fab8b17 read=104310 ch=494 start_time=2023-01-03T07:27:18.362724+02:00 flow_cell_id=FAV83619 protocol_group_id=Trial_20_MMPD250 sample_id=no_sample barcode=barcode02 barcode_alias=barcode02 parent_read_id=833a406b-4d9f-4af4-80ee-4cba5a51b953 basecall_model_version_id=2021-05-17_dna_r9.4.1_minion_384_d37a2ab9	67959	42419	67889	25471	0.718072	28924.5	25831.5	42127.5	90148
376a38b3-169f-4a22-b6ee-13f13c69b987 runid=0c3cb5fe719b4a42e8f93e7cab6649d77fab8b17 read=22837 ch=285 start_time=2023-01-02T23:00:44.362724+02:00 flow_cell_id=FAV83619 protocol_group_id=Trial_20_MMPD250 sample_id=no_sample barcode=barcode02 barcode_alias=barcode02 parent_read_id=376a38b3-169f-4a22-b6ee-13f13c69b987 basecall_model_version_id=2021-05-17_dna_r9.4.1_minion_384_d37a2ab9	67900	50337	67800	17464	0.970683	28763.1	25778	42122	89978
a21d8408-4a12-4fec-949c-503381745bd6 runid=0c3cb5fe719b4a42e8f93e7cab6649d77fab8b17 read=27964 ch=286 start_time=2023-01-02T22:06:52.362724+02:00 flow_cell_id=FAV83619 protocol_group_id=Trial_20_MMPD250 sample_id=no_sample barcode=barcode02 barcode_alias=barcode02 parent_read_id=a21d8408-4a12-4fec-949c-503381745bd6 basecall_model_version_id=2021-05-17_dna_r9.4.1_minion_384_d37a2ab9	67106	50658	66992	16335	0.933211	28590.5	25699.5	41406.5	89212
f85bee0e-bdbb-4277-b1c6-0b454491f062 runid=0c3cb5fe719b4a42e8f93e7cab6649d77fab8b17 read=119742 ch=211 start_time=2023-01-03T13:13:44.362724+02:00 flow_cell_id=FAV83619 protocol_group_id=Trial_20_MMPD250 sample_id=no_sample barcode=unclassified barcode_alias=unclassified parent_read_id=f85bee0e-bdbb-4277-b1c6-0b454491f062 basecall_model_version_id=2021-05-17_dna_r9.4.1_minion_384_d37a2ab9	66939	12235	66853	54619	0.958403	28947	25778	41161	88446
6c5570ce-1113-460a-bc3f-5c7ed762cb78 runid=0c3cb5fe719b4a42e8f93e7cab6649d77fab8b17 read=37699 ch=487 start_time=2023-01-03T00:17:43.362724+02:00 flow_cell_id=FAV83619 protocol_group_id=Trial_20_MMPD250 sample_id=no_sample barcode=barcode02 barcode_alias=barcode02 parent_read_id=6c5570ce-1113-460a-bc3f-5c7ed762cb78 basecall_model_version_id=2021-05-17_dna_r9.4.1_minion_384_d37a2ab9	66889	52505	66799	14295	0.881077	28749	25699.5	41189.5	87614
9bbd45d0-0f20-400f-ba45-3f8d1060fe7f runid=0c3cb5fe719b4a42e8f93e7cab6649d77fab8b17 read=58388 ch=116 start_time=2023-01-03T03:24:26.362724+02:00 flow_cell_id=FAV83619 protocol_group_id=Trial_20_MMPD250 sample_id=no_sample barcode=barcode02 barcode_alias=barcode02 parent_read_id=9bbd45d0-0f20-400f-ba45-3f8d1060fe7f basecall_model_version_id=2021-05-17_dna_r9.4.1_minion_384_d37a2ab9	66610	30901	66500	35600	0.698792	28840.4	25778	40832	86782
4ef32da5-8a2b-495e-a844-754bec638bb1 runid=0c3cb5fe719b4a42e8f93e7cab6649d77fab8b17 read=70174 ch=49 start_time=2023-01-03T05:24:31.362724+02:00 flow_cell_id=FAV83619 protocol_group_id=Trial_20_MMPD250 sample_id=no_sample barcode=unclassified barcode_alias=unclassified parent_read_id=4ef32da5-8a2b-495e-a844-754bec638bb1 basecall_model_version_id=2021-05-17_dna_r9.4.1_minion_384_d37a2ab9	66175	51354	66093	14740	0.848033	28654.9	25699.5	40475.5	86625
2df91438-0368-4940-a4ac-a7bfbc711cf0 runid=0c3cb5fe719b4a42e8f93e7cab6649d77fab8b17 read=14368 ch=477 start_time=2023-01-02T20:06:13.362724+02:00 flow_cell_id=FAV83619 protocol_group_id=Trial_20_MMPD250 sample_id=no_sample barcode=barcode02 barcode_alias=barcode02 parent_read_id=2df91438-0368-4940-a4ac-a7bfbc711cf0 basecall_model_version_id=2021-05-17_dna_r9.4.1_minion_384_d37a2ab9	66101	41416	66000	24585	0.953549	28602	25621	40480	86468
fcc8550a-4ee3-4665-9db3-2e92f22f9e0b runid=0c3cb5fe719b4a42e8f93e7cab6649d77fab8b17 read=81939 ch=464 start_time=2023-01-03T07:00:31.362724+02:00 flow_cell_id=FAV83619 protocol_group_id=Trial_20_MMPD250 sample_id=no_sample barcode=barcode02 barcode_alias=barcode02 parent_read_id=fcc8550a-4ee3-4665-9db3-2e92f22f9e0b basecall_model_version_id=2021-05-17_dna_r9.4.1_minion_384_d37a2ab9	65762	45409	65674	20266	0.95342	28495.1	25546	40216	85253.5
edb6115d-b4fc-4164-99fc-ba11d0c0d28f runid=0c3cb5fe719b4a42e8f93e7cab6649d77fab8b17 read=158117 ch=374 start_time=2023-01-03T15:22:43.362724+02:00 flow_cell_id=FAV83619 protocol_group_id=Trial_20_MMPD250 sample_id=no_sample barcode=barcode02 barcode_alias=barcode02 parent_read_id=edb6115d-b4fc-4164-99fc-ba11d0c0d28f basecall_model_version_id=2021-05-17_dna_r9.4.1_minion_384_d37a2ab9	65136	31013	65060	34048	0.902138	28565.4	25621	39515	84039
6af1ca72-25d1-4941-bfe2-cbafa7c4e55a runid=0c3cb5fe719b4a42e8f93e7cab6649d77fab8b17 read=74250 ch=475 start_time=2023-01-03T12:55:37.362724+02:00 flow_cell_id=FAV83619 protocol_group_id=Trial_20_MMPD250 sample_id=no_sample barcode=barcode02 barcode_alias=barcode02 parent_read_id=6af1ca72-25d1-4941-bfe2-cbafa7c4e55a basecall_model_version_id=2021-05-17_dna_r9.4.1_minion_384_d37a2ab9	64761	46820	64681	17862	0.957955	28431.6	25546	39215	84034.5
ad57f0ca-6fd7-4b5f-8cb5-d1e96e0065f8 runid=0c3cb5fe719b4a42e8f93e7cab6649d77fab8b17 read=109673 ch=362 start_time=2023-01-03T09:42:59.362724+02:00 flow_cell_id=FAV83619 protocol_group_id=Trial_20_MMPD250 sample_id=no_sample barcode=barcode02 barcode_alias=barcode02 parent_read_id=ad57f0ca-6fd7-4b5f-8cb5-d1e96e0065f8 basecall_model_version_id=2021-05-17_dna_r9.4.1_minion_384_d37a2ab9	64432	45420	64355	18936	0.907478	28314.4	25471	38961	84030
7d3daebc-3df8-40c4-b827-70fd237bfaa0 runid=0c3cb5fe719b4a42e8f93e7cab6649d77fab8b17 read=75012 ch=121 start_time=2023-01-03T06:45:08.362724+02:00 flow_cell_id=FAV83619 protocol_group_id=Trial_20_MMPD250 sample_id=no_sample barcode=barcode02 barcode_alias=barcode02 parent_read_id=7d3daebc-3df8-40c4-b827-70fd237bfaa0 basecall_model_version_id=2021-05-17_dna_r9.4.1_minion_384_d37a2ab9	64216	59809	64100	4292	0.926841	28021.4	25417.5	38798.5	84009.5
a64c6adf-d185-415d-8d18-1ebd05ad317d runid=0c3cb5fe719b4a42e8f93e7cab6649d77fab8b17 read=46100 ch=188 start_time=2023-01-03T00:41:15.362724+02:00 flow_cell_id=FAV83619 protocol_group_id=Trial_20_MMPD250 sample_id=no_sample barcode=barcode02 barcode_alias=barcode02 parent_read_id=a64c6adf-d185-415d-8d18-1ebd05ad317d basecall_model_version_id=2021-05-17_dna_r9.4.1_minion_384_d37a2ab9	63352	3106	63275	60170	0.841615	28408.8	25471	37881	83989
e7046624-9102-4bbb-a566-9eb9e7c33a28 runid=0c3cb5fe719b4a42e8f93e7cab6649d77fab8b17 read=79953 ch=477 start_time=2023-01-03T09:21:00.362724+02:00 flow_cell_id=FAV83619 protocol_group_id=Trial_20_MMPD250 sample_id=no_sample barcode=barcode02 barcode_alias=barcode02 parent_read_id=e7046624-9102-4bbb-a566-9eb9e7c33a28 basecall_model_version_id=2021-05-17_dna_r9.4.1_minion_384_d37a2ab9	63273	36940	63189	26250	0.95661	28383.1	25546	37727	83087.5
a821ccb4-386f-4474-9485-179b30519d9e runid=0c3cb5fe719b4a42e8f93e7cab6649d77fab8b17 read=117484 ch=504 start_time=2023-01-03T12:26:22.362724+02:00 flow_cell_id=FAV83619 protocol_group_id=Trial_20_MMPD250 sample_id=no_sample barcode=barcode01 barcode_alias=barcode01 parent_read_id=a821ccb4-386f-4474-9485-179b30519d9e basecall_model_version_id=2021-05-17_dna_r9.4.1_minion_384_d37a2ab9	63132	21539	63051	41513	0.948402	28537.5	25621	37511	82186
f1cc238e-b89a-4f9e-bccd-ff3110d35d79 runid=0c3cb5fe719b4a42e8f93e7cab6649d77fab8b17 read=98310 ch=296 start_time=2023-01-03T07:15:50.362724+02:00 flow_cell_id=FAV83619 protocol_group_id=Trial_20_MMPD250 sample_id=no_sample barcode=barcode02 barcode_alias=barcode02 parent_read_id=f1cc238e-b89a-4f9e-bccd-ff3110d35d79 basecall_model_version_id=2021-05-17_dna_r9.4.1_minion_384_d37a2ab9	62936	44930	62856	17927	0.946617	28414.2	25546	37390	81986.5
28b4586d-3e1c-4efb-9d78-57e0191fc868 runid=0c3cb5fe719b4a42e8f93e7cab6649d77fab8b17 read=88803 ch=318 start_time=2023-01-03T14:26:39.362724+02:00 flow_cell_id=FAV83619 protocol_group_id=Trial_20_MMPD250 sample_id=no_sample barcode=barcode02 barcode_alias=barcode02 parent_read_id=28b4586d-3e1c-4efb-9d78-57e0191fc868 basecall_model_version_id=2021-05-17_dna_r9.4.1_minion_384_d37a2ab9	62872	40366	62787	22422	0.95723	28345.3	25471	37401	81787
8365f4d2-1940-4e88-99bf-d34f5f66a676 runid=0c3cb5fe719b4a42e8f93e7cab6649d77fab8b17 read=25815 ch=205 start_time=2023-01-02T21:47:56.362724+02:00 flow_cell_id=FAV83619 protocol_group_id=Trial_20_MMPD250 sample_id=no_sample barcode=barcode02 barcode_alias=barcode02 parent_read_id=8365f4d2-1940-4e88-99bf-d34f5f66a676 basecall_model_version_id=2021-05-17_dna_r9.4.1_minion_384_d37a2ab9	62696	40611	62600	21990	0.945293	28273.1	25417.5	37278.5	80881.5
5a7bee03-8e15-43ca-a4cc-577590930e0c runid=0c3cb5fe719b4a42e8f93e7cab6649d77fab8b17 read=47305 ch=98 start_time=2023-01-03T01:29:25.362724+02:00 flow_cell_id=FAV83619 protocol_group_id=Trial_20_MMPD250 sample_id=no_sample barcode=barcode02 barcode_alias=barcode02 parent_read_id=5a7bee03-8e15-43ca-a4cc-577590930e0c basecall_model_version_id=2021-05-17_dna_r9.4.1_minion_384_d37a2ab9	62455	42909	62371	19463	0.821405	28174.1	25364	37091	79976
40b0c273-9822-4275-80f1-dd0bdb53b41b runid=0c3cb5fe719b4a42e8f93e7cab6649d77fab8b17 read=4606 ch=311 start_time=2023-01-02T18:34:42.362724+02:00 flow_cell_id=FAV83619 protocol_group_id=Trial_20_MMPD250 sample_id=no_sample barcode=barcode02 barcode_alias=barcode02 parent_read_id=40b0c273-9822-4275-80f1-dd0bdb53b41b basecall_model_version_id=2021-05-17_dna_r9.4.1_minion_384_d37a2ab9	62211	37656	62100	24445	0.970178	28132.6	25040.5	37170.5	78759.5
a1b419e9-798f-4626-afde-3840884426b3 runid=0c3cb5fe719b4a42e8f93e7cab6649d77fab8b17 read=8606 ch=343 start_time=2023-01-02T19:14:28.362724+02:00 flow_cell_id=FAV83619 protocol_group_id=Trial_20_MMPD250 sample_id=no_sample barcode=barcode02 barcode_alias=barcode02 parent_read_id=a1b419e9-798f-4626-afde-3840884426b3 basecall_model_version_id=2021-05-17_dna_r9.4.1_minion_384_d37a2ab9	62115	32912	61951	29040	0.957231	28142.6	25364	36751	77543
ed6f9bb6-eca2-465d-817f-b7b6862edc8c runid=0c3cb5fe719b4a42e8f93e7cab6649d77fab8b17 read=25635 ch=367 start_time=2023-01-02T21:42:42.362724+02:00 flow_cell_id=FAV83619 protocol_group_id=Trial_20_MMPD250 sample_id=no_sample barcode=barcode02 barcode_alias=barcode02 parent_read_id=ed6f9bb6-eca2-465d-817f-b7b6862edc8c basecall_model_version_id=2021-05-17_dna_r9.4.1_minion_384_d37a2ab9	62112	33622	61995	28374	0.922006	28145.1	25417.5	36694.5	77538
b2d1c497-502a-4b93-aa6b-22261e5dba3d runid=0c3cb5fe719b4a42e8f93e7cab6649d77fab8b17 read=132978 ch=37 start_time=2023-01-03T13:11:33.362724+02:00 flow_cell_id=FAV83619 protocol_group_id=Trial_20_MMPD250 sample_id=no_sample barcode=barcode01 barcode_alias=barcode01 parent_read_id=b2d1c497-502a-4b93-aa6b-22261e5dba3d basecall_model_version_id=2021-05-17_dna_r9.4.1_minion_384_d37a2ab9	61952	43322	61867	18546	0.92462	28041.9	25364	36588	77533
13b54a2c-01cb-403e-b0ec-5408a3d6f20e runid=0c3cb5fe719b4a42e8f93e7cab6649d77fab8b17 read=31710 ch=316 start_time=2023-01-02T22:19:51.362724+02:00 flow_cell_id=FAV83619 protocol_group_id=Trial_20_MMPD250 sample_id=no_sample barcode=unclassified barcode_alias=unclassified parent_read_id=13b54a2c-01cb-403e-b0ec-5408a3d6f20e basecall_model_version_id=2021-05-17_dna_r9.4.1_minion_384_d37a2ab9	61894	50898	61800	10903	0.955333	27859.6	25040.5	36853.5	77165
308a33b0-6260-4e45-90c6-1cdf71c8d7c2 runid=0c3cb5fe719b4a42e8f93e7cab6649d77fab8b17 read=16248 ch=133 start_time=2023-01-02T20:22:43.362724+02:00 flow_cell_id=FAV83619 protocol_group_id=Trial_20_MMPD250 sample_id=no_sample barcode=barcode02 barcode_alias=barcode02 parent_read_id=308a33b0-6260-4e45-90c6-1cdf71c8d7c2 basecall_model_version_id=2021-05-17_dna_r9.4.1_minion_384_d37a2ab9	61878	30836	61746	30911	0.949177	27891.7	25364	36514	76797
548d781d-2661-4e55-870f-ff4867c4f452 runid=0c3cb5fe719b4a42e8f93e7cab6649d77fab8b17 read=108919 ch=378 start_time=2023-01-03T08:49:42.362724+02:00 flow_cell_id=FAV83619 protocol_group_id=Trial_20_MMPD250 sample_id=no_sample barcode=unclassified barcode_alias=unclassified parent_read_id=548d781d-2661-4e55-870f-ff4867c4f452 basecall_model_version_id=2021-05-17_dna_r9.4.1_minion_384_d37a2ab9	61819	48716	61750	13035	0.926045	27736.9	25040.5	36778.5	76492
74c0dec6-2d2a-4552-9b75-915861782010 runid=0c3cb5fe719b4a42e8f93e7cab6649d77fab8b17 read=12616 ch=222 start_time=2023-01-02T19:47:37.362724+02:00 flow_cell_id=FAV83619 protocol_group_id=Trial_20_MMPD250 sample_id=no_sample barcode=barcode02 barcode_alias=barcode02 parent_read_id=74c0dec6-2d2a-4552-9b75-915861782010 basecall_model_version_id=2021-05-17_dna_r9.4.1_minion_384_d37a2ab9	61787	31028	61647	30620	0.936708	27766.7	25364	36423	76187
9f6466bb-fc55-4aec-bded-8c07836ca8a1 runid=0c3cb5fe719b4a42e8f93e7cab6649d77fab8b17 read=57677 ch=143 start_time=2023-01-03T06:55:31.362724+02:00 flow_cell_id=FAV83619 protocol_group_id=Trial_20_MMPD250 sample_id=no_sample barcode=barcode02 barcode_alias=barcode02 parent_read_id=9f6466bb-fc55-4aec-bded-8c07836ca8a1 basecall_model_version_id=2021-05-17_dna_r9.4.1_minion_384_d37a2ab9	61614	29111	61500	32390	0.961902	27813.8	25417.5	36196.5	75973
8f1903ea-b971-4c47-af14-75d1788e0e64 runid=0c3cb5fe719b4a42e8f93e7cab6649d77fab8b17 read=26267 ch=141 start_time=2023-01-02T21:52:43.362724+02:00 flow_cell_id=FAV83619 protocol_group_id=Trial_20_MMPD250 sample_id=no_sample barcode=barcode02 barcode_alias=barcode02 parent_read_id=8f1903ea-b971-4c47-af14-75d1788e0e64 basecall_model_version_id=2021-05-17_dna_r9.4.1_minion_384_d37a2ab9	61569	39001	61487	22487	0.956997	27760	25364	36205	75759
ded6664d-2a68-4b72-b08f-02add0c79d0a runid=0c3cb5fe719b4a42e8f93e7cab6649d77fab8b17 read=74306 ch=253 start_time=2023-01-03T04:43:08.362724+02:00 flow_cell_id=FAV83619 protocol_group_id=Trial_20_MMPD250 sample_id=no_sample barcode=barcode01 barcode_alias=barcode01 parent_read_id=ded6664d-2a68-4b72-b08f-02add0c79d0a basecall_model_version_id=2021-05-17_dna_r9.4.1_minion_384_d37a2ab9	61028	32237	60900	28664	0.937483	27769.1	25417.5	35610.5	75545
79df50bf-e0f7-4238-8e92-45145cd86d23 runid=0c3cb5fe719b4a42e8f93e7cab6649d77fab8b17 read=9907 ch=66 start_time=2023-01-02T19:14:32.362724+02:00 flow_cell_id=FAV83619 protocol_group_id=Trial_20_MMPD250 sample_id=no_sample barcode=unclassified barcode_alias=unclassified parent_read_id=79df50bf-e0f7-4238-8e92-45145cd86d23 basecall_model_version_id=2021-05-17_dna_r9.4.1_minion_384_d37a2ab9	60721	27201	60591	33391	0.956306	27824.7	25471	35250	75331
5d52aab2-abe9-46d9-bb7d-dac5fdf13f32 runid=0c3cb5fe719b4a42e8f93e7cab6649d77fab8b17 read=88298 ch=264 start_time=2023-01-03T06:47:28.362724+02:00 flow_cell_id=FAV83619 protocol_group_id=Trial_20_MMPD250 sample_id=no_sample barcode=unclassified barcode_alias=unclassified parent_read_id=5d52aab2-abe9-46d9-bb7d-dac5fdf13f32 basecall_model_version_id=2021-05-17_dna_r9.4.1_minion_384_d37a2ab9	60369	45231	60333	15103	0.955174	27700	25417.5	34951.5	75115
4eb6e39b-71e7-4303-90af-ac56f55dd2a5 runid=0c3cb5fe719b4a42e8f93e7cab6649d77fab8b17 read=47070 ch=169 start_time=2023-01-03T00:42:27.362724+02:00 flow_cell_id=FAV83619 protocol_group_id=Trial_20_MMPD250 sample_id=no_sample barcode=barcode02 barcode_alias=barcode02 parent_read_id=4eb6e39b-71e7-4303-90af-ac56f55dd2a5 basecall_model_version_id=2021-05-17_dna_r9.4.1_minion_384_d37a2ab9	60012	45519	59900	14382	0.970241	27570.7	25364	34648	74899
d8e5555c-5e86-452d-9af1-b2cf64a98410 runid=0c3cb5fe719b4a42e8f93e7cab6649d77fab8b17 read=25268 ch=33 start_time=2023-01-02T21:39:02.362724+02:00 flow_cell_id=FAV83619 protocol_group_id=Trial_20_MMPD250 sample_id=no_sample barcode=barcode02 barcode_alias=barcode02 parent_read_id=d8e5555c-5e86-452d-9af1-b2cf64a98410 basecall_model_version_id=2021-05-17_dna_r9.4.1_minion_384_d37a2ab9	59933	30937	59858	28922	0.929569	27583.7	25417.5	34515.5	74076
8894ace9-0370-4029-a564-430ef7c16dbb runid=0c3cb5fe719b4a42e8f93e7cab6649d77fab8b17 read=85954 ch=175 start_time=2023-01-03T05:28:56.362724+02:00 flow_cell_id=FAV83619 protocol_group_id=Trial_20_MMPD250 sample_id=no_sample barcode=unclassified barcode_alias=unclassified parent_read_id=8894ace9-0370-4029-a564-430ef7c16dbb basecall_model_version_id=2021-05-17_dna_r9.4.1_minion_384_d37a2ab9	59860	24712	59787	35076	0.960685	27655.1	25471	34389	73253
fa75e00d-d253-45c3-9499-bf9c40f941b4 runid=0c3cb5fe719b4a42e8f93e7cab6649d77fab8b17 read=136166 ch=456 start_time=2023-01-03T12:52:18.362724+02:00 flow_cell_id=FAV83619 protocol_group_id=Trial_20_MMPD250 sample_id=no_sample barcode=unclassified barcode_alias=unclassified parent_read_id=fa75e00d-d253-45c3-9499-bf9c40f941b4 basecall_model_version_id=2021-05-17_dna_r9.4.1_minion_384_d37a2ab9	59702	5450	59598	54149	0.815989	27905	25546	34156	72097
690cdf22-71c4-4e0f-8aff-b08a1a043992 runid=0c3cb5fe719b4a42e8f93e7cab6649d77fab8b17 read=48608 ch=298 start_time=2023-01-03T03:13:33.362724+02:00 flow_cell_id=FAV83619 protocol_group_id=Trial_20_MMPD250 sample_id=no_sample barcode=barcode02 barcode_alias=barcode02 parent_read_id=690cdf22-71c4-4e0f-8aff-b08a1a043992 basecall_model_version_id=2021-05-17_dna_r9.4.1_minion_384_d37a2ab9	59686	38622	59600	20979	0.981696	27840.3	25471	34215	70941
a6d1e88e-2759-4b3f-bbbd-54a3dd0950ee runid=0c3cb5fe719b4a42e8f93e7cab6649d77fab8b17 read=90967 ch=373 start_time=2023-01-03T06:03:03.362724+02:00 flow_cell_id=FAV83619 protocol_group_id=Trial_20_MMPD250 sample_id=no_sample barcode=barcode02 barcode_alias=barcode02 parent_read_id=a6d1e88e-2759-4b3f-bbbd-54a3dd0950ee basecall_model_version_id=2021-05-17_dna_r9.4.1_minion_384_d37a2ab9	59579	15501	59489	43989	0.949396	27989.8	25546	34033	70846
9c819bac-5cde-4425-bf45-ccece94ab415 runid=0c3cb5fe719b4a42e8f93e7cab6649d77fab8b17 read=51220 ch=177 start_time=2023-01-03T01:38:01.362724+02:00 flow_cell_id=FAV83619 protocol_group_id=Trial_20_MMPD250 sample_id=no_sample barcode=barcode02 barcode_alias=barcode02 parent_read_id=9c819bac-5cde-4425-bf45-ccece94ab415 basecall_model_version_id=2021-05-17_dna_r9.4.1_minion_384_d37a2ab9	59369	40740	59284	18545	0.963009	27903.2	25471	33898	70751
21093f43-3011-414b-80d9-034df62ece1c runid=0c3cb5fe719b4a42e8f93e7cab6649d77fab8b17 read=81717 ch=56 start_time=2023-01-03T08:39:50.362724+02:00 flow_cell_id=FAV83619 protocol_group_id=Trial_20_MMPD250 sample_id=no_sample barcode=barcode02 barcode_alias=barcode02 parent_read_id=21093f43-3011-414b-80d9-034df62ece1c basecall_model_version_id=2021-05-17_dna_r9.4.1_minion_384_d37a2ab9	59176	35419	59095	23677	0.965198	27864.7	25417.5	33758.5	70731.5
ada9e476-3fa0-4fd5-b125-56b76115e144 runid=0c3cb5fe719b4a42e8f93e7cab6649d77fab8b17 read=18516 ch=165 start_time=2023-01-02T20:30:00.362724+02:00 flow_cell_id=FAV83619 protocol_group_id=Trial_20_MMPD250 sample_id=no_sample barcode=barcode02 barcode_alias=barcode02 parent_read_id=ada9e476-3fa0-4fd5-b125-56b76115e144 basecall_model_version_id=2021-05-17_dna_r9.4.1_minion_384_d37a2ab9	59125	35301	59048	23748	0.967366	27827.6	25364	33761	70712
66cf23df-e6e5-4bb6-8ee4-f7c522f6e2cf runid=0c3cb5fe719b4a42e8f93e7cab6649d77fab8b17 read=69940 ch=170 start_time=2023-01-03T08:29:43.362724+02:00 flow_cell_id=FAV83619 protocol_group_id=Trial_20_MMPD250 sample_id=no_sample barcode=unclassified barcode_alias=unclassified parent_read_id=66cf23df-e6e5-4bb6-8ee4-f7c522f6e2cf basecall_model_version_id=2021-05-17_dna_r9.4.1_minion_384_d37a2ab9	58967	11905	58881	46977	0.943845	27998.6	25417.5	33549.5	70530
2df93fa8-60f7-431d-8ad6-ddeb5879b76d runid=0c3cb5fe719b4a42e8f93e7cab6649d77fab8b17 read=113833 ch=20 start_time=2023-01-03T12:14:42.362724+02:00 flow_cell_id=FAV83619 protocol_group_id=Trial_20_MMPD250 sample_id=no_sample barcode=barcode02 barcode_alias=barcode02 parent_read_id=2df93fa8-60f7-431d-8ad6-ddeb5879b76d basecall_model_version_id=2021-05-17_dna_r9.4.1_minion_384_d37a2ab9	58944	41801	58858	17058	0.929593	27901.8	25364	33580	70348
0bcd3031-10ca-4830-bf78-2178fc8ea9cf runid=0c3cb5fe719b4a42e8f93e7cab6649d77fab8b17 read=115613 ch=303 start_time=2023-01-03T12:19:21.362724+02:00 flow_cell_id=FAV83619 protocol_group_id=Trial_20_MMPD250 sample_id=no_sample barcode=barcode02 barcode_alias=barcode02 parent_read_id=0bcd3031-10ca-4830-bf78-2178fc8ea9cf basecall_model_version_id=2021-05-17_dna_r9.4.1_minion_384_d37a2ab9	58911	44960	58794	13835	0.943766	27778.4	25040.5	33870.5	70275
0079cff6-7704-435b-81f8-74a91a0e017e runid=0c3cb5fe719b4a42e8f93e7cab6649d77fab8b17 read=20503 ch=307 start_time=2023-01-02T21:12:08.362724+02:00 flow_cell_id=FAV83619 protocol_group_id=Trial_20_MMPD250 sample_id=no_sample barcode=unclassified barcode_alias=unclassified parent_read_id=0079cff6-7704-435b-81f8-74a91a0e017e basecall_model_version_id=2021-05-17_dna_r9.4.1_minion_384_d37a2ab9	58588	14602	58500	43899	0.956377	27918.6	25364	33224	70202
daf03c89-2ddc-4e0d-a247-a4eb77032fcc runid=0c3cb5fe719b4a42e8f93e7cab6649d77fab8b17 read=25421 ch=370 start_time=2023-01-02T23:37:05.362724+02:00 flow_cell_id=FAV83619 protocol_group_id=Trial_20_MMPD250 sample_id=no_sample barcode=barcode02 barcode_alias=barcode02 parent_read_id=daf03c89-2ddc-4e0d-a247-a4eb77032fcc basecall_model_version_id=2021-05-17_dna_r9.4.1_minion_384_d37a2ab9	58418	15401	58338	42938	0.9418	28048.1	25417.5	33000.5	69940
a6e94c4d-516b-4cd9-abba-45b5bebef402 runid=0c3cb5fe719b4a42e8f93e7cab6649d77fab8b17 read=56723 ch=180 start_time=2023-01-03T05:18:16.362724+02:00 flow_cell_id=FAV83619 protocol_group_id=Trial_20_MMPD250 sample_id=no_sample barcode=barcode02 barcode_alias=barcode02 parent_read_id=a6e94c4d-516b-4cd9-abba-45b5bebef402 basecall_model_version_id=2021-05-17_dna_r9.4.1_minion_384_d37a2ab9	58193	39968	58062	18095	0.939652	27963	25364	32829	69678
80cb0ec0-856c-46ca-b5d3-ba05ef1d6b7e runid=0c3cb5fe719b4a42e8f93e7cab6649d77fab8b17 read=112112 ch=444 start_time=2023-01-03T12:00:13.362724+02:00 flow_cell_id=FAV83619 protocol_group_id=Trial_20_MMPD250 sample_id=no_sample barcode=unclassified barcode_alias=unclassified parent_read_id=80cb0ec0-856c-46ca-b5d3-ba05ef1d6b7e basecall_model_version_id=2021-05-17_dna_r9.4.1_minion_384_d37a2ab9	58037	39471	57956	18486	0.943579	27882.7	25040.5	32996.5	69562.5
420b7862-1859-4b56-ba55-37ff109a4806 runid=0c3cb5fe719b4a42e8f93e7cab6649d77fab8b17 read=104244 ch=310 start_time=2023-01-03T07:02:36.362724+02:00 flow_cell_id=FAV83619 protocol_group_id=Trial_20_MMPD250 sample_id=no_sample barcode=unclassified barcode_alias=unclassified parent_read_id=420b7862-1859-4b56-ba55-37ff109a4806 basecall_model_version_id=2021-05-17_dna_r9.4.1_minion_384_d37a2ab9	57843	37546	57768	20223	0.916382	27818.3	24717	33126	69447
be7f85d3-fdcb-440b-99b0-2a403170e71a runid=0c3cb5fe719b4a42e8f93e7cab6649d77fab8b17 read=57507 ch=280 start_time=2023-01-03T03:49:57.362724+02:00 flow_cell_id=FAV83619 protocol_group_id=Trial_20_MMPD250 sample_id=no_sample barcode=barcode02 barcode_alias=barcode02 parent_read_id=be7f85d3-fdcb-440b-99b0-2a403170e71a basecall_model_version_id=2021-05-17_dna_r9.4.1_minion_384_d37a2ab9	57821	14971	57700	42730	0.946712	27942.6	25040.5	32780.5	69354
609ca2bd-6f6d-46e7-9caf-5e95ef5154e1 runid=0c3cb5fe719b4a42e8f93e7cab6649d77fab8b17 read=123167 ch=19 start_time=2023-01-03T13:17:25.362724+02:00 flow_cell_id=FAV83619 protocol_group_id=Trial_20_MMPD250 sample_id=no_sample barcode=barcode02 barcode_alias=barcode02 parent_read_id=609ca2bd-6f6d-46e7-9caf-5e95ef5154e1 basecall_model_version_id=2021-05-17_dna_r9.4.1_minion_384_d37a2ab9	57784	29226	57700	28475	0.930641	27947	25364	32420	69261
07742e6f-0759-4cc9-a69c-39369e1c0dc8 runid=0c3cb5fe719b4a42e8f93e7cab6649d77fab8b17 read=21683 ch=157 start_time=2023-01-02T22:23:19.362724+02:00 flow_cell_id=FAV83619 protocol_group_id=Trial_20_MMPD250 sample_id=no_sample barcode=unclassified barcode_alias=unclassified parent_read_id=07742e6f-0759-4cc9-a69c-39369e1c0dc8 basecall_model_version_id=2021-05-17_dna_r9.4.1_minion_384_d37a2ab9	57579	17712	57485	39774	0.911475	28043.9	25417.5	32161.5	69215
59f378c7-7a5b-44dd-8e56-13d19e6240c3 runid=0c3cb5fe719b4a42e8f93e7cab6649d77fab8b17 read=69083 ch=124 start_time=2023-01-03T04:39:53.362724+02:00 flow_cell_id=FAV83619 protocol_group_id=Trial_20_MMPD250 sample_id=no_sample barcode=unclassified barcode_alias=unclassified parent_read_id=59f378c7-7a5b-44dd-8e56-13d19e6240c3 basecall_model_version_id=2021-05-17_dna_r9.4.1_minion_384_d37a2ab9	57526	24799	57400	32602	0.92844	28081	25471	32055	69169
217da8d1-2046-41d2-95be-56b599201ec9 runid=0c3cb5fe719b4a42e8f93e7cab6649d77fab8b17 read=48891 ch=477 start_time=2023-01-03T03:01:41.362724+02:00 flow_cell_id=FAV83619 protocol_group_id=Trial_20_MMPD250 sample_id=no_sample barcode=barcode02 barcode_alias=barcode02 parent_read_id=217da8d1-2046-41d2-95be-56b599201ec9 basecall_model_version_id=2021-05-17_dna_r9.4.1_minion_384_d37a2ab9	57312	23208	57200	33993	0.953432	28128.7	25546	31766	69095.5
e66f0200-518f-445a-8e36-972ede09d7ed runid=0c3cb5fe719b4a42e8f93e7cab6649d77fab8b17 read=20590 ch=94 start_time=2023-01-02T21:59:29.362724+02:00 flow_cell_id=FAV83619 protocol_group_id=Trial_20_MMPD250 sample_id=no_sample barcode=barcode01 barcode_alias=barcode01 parent_read_id=e66f0200-518f-445a-8e36-972ede09d7ed basecall_model_version_id=2021-05-17_dna_r9.4.1_minion_384_d37a2ab9	57302	42619	57200	14582	0.992799	28020.3	25471	31831	69022
20198ef8-fba5-4dc7-be60-0679b14297be runid=0c3cb5fe719b4a42e8f93e7cab6649d77fab8b17 read=81725 ch=196 start_time=2023-01-03T06:06:20.362724+02:00 flow_cell_id=FAV83619 protocol_group_id=Trial_20_MMPD250 sample_id=no_sample barcode=barcode02 barcode_alias=barcode02 parent_read_id=20198ef8-fba5-4dc7-be60-0679b14297be basecall_model_version_id=2021-05-17_dna_r9.4.1_minion_384_d37a2ab9	57290	11	57186	57176	0.745418	28251.7	25546	31744	68965.5	*
984b3dd0-5d71-43e0-aa32-20e07f615d6d runid=0c3cb5fe719b4a42e8f93e7cab6649d77fab8b17 read=69571 ch=45 start_time=2023-01-03T04:01:42.362724+02:00 flow_cell_id=FAV83619 protocol_group_id=Trial_20_MMPD250 sample_id=no_sample barcode=barcode02 barcode_alias=barcode02 parent_read_id=984b3dd0-5d71-43e0-aa32-20e07f615d6d basecall_model_version_id=2021-05-17_dna_r9.4.1_minion_384_d37a2ab9	57159	17921	57075	39155	0.872098	28337.5	25621	31538	68909
687df0d4-9064-4821-94da-65e4d7cdb65b runid=0c3cb5fe719b4a42e8f93e7cab6649d77fab8b17 read=63714 ch=355 start_time=2023-01-03T04:30:41.362724+02:00 flow_cell_id=FAV83619 protocol_group_id=Trial_20_MMPD250 sample_id=no_sample barcode=barcode02 barcode_alias=barcode02 parent_read_id=687df0d4-9064-4821-94da-65e4d7cdb65b basecall_model_version_id=2021-05-17_dna_r9.4.1_minion_384_d37a2ab9	56980	23353	56898	33546	0.966494	28378.2	25699.5	31280.5	68841
19aa8c47-037f-4e97-aa35-45c40f94e4e0 runid=0c3cb5fe719b4a42e8f93e7cab6649d77fab8b17 read=89688 ch=367 start_time=2023-01-03T06:34:01.362724+02:00 flow_cell_id=FAV83619 protocol_group_id=Trial_20_MMPD250 sample_id=no_sample barcode=barcode01 barcode_alias=barcode01 parent_read_id=19aa8c47-037f-4e97-aa35-45c40f94e4e0 basecall_model_version_id=2021-05-17_dna_r9.4.1_minion_384_d37a2ab9	56944	51535	56861	5327	0.951755	28199.5	25621	31323	68773
5133b8b0-a555-4c1d-9f43-fe130e6b3ca5 runid=0c3cb5fe719b4a42e8f93e7cab6649d77fab8b17 read=29098 ch=12 start_time=2023-01-02T22:11:31.362724+02:00 flow_cell_id=FAV83619 protocol_group_id=Trial_20_MMPD250 sample_id=no_sample barcode=barcode02 barcode_alias=barcode02 parent_read_id=5133b8b0-a555-4c1d-9f43-fe130e6b3ca5 basecall_model_version_id=2021-05-17_dna_r9.4.1_minion_384_d37a2ab9	56760	21807	56677	34871	0.947894	28250.9	25699.5	31060.5	68720
4ecbfef7-3217-4549-96c4-dbaf50336d6c runid=0c3cb5fe719b4a42e8f93e7cab6649d77fab8b17 read=51086 ch=106 start_time=2023-01-03T02:36:08.362724+02:00 flow_cell_id=FAV83619 protocol_group_id=Trial_20_MMPD250 sample_id=no_sample barcode=barcode02 barcode_alias=barcode02 parent_read_id=4ecbfef7-3217-4549-96c4-dbaf50336d6c basecall_model_version_id=2021-05-17_dna_r9.4.1_minion_384_d37a2ab9	56728	29257	56652	27396	0.973317	28244.3	25778	30950	68667
24a29c09-0d6a-4de0-9542-08fef339e540 runid=0c3cb5fe719b4a42e8f93e7cab6649d77fab8b17 read=101423 ch=1 start_time=2023-01-03T10:27:24.362724+02:00 flow_cell_id=FAV83619 protocol_group_id=Trial_20_MMPD250 sample_id=no_sample barcode=barcode02 barcode_alias=barcode02 parent_read_id=24a29c09-0d6a-4de0-9542-08fef339e540 basecall_model_version_id=2021-05-17_dna_r9.4.1_minion_384_d37a2ab9	56713	28275	56597	28323	0.919006	28244.9	25831.5	30881.5	68464.5
2c963348-513e-45b9-9af6-655680472e57 runid=0c3cb5fe719b4a42e8f93e7cab6649d77fab8b17 read=14901 ch=460 start_time=2023-01-02T23:04:54.362724+02:00 flow_cell_id=FAV83619 protocol_group_id=Trial_20_MMPD250 sample_id=no_sample barcode=barcode02 barcode_alias=barcode02 parent_read_id=2c963348-513e-45b9-9af6-655680472e57 basecall_model_version_id=2021-05-17_dna_r9.4.1_minion_384_d37a2ab9	56542	16458	56459	40002	0.927879	28333.3	25885	30657	68262
bea82737-fa55-4773-bd09-bd979dd73768 runid=0c3cb5fe719b4a42e8f93e7cab6649d77fab8b17 read=95887 ch=77 start_time=2023-01-03T08:09:47.362724+02:00 flow_cell_id=FAV83619 protocol_group_id=Trial_20_MMPD250 sample_id=no_sample barcode=unclassified barcode_alias=unclassified parent_read_id=bea82737-fa55-4773-bd09-bd979dd73768 basecall_model_version_id=2021-05-17_dna_r9.4.1_minion_384_d37a2ab9	56432	23701	56354	32654	0.959209	28365.6	26026	30406	68240.5
e57a2a3f-d03c-434e-b6ef-9ba46d24d09f runid=0c3cb5fe719b4a42e8f93e7cab6649d77fab8b17 read=98545 ch=131 start_time=2023-01-03T09:39:40.362724+02:00 flow_cell_id=FAV83619 protocol_group_id=Trial_20_MMPD250 sample_id=no_sample barcode=barcode02 barcode_alias=barcode02 parent_read_id=e57a2a3f-d03c-434e-b6ef-9ba46d24d09f basecall_model_version_id=2021-05-17_dna_r9.4.1_minion_384_d37a2ab9	56312	29712	56180	26469	0.951717	28351.5	26167	30145	68219
64c38300-dc16-4227-bb5d-cec28ccdf1fc runid=0c3cb5fe719b4a42e8f93e7cab6649d77fab8b17 read=100424 ch=316 start_time=2023-01-03T09:15:12.362724+02:00 flow_cell_id=FAV83619 protocol_group_id=Trial_20_MMPD250 sample_id=no_sample barcode=barcode02 barcode_alias=barcode02 parent_read_id=64c38300-dc16-4227-bb5d-cec28ccdf1fc basecall_model_version_id=2021-05-17_dna_r9.4.1_minion_384_d37a2ab9	56252	29255	56163	26909	0.960645	28340.9	26208.5	30043.5	68212
0c505cfe-d9f2-452f-b578-53e3623a85c2 runid=0c3cb5fe719b4a42e8f93e7cab6649d77fab8b17 read=130717 ch=354 start_time=2023-01-03T11:38:23.362724+02:00 flow_cell_id=FAV83619 protocol_group_id=Trial_20_MMPD250 sample_id=no_sample barcode=barcode02 barcode_alias=barcode02 parent_read_id=0c505cfe-d9f2-452f-b578-53e3623a85c2 basecall_model_version_id=2021-05-17_dna_r9.4.1_minion_384_d37a2ab9	56024	37325	55860	18536	0.945134	28269.3	26167	29857	68205
fafa3389-ab01-43f8-9d0e-2ceb5d7efa7e runid=0c3cb5fe719b4a42e8f93e7cab6649d77fab8b17 read=128354 ch=399 start_time=2023-01-03T13:51:04.362724+02:00 flow_cell_id=FAV83619 protocol_group_id=Trial_20_MMPD250 sample_id=no_sample barcode=barcode02 barcode_alias=barcode02 parent_read_id=fafa3389-ab01-43f8-9d0e-2ceb5d7efa7e basecall_model_version_id=2021-05-17_dna_r9.4.1_minion_384_d37a2ab9	56022	33715	55900	22186	0.891553	28225.3	26026	29996	68082
5a87a820-9096-46e5-8970-c3019dab71b4 runid=0c3cb5fe719b4a42e8f93e7cab6649d77fab8b17 read=8606 ch=271 start_time=2023-01-02T19:14:11.362724+02:00 flow_cell_id=FAV83619 protocol_group_id=Trial_20_MMPD250 sample_id=no_sample barcode=barcode02 barcode_alias=barcode02 parent_read_id=5a87a820-9096-46e5-8970-c3019dab71b4 basecall_model_version_id=2021-05-17_dna_r9.4.1_minion_384_d37a2ab9	55848	23015	55766	32752	0.946935	28257.8	26167	29681	67959
f2ea34cf-baae-40b6-8dde-d105e0167582 runid=0c3cb5fe719b4a42e8f93e7cab6649d77fab8b17 read=80293 ch=280 start_time=2023-01-03T06:57:24.362724+02:00 flow_cell_id=FAV83619 protocol_group_id=Trial_20_MMPD250 sample_id=no_sample barcode=barcode02 barcode_alias=barcode02 parent_read_id=f2ea34cf-baae-40b6-8dde-d105e0167582 basecall_model_version_id=2021-05-17_dna_r9.4.1_minion_384_d37a2ab9	55723	29482	55640	26159	0.952483	28242.8	26163	29560	67929.5
4355c595-541c-44a1-b013-a0859f549374 runid=0c3cb5fe719b4a42e8f93e7cab6649d77fab8b17 read=59590 ch=14 start_time=2023-01-03T03:00:10.362724+02:00 flow_cell_id=FAV83619 protocol_group_id=Trial_20_MMPD250 sample_id=no_sample barcode=unclassified barcode_alias=unclassified parent_read_id=4355c595-541c-44a1-b013-a0859f549374 basecall_model_version_id=2021-05-17_dna_r9.4.1_minion_384_d37a2ab9	55708	33349	55513	22165	0.959847	28199.7	26159	29549	67900
87a87a9c-cbf0-4767-9e11-73008eefeace runid=0c3cb5fe719b4a42e8f93e7cab6649d77fab8b17 read=57491 ch=318 start_time=2023-01-03T02:51:20.362724+02:00 flow_cell_id=FAV83619 protocol_group_id=Trial_20_MMPD250 sample_id=no_sample barcode=unclassified barcode_alias=unclassified parent_read_id=87a87a9c-cbf0-4767-9e11-73008eefeace basecall_model_version_id=2021-05-17_dna_r9.4.1_minion_384_d37a2ab9	55551	8018	55466	47449	0.95492	28335.3	26163	29388	67503
4cdece72-4791-45da-9ada-b92b1096a3e4 runid=0c3cb5fe719b4a42e8f93e7cab6649d77fab8b17 read=48996 ch=97 start_time=2023-01-03T02:12:05.362724+02:00 flow_cell_id=FAV83619 protocol_group_id=Trial_20_MMPD250 sample_id=no_sample barcode=barcode02 barcode_alias=barcode02 parent_read_id=4cdece72-4791-45da-9ada-b92b1096a3e4 basecall_model_version_id=2021-05-17_dna_r9.4.1_minion_384_d37a2ab9	55315	27027	55200	28174	0.967488	28334.2	26167	29148	67106
9a9ca223-7aa6-44f4-b798-df716b642a10 runid=0c3cb5fe719b4a42e8f93e7cab6649d77fab8b17 read=55549 ch=214 start_time=2023-01-03T10:44:29.362724+02:00 flow_cell_id=FAV83619 protocol_group_id=Trial_20_MMPD250 sample_id=no_sample barcode=unclassified barcode_alias=unclassified parent_read_id=9a9ca223-7aa6-44f4-b798-df716b642a10 basecall_model_version_id=2021-05-17_dna_r9.4.1_minion_384_d37a2ab9	55281	18706	55188	36483	0.916427	28390.8	26208.5	29072.5	67022.5
a119a9e7-d44c-48d9-8901-692601732474 runid=0c3cb5fe719b4a42e8f93e7cab6649d77fab8b17 read=54779 ch=92 start_time=2023-01-03T02:06:42.362724+02:00 flow_cell_id=FAV83619 protocol_group_id=Trial_20_MMPD250 sample_id=no_sample barcode=barcode02 barcode_alias=barcode02 parent_read_id=a119a9e7-d44c-48d9-8901-692601732474 basecall_model_version_id=2021-05-17_dna_r9.4.1_minion_384_d37a2ab9	55273	22919	55191	32273	0.954606	28417.5	26250	29023	66939
993596ea-896f-4a6f-880c-6e1ad6cecc83 runid=0c3cb5fe719b4a42e8f93e7cab6649d77fab8b17 read=20258 ch=293 start_time=2023-01-03T00:20:41.362724+02:00 flow_cell_id=FAV83619 protocol_group_id=Trial_20_MMPD250 sample_id=no_sample barcode=barcode02 barcode_alias=barcode02 parent_read_id=993596ea-896f-4a6f-880c-6e1ad6cecc83 basecall_model_version_id=2021-05-17_dna_r9.4.1_minion_384_d37a2ab9	55183	41667	55096	13430	0.902532	28314.9	26208.5	28974.5	66914
5f40b6c8-0526-4c9e-9c1d-d88bc107546a runid=0c3cb5fe719b4a42e8f93e7cab6649d77fab8b17 read=152060 ch=45 start_time=2023-01-03T15:53:06.362724+02:00 flow_cell_id=FAV83619 protocol_group_id=Trial_20_MMPD250 sample_id=no_sample barcode=unclassified barcode_alias=unclassified parent_read_id=5f40b6c8-0526-4c9e-9c1d-d88bc107546a basecall_model_version_id=2021-05-17_dna_r9.4.1_minion_384_d37a2ab9	55136	18968	55055	36088	0.885197	28367.7	26250	28886	66889
282f0037-9821-491b-9f4f-e94b088d5204 runid=0c3cb5fe719b4a42e8f93e7cab6649d77fab8b17 read=35148 ch=302 start_time=2023-01-03T00:42:11.362724+02:00 flow_cell_id=FAV83619 protocol_group_id=Trial_20_MMPD250 sample_id=no_sample barcode=unclassified barcode_alias=unclassified parent_read_id=282f0037-9821-491b-9f4f-e94b088d5204 basecall_model_version_id=2021-05-17_dna_r9.4.1_minion_384_d37a2ab9	55031	26129	54955	28827	0.93069	28370.9	26359.5	28671.5	66749.5
34387c7f-586f-4d48-957a-104a8a131fe3 runid=0c3cb5fe719b4a42e8f93e7cab6649d77fab8b17 read=51282 ch=510 start_time=2023-01-03T01:56:19.362724+02:00 flow_cell_id=FAV83619 protocol_group_id=Trial_20_MMPD250 sample_id=no_sample barcode=unclassified barcode_alias=unclassified parent_read_id=34387c7f-586f-4d48-957a-104a8a131fe3 basecall_model_version_id=2021-05-17_dna_r9.4.1_minion_384_d37a2ab9	54874	32601	54754	22154	0.953914	28329.1	26250	28624	66610
7234a191-093e-4dee-968e-e57fce25db7b runid=0c3cb5fe719b4a42e8f93e7cab6649d77fab8b17 read=75771 ch=125 start_time=2023-01-03T05:22:02.362724+02:00 flow_cell_id=FAV83619 protocol_group_id=Trial_20_MMPD250 sample_id=no_sample barcode=barcode02 barcode_alias=barcode02 parent_read_id=7234a191-093e-4dee-968e-e57fce25db7b basecall_model_version_id=2021-05-17_dna_r9.4.1_minion_384_d37a2ab9	54776	42311	54693	12383	0.855285	28222.8	26208.5	28567.5	66392.5
4b6581e5-9811-4215-bbd2-4d79849cc55b runid=0c3cb5fe719b4a42e8f93e7cab6649d77fab8b17 read=145738 ch=504 start_time=2023-01-03T15:42:42.362724+02:00 flow_cell_id=FAV83619 protocol_group_id=Trial_20_MMPD250 sample_id=no_sample barcode=barcode02 barcode_alias=barcode02 parent_read_id=4b6581e5-9811-4215-bbd2-4d79849cc55b basecall_model_version_id=2021-05-17_dna_r9.4.1_minion_384_d37a2ab9	54774	44250	54695	10446	0.956251	28105.1	26167	28607	66175
fd5a376c-b0b4-4070-8e88-e6d03cb4c069 runid=0c3cb5fe719b4a42e8f93e7cab6649d77fab8b17 read=48245 ch=476 start_time=2023-01-03T02:57:02.362724+02:00 flow_cell_id=FAV83619 protocol_group_id=Trial_20_MMPD250 sample_id=no_sample barcode=unclassified barcode_alias=unclassified parent_read_id=fd5a376c-b0b4-4070-8e88-e6d03cb4c069 basecall_model_version_id=2021-05-17_dna_r9.4.1_minion_384_d37a2ab9	54702	39001	54600	15600	0.953462	28022.8	26163	28539	66138
02915798-4cad-4669-95b0-86203601c0d6 runid=0c3cb5fe719b4a42e8f93e7cab6649d77fab8b17 read=98060 ch=248 start_time=2023-01-03T10:23:44.362724+02:00 flow_cell_id=FAV83619 protocol_group_id=Trial_20_MMPD250 sample_id=no_sample barcode=barcode02 barcode_alias=barcode02 parent_read_id=02915798-4cad-4669-95b0-86203601c0d6 basecall_model_version_id=2021-05-17_dna_r9.4.1_minion_384_d37a2ab9	54172	23769	54089	30321	0.941163	28037.8	26167	28005	66101
d4662df8-5aa7-40b6-9211-8f0ffbeaccfb runid=0c3cb5fe719b4a42e8f93e7cab6649d77fab8b17 read=19547 ch=425 start_time=2023-01-03T01:39:30.362724+02:00 flow_cell_id=FAV83619 protocol_group_id=Trial_20_MMPD250 sample_id=no_sample barcode=barcode02 barcode_alias=barcode02 parent_read_id=d4662df8-5aa7-40b6-9211-8f0ffbeaccfb basecall_model_version_id=2021-05-17_dna_r9.4.1_minion_384_d37a2ab9	54149	37537	54068	16532	0.95917	27963.1	26163	27986	65931.5
9f3c36c1-ee55-4150-86b9-6ae7516107de runid=0c3cb5fe719b4a42e8f93e7cab6649d77fab8b17 read=100445 ch=227 start_time=2023-01-03T07:42:17.362724+02:00 flow_cell_id=FAV83619 protocol_group_id=Trial_20_MMPD250 sample_id=no_sample barcode=barcode02 barcode_alias=barcode02 parent_read_id=9f3c36c1-ee55-4150-86b9-6ae7516107de basecall_model_version_id=2021-05-17_dna_r9.4.1_minion_384_d37a2ab9	54121	13619	54037	40419	0.952448	28043.5	26167	27954	65762
1028beb3-4b97-4a97-a211-c4dc32beca33 runid=0c3cb5fe719b4a42e8f93e7cab6649d77fab8b17 read=27259 ch=299 start_time=2023-01-02T23:07:57.362724+02:00 flow_cell_id=FAV83619 protocol_group_id=Trial_20_MMPD250 sample_id=no_sample barcode=unclassified barcode_alias=unclassified parent_read_id=1028beb3-4b97-4a97-a211-c4dc32beca33 basecall_model_version_id=2021-05-17_dna_r9.4.1_minion_384_d37a2ab9	54079	13	54000	53988	0.863896	28209.8	26208.5	27870.5	65449	*
3f784621-28a8-4d4b-953e-73229322b19b runid=0c3cb5fe719b4a42e8f93e7cab6649d77fab8b17 read=45137 ch=475 start_time=2023-01-03T08:35:28.362724+02:00 flow_cell_id=FAV83619 protocol_group_id=Trial_20_MMPD250 sample_id=no_sample barcode=barcode02 barcode_alias=barcode02 parent_read_id=3f784621-28a8-4d4b-953e-73229322b19b basecall_model_version_id=2021-05-17_dna_r9.4.1_minion_384_d37a2ab9	54001	24738	53889	29152	0.960277	28215.8	26250	27751	65136
625f32c3-26f5-4753-baf9-8c31a0bc54e5 runid=0c3cb5fe719b4a42e8f93e7cab6649d77fab8b17 read=149314 ch=378 start_time=2023-01-03T15:14:44.362724+02:00 flow_cell_id=FAV83619 protocol_group_id=Trial_20_MMPD250 sample_id=no_sample barcode=barcode02 barcode_alias=barcode02 parent_read_id=625f32c3-26f5-4753-baf9-8c31a0bc54e5 basecall_model_version_id=2021-05-17_dna_r9.4.1_minion_384_d37a2ab9	53977	31501	53895	22395	0.973164	28179	26208.5	27768.5	64948.5
577c5a80-bb6d-412d-ab3e-0f50a01c0094 runid=0c3cb5fe719b4a42e8f93e7cab6649d77fab8b17 read=114814 ch=20 start_time=2023-01-03T12:28:34.362724+02:00 flow_cell_id=FAV83619 protocol_group_id=Trial_20_MMPD250 sample_id=no_sample barcode=barcode02 barcode_alias=barcode02 parent_read_id=577c5a80-bb6d-412d-ab3e-0f50a01c0094 basecall_model_version_id=2021-05-17_dna_r9.4.1_minion_384_d37a2ab9	53815	18	53700	53683	0.922415	28339.4	26250	27565	64761	*
28c7df49-0145-4228-b5a4-c3311d0de3bf runid=0c3cb5fe719b4a42e8f93e7cab6649d77fab8b17 read=23032 ch=389 start_time=2023-01-02T22:36:03.362724+02:00 flow_cell_id=FAV83619 protocol_group_id=Trial_20_MMPD250 sample_id=no_sample barcode=unclassified barcode_alias=unclassified parent_read_id=28c7df49-0145-4228-b5a4-c3311d0de3bf basecall_model_version_id=2021-05-17_dna_r9.4.1_minion_384_d37a2ab9	53493	15351	53400	38050	0.913771	28400.1	26359.5	27133.5	64596.5
410f06f5-e339-4bb2-bb9b-3f6ad95698a4 runid=0c3cb5fe719b4a42e8f93e7cab6649d77fab8b17 read=71919 ch=237 start_time=2023-01-03T03:52:27.362724+02:00 flow_cell_id=FAV83619 protocol_group_id=Trial_20_MMPD250 sample_id=no_sample barcode=barcode02 barcode_alias=barcode02 parent_read_id=410f06f5-e339-4bb2-bb9b-3f6ad95698a4 basecall_model_version_id=2021-05-17_dna_r9.4.1_minion_384_d37a2ab9	53062	13616	52981	39366	0.888559	28468.2	26469	26593	64432
9ae506c9-83fb-485b-915b-3a2a928b0571 runid=0c3cb5fe719b4a42e8f93e7cab6649d77fab8b17 read=28544 ch=162 start_time=2023-01-02T23:40:53.362724+02:00 flow_cell_id=FAV83619 protocol_group_id=Trial_20_MMPD250 sample_id=no_sample barcode=unclassified barcode_alias=unclassified parent_read_id=9ae506c9-83fb-485b-915b-3a2a928b0571 basecall_model_version_id=2021-05-17_dna_r9.4.1_minion_384_d37a2ab9	53035	34143	52947	18805	0.958734	28408.5	26359.5	26675.5	64324
f59ac2c1-f751-436e-aa47-e5ced46d71fa runid=0c3cb5fe719b4a42e8f93e7cab6649d77fab8b17 read=143673 ch=371 start_time=2023-01-03T14:04:44.362724+02:00 flow_cell_id=FAV83619 protocol_group_id=Trial_20_MMPD250 sample_id=no_sample barcode=barcode02 barcode_alias=barcode02 parent_read_id=f59ac2c1-f751-436e-aa47-e5ced46d71fa basecall_model_version_id=2021-05-17_dna_r9.4.1_minion_384_d37a2ab9	52791	32920	52654	19735	0.933671	28355.3	26250	26541	64216
698d40db-a761-41db-8d44-c5377c67dc3c runid=0c3cb5fe719b4a42e8f93e7cab6649d77fab8b17 read=38976 ch=299 start_time=2023-01-03T01:11:41.362724+02:00 flow_cell_id=FAV83619 protocol_group_id=Trial_20_MMPD250 sample_id=no_sample barcode=unclassified barcode_alias=unclassified parent_read_id=698d40db-a761-41db-8d44-c5377c67dc3c basecall_model_version_id=2021-05-17_dna_r9.4.1_minion_384_d37a2ab9	52728	13671	52639	38969	0.9263	28420	26359.5	26368.5	63784
b60796aa-5625-45f9-bcfc-3d8ea1317067 runid=0c3cb5fe719b4a42e8f93e7cab6649d77fab8b17 read=61802 ch=302 start_time=2023-01-03T03:33:58.362724+02:00 flow_cell_id=FAV83619 protocol_group_id=Trial_20_MMPD250 sample_id=no_sample barcode=unclassified barcode_alias=unclassified parent_read_id=b60796aa-5625-45f9-bcfc-3d8ea1317067 basecall_model_version_id=2021-05-17_dna_r9.4.1_minion_384_d37a2ab9	52296	32253	52200	19948	0.926659	28368.7	26250	26046	63352
dc9a2552-e171-42ad-afa7-3eb59f943c8e runid=0c3cb5fe719b4a42e8f93e7cab6649d77fab8b17 read=87607 ch=15 start_time=2023-01-03T10:15:37.362724+02:00 flow_cell_id=FAV83619 protocol_group_id=Trial_20_MMPD250 sample_id=no_sample barcode=barcode02 barcode_alias=barcode02 parent_read_id=dc9a2552-e171-42ad-afa7-3eb59f943c8e basecall_model_version_id=2021-05-17_dna_r9.4.1_minion_384_d37a2ab9	52052	32345	51966	19622	0.942972	28316	26208.5	25843.5	63312.5
c2365e87-53ca-4882-bfbb-0d8e1f204ef8 runid=0c3cb5fe719b4a42e8f93e7cab6649d77fab8b17 read=44073 ch=69 start_time=2023-01-03T00:17:24.362724+02:00 flow_cell_id=FAV83619 protocol_group_id=Trial_20_MMPD250 sample_id=no_sample barcode=barcode02 barcode_alias=barcode02 parent_read_id=c2365e87-53ca-4882-bfbb-0d8e1f204ef8 basecall_model_version_id=2021-05-17_dna_r9.4.1_minion_384_d37a2ab9	51918	10802	51840	41039	0.940179	28392.2	26250	25668	63273
b1fe8e5c-e4f0-4bed-9cce-1bf010a49b65 runid=0c3cb5fe719b4a42e8f93e7cab6649d77fab8b17 read=38820 ch=122 start_time=2023-01-02T23:47:45.362724+02:00 flow_cell_id=FAV83619 protocol_group_id=Trial_20_MMPD250 sample_id=no_sample barcode=barcode02 barcode_alias=barcode02 parent_read_id=b1fe8e5c-e4f0-4bed-9cce-1bf010a49b65 basecall_model_version_id=2021-05-17_dna_r9.4.1_minion_384_d37a2ab9	51838	13231	51751	38521	0.948158	28452.5	26359.5	25478.5	63202.5
b468f8bf-48c6-4771-b83b-957bd8856397 runid=0c3cb5fe719b4a42e8f93e7cab6649d77fab8b17 read=21611 ch=425 start_time=2023-01-03T01:58:32.362724+02:00 flow_cell_id=FAV83619 protocol_group_id=Trial_20_MMPD250 sample_id=no_sample barcode=barcode02 barcode_alias=barcode02 parent_read_id=b468f8bf-48c6-4771-b83b-957bd8856397 basecall_model_version_id=2021-05-17_dna_r9.4.1_minion_384_d37a2ab9	51595	5859	51500	45642	0.960103	28554.2	26469	25126	63132
0d91735d-dad1-468b-a4da-44474853d425 runid=0c3cb5fe719b4a42e8f93e7cab6649d77fab8b17 read=74131 ch=33 start_time=2023-01-03T06:47:33.362724+02:00 flow_cell_id=FAV83619 protocol_group_id=Trial_20_MMPD250 sample_id=no_sample barcode=unclassified barcode_alias=unclassified parent_read_id=0d91735d-dad1-468b-a4da-44474853d425 basecall_model_version_id=2021-05-17_dna_r9.4.1_minion_384_d37a2ab9	51541	14912	51459	36548	0.852878	28601.2	26558	24983	63034
1a5cf7d1-f20b-42c7-9488-dbc6457070db runid=0c3cb5fe719b4a42e8f93e7cab6649d77fab8b17 read=118087 ch=46 start_time=2023-01-03T11:34:55.362724+02:00 flow_cell_id=FAV83619 protocol_group_id=Trial_20_MMPD250 sample_id=no_sample barcode=barcode02 barcode_alias=barcode02 parent_read_id=1a5cf7d1-f20b-42c7-9488-dbc6457070db basecall_model_version_id=2021-05-17_dna_r9.4.1_minion_384_d37a2ab9	51437	30101	51353	21253	0.942502	28558.2	26469	24968	62936
4560ff07-6dd8-4c6d-a420-6479f4ebc956 runid=0c3cb5fe719b4a42e8f93e7cab6649d77fab8b17 read=56725 ch=124 start_time=2023-01-03T02:54:58.362724+02:00 flow_cell_id=FAV83619 protocol_group_id=Trial_20_MMPD250 sample_id=no_sample barcode=barcode02 barcode_alias=barcode02 parent_read_id=4560ff07-6dd8-4c6d-a420-6479f4ebc956 basecall_model_version_id=2021-05-17_dna_r9.4.1_minion_384_d37a2ab9	51226	34624	51147	16524	0.89954	28488.3	26359.5	24866.5	62904
5f44b2b8-c287-4f89-bde1-0869f556f3a4 runid=0c3cb5fe719b4a42e8f93e7cab6649d77fab8b17 read=49581 ch=224 start_time=2023-01-03T00:38:38.362724+02:00 flow_cell_id=FAV83619 protocol_group_id=Trial_20_MMPD250 sample_id=no_sample barcode=barcode02 barcode_alias=barcode02 parent_read_id=5f44b2b8-c287-4f89-bde1-0869f556f3a4 basecall_model_version_id=2021-05-17_dna_r9.4.1_minion_384_d37a2ab9	51224	37710	51083	13374	0.933004	28400.9	26250	24974	62872
d9bb0fca-f289-4a14-b215-afbcd3e8cae2 runid=0c3cb5fe719b4a42e8f93e7cab6649d77fab8b17 read=122909 ch=312 start_time=2023-01-03T16:02:23.362724+02:00 flow_cell_id=FAV83619 protocol_group_id=Trial_20_MMPD250 sample_id=no_sample barcode=barcode02 barcode_alias=barcode02 parent_read_id=d9bb0fca-f289-4a14-b215-afbcd3e8cae2 basecall_model_version_id=2021-05-17_dna_r9.4.1_minion_384_d37a2ab9	51133	35553	51046	15494	0.936169	28326.7	26208.5	24924.5	62784
48f04bea-94ef-4cfe-9e5a-ba5cbd4fa87f runid=0c3cb5fe719b4a42e8f93e7cab6649d77fab8b17 read=69624 ch=252 start_time=2023-01-03T04:24:58.362724+02:00 flow_cell_id=FAV83619 protocol_group_id=Trial_20_MMPD250 sample_id=no_sample barcode=barcode02 barcode_alias=barcode02 parent_read_id=48f04bea-94ef-4cfe-9e5a-ba5cbd4fa87f basecall_model_version_id=2021-05-17_dna_r9.4.1_minion_384_d37a2ab9	51057	31815	50973	19159	0.919359	28274.3	26167	24890	62696
6679cf76-a547-4d0e-8058-7684ffeed632 runid=0c3cb5fe719b4a42e8f93e7cab6649d77fab8b17 read=153948 ch=228 start_time=2023-01-03T12:22:07.362724+02:00 flow_cell_id=FAV83619 protocol_group_id=Trial_20_MMPD250 sample_id=no_sample barcode=unclassified barcode_alias=unclassified parent_read_id=6679cf76-a547-4d0e-8058-7684ffeed632 basecall_model_version_id=2021-05-17_dna_r9.4.1_minion_384_d37a2ab9	51011	20340	50668	30329	0.909229	28286	26208.5	24802.5	62575.5
b0dc5e5a-ce4b-46ea-a89e-8523974e3e78 runid=0c3cb5fe719b4a42e8f93e7cab6649d77fab8b17 read=36923 ch=484 start_time=2023-01-02T23:48:49.362724+02:00 flow_cell_id=FAV83619 protocol_group_id=Trial_20_MMPD250 sample_id=no_sample barcode=barcode02 barcode_alias=barcode02 parent_read_id=b0dc5e5a-ce4b-46ea-a89e-8523974e3e78 basecall_model_version_id=2021-05-17_dna_r9.4.1_minion_384_d37a2ab9	50843	40417	50767	10351	0.945513	28184.7	26167	24676	62455
83d4f6be-8e51-434d-8046-05ef835fbe86 runid=0c3cb5fe719b4a42e8f93e7cab6649d77fab8b17 read=51395 ch=103 start_time=2023-01-03T02:10:31.362724+02:00 flow_cell_id=FAV83619 protocol_group_id=Trial_20_MMPD250 sample_id=no_sample barcode=unclassified barcode_alias=unclassified parent_read_id=83d4f6be-8e51-434d-8046-05ef835fbe86 basecall_model_version_id=2021-05-17_dna_r9.4.1_minion_384_d37a2ab9	50821	27101	50608	23508	0.856177	28158.4	26163	24658	62333
7320e573-ddef-47bc-988b-8cff7b1b2fce runid=0c3cb5fe719b4a42e8f93e7cab6649d77fab8b17 read=5069 ch=61 start_time=2023-01-02T18:42:54.362724+02:00 flow_cell_id=FAV83619 protocol_group_id=Trial_20_MMPD250 sample_id=no_sample barcode=barcode02 barcode_alias=barcode02 parent_read_id=7320e573-ddef-47bc-988b-8cff7b1b2fce basecall_model_version_id=2021-05-17_dna_r9.4.1_minion_384_d37a2ab9	50616	18648	50500	31853	0.953066	28179	26167	24449	62211
b272e8ad-ca16-4a43-ac30-46111e1994fa runid=0c3cb5fe719b4a42e8f93e7cab6649d77fab8b17 read=45949 ch=162 start_time=2023-01-03T03:08:19.362724+02:00 flow_cell_id=FAV83619 protocol_group_id=Trial_20_MMPD250 sample_id=no_sample barcode=unclassified barcode_alias=unclassified parent_read_id=b272e8ad-ca16-4a43-ac30-46111e1994fa basecall_model_version_id=2021-05-17_dna_r9.4.1_minion_384_d37a2ab9	50583	12136	50494	38359	0.947314	28235.6	26208.5	24374.5	62163
ea4f9bf5-d2b7-43d7-9a96-4d6c0948e481 runid=0c3cb5fe719b4a42e8f93e7cab6649d77fab8b17 read=69572 ch=207 start_time=2023-01-03T03:58:32.362724+02:00 flow_cell_id=FAV83619 protocol_group_id=Trial_20_MMPD250 sample_id=no_sample barcode=barcode02 barcode_alias=barcode02 parent_read_id=ea4f9bf5-d2b7-43d7-9a96-4d6c0948e481 basecall_model_version_id=2021-05-17_dna_r9.4.1_minion_384_d37a2ab9	50545	28652	50457	21806	0.937907	28200.1	26167	24378	62115
d16c3e31-4ce7-496f-9ee9-cce5bcd8b94d runid=0c3cb5fe719b4a42e8f93e7cab6649d77fab8b17 read=61962 ch=307 start_time=2023-01-03T06:39:31.362724+02:00 flow_cell_id=FAV83619 protocol_group_id=Trial_20_MMPD250 sample_id=no_sample barcode=barcode02 barcode_alias=barcode02 parent_read_id=d16c3e31-4ce7-496f-9ee9-cce5bcd8b94d basecall_model_version_id=2021-05-17_dna_r9.4.1_minion_384_d37a2ab9	50259	15812	50176	34365	0.947883	28234	26208.5	24050.5	62113.5
35747779-082a-4139-a41c-cb44ec17a01c runid=0c3cb5fe719b4a42e8f93e7cab6649d77fab8b17 read=70651 ch=432 start_time=2023-01-03T03:14:33.362724+02:00 flow_cell_id=FAV83619 protocol_group_id=Trial_20_MMPD250 sample_id=no_sample barcode=barcode02 barcode_alias=barcode02 parent_read_id=35747779-082a-4139-a41c-cb44ec17a01c basecall_model_version_id=2021-05-17_dna_r9.4.1_minion_384_d37a2ab9	50172	2722	50100	47379	0.761709	28338.6	26250	23922	62112
1f8c3aef-33e6-4dae-9adc-a0f72c5cb689 runid=0c3cb5fe719b4a42e8f93e7cab6649d77fab8b17 read=96045 ch=131 start_time=2023-01-03T07:37:01.362724+02:00 flow_cell_id=FAV83619 protocol_group_id=Trial_20_MMPD250 sample_id=no_sample barcode=barcode02 barcode_alias=barcode02 parent_read_id=1f8c3aef-33e6-4dae-9adc-a0f72c5cb689 basecall_model_version_id=2021-05-17_dna_r9.4.1_minion_384_d37a2ab9	50057	23970	49973	26004	0.932703	28325.9	26208.5	23848.5	62032
a203723f-9cef-489f-a76b-cbc383b2c8a0 runid=0c3cb5fe719b4a42e8f93e7cab6649d77fab8b17 read=42990 ch=111 start_time=2023-01-03T03:07:21.362724+02:00 flow_cell_id=FAV83619 protocol_group_id=Trial_20_MMPD250 sample_id=no_sample barcode=unclassified barcode_alias=unclassified parent_read_id=a203723f-9cef-489f-a76b-cbc383b2c8a0 basecall_model_version_id=2021-05-17_dna_r9.4.1_minion_384_d37a2ab9	49916	16003	49800	33798	0.9555	28355.5	26250	23666	61952
636e64ac-ad77-498e-aa95-390024d65350 runid=0c3cb5fe719b4a42e8f93e7cab6649d77fab8b17 read=112050 ch=77 start_time=2023-01-03T10:17:18.362724+02:00 flow_cell_id=FAV83619 protocol_group_id=Trial_20_MMPD250 sample_id=no_sample barcode=barcode02 barcode_alias=barcode02 parent_read_id=636e64ac-ad77-498e-aa95-390024d65350 basecall_model_version_id=2021-05-17_dna_r9.4.1_minion_384_d37a2ab9	49706	23371	49585	26215	0.931795	28344	26232.5	23473.5	61923
e87da83b-83cd-45e3-b4e4-b2bd3d1616dd runid=0c3cb5fe719b4a42e8f93e7cab6649d77fab8b17 read=51146 ch=94 start_time=2023-01-03T02:39:04.362724+02:00 flow_cell_id=FAV83619 protocol_group_id=Trial_20_MMPD250 sample_id=no_sample barcode=barcode02 barcode_alias=barcode02 parent_read_id=e87da83b-83cd-45e3-b4e4-b2bd3d1616dd basecall_model_version_id=2021-05-17_dna_r9.4.1_minion_384_d37a2ab9	49690	36125	49578	13454	0.939944	28264.3	26215	23475	61894
82481251-7a2b-491c-bb97-687fe5d949d3 runid=0c3cb5fe719b4a42e8f93e7cab6649d77fab8b17 read=105513 ch=57 start_time=2023-01-03T12:38:53.362724+02:00 flow_cell_id=FAV83619 protocol_group_id=Trial_20_MMPD250 sample_id=no_sample barcode=barcode02 barcode_alias=barcode02 parent_read_id=82481251-7a2b-491c-bb97-687fe5d949d3 basecall_model_version_id=2021-05-17_dna_r9.4.1_minion_384_d37a2ab9	49638	26316	49390	23075	0.910943	28236.7	26191	23447	61886
50f28da4-321d-4bd8-a6f8-bfed83eaee36 runid=0c3cb5fe719b4a42e8f93e7cab6649d77fab8b17 read=79218 ch=502 start_time=2023-01-03T05:46:08.362724+02:00 flow_cell_id=FAV83619 protocol_group_id=Trial_20_MMPD250 sample_id=no_sample barcode=barcode02 barcode_alias=barcode02 parent_read_id=50f28da4-321d-4bd8-a6f8-bfed83eaee36 basecall_model_version_id=2021-05-17_dna_r9.4.1_minion_384_d37a2ab9	49574	9901	49490	39590	0.965597	28296.8	26215	23359	61878
d8d067cc-bee5-4992-948d-504fbb22a66c runid=0c3cb5fe719b4a42e8f93e7cab6649d77fab8b17 read=115370 ch=208 start_time=2023-01-03T11:27:28.362724+02:00 flow_cell_id=FAV83619 protocol_group_id=Trial_20_MMPD250 sample_id=no_sample barcode=barcode02 barcode_alias=barcode02 parent_read_id=d8d067cc-bee5-4992-948d-504fbb22a66c basecall_model_version_id=2021-05-17_dna_r9.4.1_minion_384_d37a2ab9	49544	2805	49458	46654	0.934239	28393.4	26232.5	23311.5	61848.5
3f75b2ca-d6a6-4093-aa37-45171d11b463 runid=0c3cb5fe719b4a42e8f93e7cab6649d77fab8b17 read=20796 ch=312 start_time=2023-01-02T22:53:10.362724+02:00 flow_cell_id=FAV83619 protocol_group_id=Trial_20_MMPD250 sample_id=no_sample barcode=barcode02 barcode_alias=barcode02 parent_read_id=3f75b2ca-d6a6-4093-aa37-45171d11b463 basecall_model_version_id=2021-05-17_dna_r9.4.1_minion_384_d37a2ab9	49417	29139	49336	20198	0.932469	28350.5	26215	23202	61819
dd34ae33-a29e-4b78-a77e-b25368ef84b5 runid=0c3cb5fe719b4a42e8f93e7cab6649d77fab8b17 read=18860 ch=399 start_time=2023-01-02T20:44:58.362724+02:00 flow_cell_id=FAV83619 protocol_group_id=Trial_20_MMPD250 sample_id=no_sample barcode=unclassified barcode_alias=unclassified parent_read_id=dd34ae33-a29e-4b78-a77e-b25368ef84b5 basecall_model_version_id=2021-05-17_dna_r9.4.1_minion_384_d37a2ab9	49289	22820	49187	26368	0.950774	28340.2	26232.5	23056.5	61803
d18dfb55-a385-4f4d-9620-1653438b6e4e runid=0c3cb5fe719b4a42e8f93e7cab6649d77fab8b17 read=39498 ch=223 start_time=2023-01-03T00:57:26.362724+02:00 flow_cell_id=FAV83619 protocol_group_id=Trial_20_MMPD250 sample_id=no_sample barcode=barcode02 barcode_alias=barcode02 parent_read_id=d18dfb55-a385-4f4d-9620-1653438b6e4e basecall_model_version_id=2021-05-17_dna_r9.4.1_minion_384_d37a2ab9	49261	15748	49186	33439	0.964951	28366.6	26250	23011	61787
a379edb1-49eb-44fb-9356-63915eee4d10 runid=0c3cb5fe719b4a42e8f93e7cab6649d77fab8b17 read=47906 ch=500 start_time=2023-01-03T01:19:01.362724+02:00 flow_cell_id=FAV83619 protocol_group_id=Trial_20_MMPD250 sample_id=no_sample barcode=barcode02 barcode_alias=barcode02 parent_read_id=a379edb1-49eb-44fb-9356-63915eee4d10 basecall_model_version_id=2021-05-17_dna_r9.4.1_minion_384_d37a2ab9	49162	25141	49079	23939	0.967083	28343.8	26232.5	22929.5	61700.5
7fd91879-3d9a-4efd-ac27-edc0630f0230 runid=0c3cb5fe719b4a42e8f93e7cab6649d77fab8b17 read=17705 ch=235 start_time=2023-01-02T20:20:59.362724+02:00 flow_cell_id=FAV83619 protocol_group_id=Trial_20_MMPD250 sample_id=no_sample barcode=barcode02 barcode_alias=barcode02 parent_read_id=7fd91879-3d9a-4efd-ac27-edc0630f0230 basecall_model_version_id=2021-05-17_dna_r9.4.1_minion_384_d37a2ab9	49150	30833	49069	18237	0.961891	28291.9	26215	22935	61614
04b85dcf-461c-4a4b-8f41-e03e42061332 runid=0c3cb5fe719b4a42e8f93e7cab6649d77fab8b17 read=37424 ch=205 start_time=2023-01-02T23:25:22.362724+02:00 flow_cell_id=FAV83619 protocol_group_id=Trial_20_MMPD250 sample_id=no_sample barcode=unclassified barcode_alias=unclassified parent_read_id=04b85dcf-461c-4a4b-8f41-e03e42061332 basecall_model_version_id=2021-05-17_dna_r9.4.1_minion_384_d37a2ab9	49036	14016	48950	34935	0.942092	28325.8	26232.5	22803.5	61591.5
e7791018-3b8d-409a-8bd7-d6e355cd1adc runid=0c3cb5fe719b4a42e8f93e7cab6649d77fab8b17 read=65231 ch=106 start_time=2023-01-03T05:21:07.362724+02:00 flow_cell_id=FAV83619 protocol_group_id=Trial_20_MMPD250 sample_id=no_sample barcode=unclassified barcode_alias=unclassified parent_read_id=e7791018-3b8d-409a-8bd7-d6e355cd1adc basecall_model_version_id=2021-05-17_dna_r9.4.1_minion_384_d37a2ab9	49013	15501	48900	33400	0.966108	28351.6	26250	22763	61569
408f5f64-681a-4c67-a573-2d2fc3bbe145 runid=0c3cb5fe719b4a42e8f93e7cab6649d77fab8b17 read=38197 ch=419 start_time=2023-01-03T00:05:04.362724+02:00 flow_cell_id=FAV83619 protocol_group_id=Trial_20_MMPD250 sample_id=no_sample barcode=unclassified barcode_alias=unclassified parent_read_id=408f5f64-681a-4c67-a573-2d2fc3bbe145 basecall_model_version_id=2021-05-17_dna_r9.4.1_minion_384_d37a2ab9	48861	9560	48781	39222	0.881878	28406.5	26309	22552	61298.5
cd03a88c-9894-463b-acb7-cce6ebce2b33 runid=0c3cb5fe719b4a42e8f93e7cab6649d77fab8b17 read=111358 ch=43 start_time=2023-01-03T11:20:45.362724+02:00 flow_cell_id=FAV83619 protocol_group_id=Trial_20_MMPD250 sample_id=no_sample barcode=unclassified barcode_alias=unclassified parent_read_id=cd03a88c-9894-463b-acb7-cce6ebce2b33 basecall_model_version_id=2021-05-17_dna_r9.4.1_minion_384_d37a2ab9	48769	11941	48681	36741	0.938842	28448.4	26368	22401	61028
35122282-b473-4e50-9c98-8fcd5f40ced3 runid=0c3cb5fe719b4a42e8f93e7cab6649d77fab8b17 read=92286 ch=45 start_time=2023-01-03T07:23:35.362724+02:00 flow_cell_id=FAV83619 protocol_group_id=Trial_20_MMPD250 sample_id=no_sample barcode=barcode02 barcode_alias=barcode02 parent_read_id=35122282-b473-4e50-9c98-8fcd5f40ced3 basecall_model_version_id=2021-05-17_dna_r9.4.1_minion_384_d37a2ab9	48640	5	48556	48552	0.851685	28548.9	26418.5	22221.5	60874.5	*
28e172a2-ffc1-4b7b-a53f-f074f858336a runid=0c3cb5fe719b4a42e8f93e7cab6649d77fab8b17 read=29802 ch=367 start_time=2023-01-02T22:28:42.362724+02:00 flow_cell_id=FAV83619 protocol_group_id=Trial_20_MMPD250 sample_id=no_sample barcode=barcode02 barcode_alias=barcode02 parent_read_id=28e172a2-ffc1-4b7b-a53f-f074f858336a basecall_model_version_id=2021-05-17_dna_r9.4.1_minion_384_d37a2ab9	48605	19421	48498	29078	0.936584	28551.5	26469	22136	60721
1218a6d7-3f96-4c43-9110-b5e944f006aa runid=0c3cb5fe719b4a42e8f93e7cab6649d77fab8b17 read=118134 ch=9 start_time=2023-01-03T12:52:03.362724+02:00 flow_cell_id=FAV83619 protocol_group_id=Trial_20_MMPD250 sample_id=no_sample barcode=unclassified barcode_alias=unclassified parent_read_id=1218a6d7-3f96-4c43-9110-b5e944f006aa basecall_model_version_id=2021-05-17_dna_r9.4.1_minion_384_d37a2ab9	48349	40136	48273	8138	0.936717	28450.5	26418.5	21930.5	60545
9cff64fb-5d17-48cb-bed0-41e630595bf0 runid=0c3cb5fe719b4a42e8f93e7cab6649d77fab8b17 read=25880 ch=510 start_time=2023-01-02T21:52:39.362724+02:00 flow_cell_id=FAV83619 protocol_group_id=Trial_20_MMPD250 sample_id=no_sample barcode=unclassified barcode_alias=unclassified parent_read_id=9cff64fb-5d17-48cb-bed0-41e630595bf0 basecall_model_version_id=2021-05-17_dna_r9.4.1_minion_384_d37a2ab9	48254	19208	48176	28969	0.959405	28453	26469	21785	60369
97249618-1593-4e4b-930d-244d88bf61af runid=0c3cb5fe719b4a42e8f93e7cab6649d77fab8b17 read=87668 ch=447 start_time=2023-01-03T10:47:44.362724+02:00 flow_cell_id=FAV83619 protocol_group_id=Trial_20_MMPD250 sample_id=no_sample barcode=barcode02 barcode_alias=barcode02 parent_read_id=97249618-1593-4e4b-930d-244d88bf61af basecall_model_version_id=2021-05-17_dna_r9.4.1_minion_384_d37a2ab9	48182	23338	48100	24763	0.938053	28434.9	26418.5	21763.5	60190.5
cff33585-ac6e-465e-833c-aa537ee0351b runid=0c3cb5fe719b4a42e8f93e7cab6649d77fab8b17 read=31092 ch=56 start_time=2023-01-03T00:09:53.362724+02:00 flow_cell_id=FAV83619 protocol_group_id=Trial_20_MMPD250 sample_id=no_sample barcode=unclassified barcode_alias=unclassified parent_read_id=cff33585-ac6e-465e-833c-aa537ee0351b basecall_model_version_id=2021-05-17_dna_r9.4.1_minion_384_d37a2ab9	48081	11111	48000	36890	0.911846	28476.2	26469	21612	60012
7ff72942-9f60-4ed7-8ed2-4870159a9003 runid=0c3cb5fe719b4a42e8f93e7cab6649d77fab8b17 read=94735 ch=132 start_time=2023-01-03T10:24:12.362724+02:00 flow_cell_id=FAV83619 protocol_group_id=Trial_20_MMPD250 sample_id=no_sample barcode=unclassified barcode_alias=unclassified parent_read_id=7ff72942-9f60-4ed7-8ed2-4870159a9003 basecall_model_version_id=2021-05-17_dna_r9.4.1_minion_384_d37a2ab9	48029	17336	47951	30616	0.932976	28486.6	26558	21471	59972.5
7eaac360-639d-45d9-8893-9f624e0bd6db runid=0c3cb5fe719b4a42e8f93e7cab6649d77fab8b17 read=17129 ch=21 start_time=2023-01-02T20:20:24.362724+02:00 flow_cell_id=FAV83619 protocol_group_id=Trial_20_MMPD250 sample_id=no_sample barcode=barcode02 barcode_alias=barcode02 parent_read_id=7eaac360-639d-45d9-8893-9f624e0bd6db basecall_model_version_id=2021-05-17_dna_r9.4.1_minion_384_d37a2ab9	48026	13	47942	47930	0.914855	28580.5	26647	21379	59933	*
4ae7fcc0-d063-499b-b290-d5b7b875462f runid=0c3cb5fe719b4a42e8f93e7cab6649d77fab8b17 read=35840 ch=376 start_time=2023-01-03T01:54:07.362724+02:00 flow_cell_id=FAV83619 protocol_group_id=Trial_20_MMPD250 sample_id=no_sample barcode=barcode02 barcode_alias=barcode02 parent_read_id=4ae7fcc0-d063-499b-b290-d5b7b875462f basecall_model_version_id=2021-05-17_dna_r9.4.1_minion_384_d37a2ab9	47934	37932	47850	9919	0.960379	28490.8	26558	21376	59896.5
3213e32b-b757-4ca0-a8ae-a4c0c35a9583 runid=0c3cb5fe719b4a42e8f93e7cab6649d77fab8b17 read=12807 ch=477 start_time=2023-01-02T19:51:17.362724+02:00 flow_cell_id=FAV83619 protocol_group_id=Trial_20_MMPD250 sample_id=no_sample barcode=barcode02 barcode_alias=barcode02 parent_read_id=3213e32b-b757-4ca0-a8ae-a4c0c35a9583 basecall_model_version_id=2021-05-17_dna_r9.4.1_minion_384_d37a2ab9	47899	29135	47749	18615	0.954983	28443.5	26469	21430	59860
92c90b5b-637f-4a74-90c7-7cd7f776473d runid=0c3cb5fe719b4a42e8f93e7cab6649d77fab8b17 read=125570 ch=66 start_time=2023-01-03T11:42:37.362724+02:00 flow_cell_id=FAV83619 protocol_group_id=Trial_20_MMPD250 sample_id=no_sample barcode=unclassified barcode_alias=unclassified parent_read_id=92c90b5b-637f-4a74-90c7-7cd7f776473d basecall_model_version_id=2021-05-17_dna_r9.4.1_minion_384_d37a2ab9	47800	16609	47685	31077	0.925282	28456.1	26558	21242	59781
5f2eab72-dd98-4a64-857f-ca7be4b7d0c0 runid=0c3cb5fe719b4a42e8f93e7cab6649d77fab8b17 read=72793 ch=367 start_time=2023-01-03T04:23:25.362724+02:00 flow_cell_id=FAV83619 protocol_group_id=Trial_20_MMPD250 sample_id=no_sample barcode=unclassified barcode_alias=unclassified parent_read_id=5f2eab72-dd98-4a64-857f-ca7be4b7d0c0 basecall_model_version_id=2021-05-17_dna_r9.4.1_minion_384_d37a2ab9	47585	20349	47495	27147	0.893985	28449.9	26647	20938	59702
cd4f1e87-baa8-4509-87eb-7d6038d5da82 runid=0c3cb5fe719b4a42e8f93e7cab6649d77fab8b17 read=72701 ch=303 start_time=2023-01-03T06:17:33.362724+02:00 flow_cell_id=FAV83619 protocol_group_id=Trial_20_MMPD250 sample_id=no_sample barcode=barcode02 barcode_alias=barcode02 parent_read_id=cd4f1e87-baa8-4509-87eb-7d6038d5da82 basecall_model_version_id=2021-05-17_dna_r9.4.1_minion_384_d37a2ab9	47465	24747	47381	22635	0.930462	28422.4	26558	20907	59694
c793a303-1f67-40fc-8bd3-db79d74c2546 runid=0c3cb5fe719b4a42e8f93e7cab6649d77fab8b17 read=70053 ch=172 start_time=2023-01-03T04:25:12.362724+02:00 flow_cell_id=FAV83619 protocol_group_id=Trial_20_MMPD250 sample_id=no_sample barcode=unclassified barcode_alias=unclassified parent_read_id=c793a303-1f67-40fc-8bd3-db79d74c2546 basecall_model_version_id=2021-05-17_dna_r9.4.1_minion_384_d37a2ab9	47353	20440	47269	26830	0.95382	28415	26647	20706	59686
a4735d82-605e-4a8f-b7c3-09d2d26b7166 runid=0c3cb5fe719b4a42e8f93e7cab6649d77fab8b17 read=7002 ch=372 start_time=2023-01-02T19:12:58.362724+02:00 flow_cell_id=FAV83619 protocol_group_id=Trial_20_MMPD250 sample_id=no_sample barcode=barcode02 barcode_alias=barcode02 parent_read_id=a4735d82-605e-4a8f-b7c3-09d2d26b7166 basecall_model_version_id=2021-05-17_dna_r9.4.1_minion_384_d37a2ab9	47345	25671	47268	21598	0.967127	28383.1	26558	20787	59632.5
49bf4867-c994-4dbf-a6c6-ed67db573efa runid=0c3cb5fe719b4a42e8f93e7cab6649d77fab8b17 read=40092 ch=223 start_time=2023-01-03T01:05:46.362724+02:00 flow_cell_id=FAV83619 protocol_group_id=Trial_20_MMPD250 sample_id=no_sample barcode=barcode02 barcode_alias=barcode02 parent_read_id=49bf4867-c994-4dbf-a6c6-ed67db573efa basecall_model_version_id=2021-05-17_dna_r9.4.1_minion_384_d37a2ab9	47204	33810	47100	13291	0.908961	28312.9	26469	20735	59579
4c779b06-6d89-4b44-a287-f3a0757fe523 runid=0c3cb5fe719b4a42e8f93e7cab6649d77fab8b17 read=82837 ch=251 start_time=2023-01-03T05:48:01.362724+02:00 flow_cell_id=FAV83619 protocol_group_id=Trial_20_MMPD250 sample_id=no_sample barcode=barcode02 barcode_alias=barcode02 parent_read_id=4c779b06-6d89-4b44-a287-f3a0757fe523 basecall_model_version_id=2021-05-17_dna_r9.4.1_minion_384_d37a2ab9	47124	21102	47041	25940	0.917579	28301.9	26418.5	20705.5	59474
b67669bb-83a3-4f7c-b8d8-cf21bebc877a runid=0c3cb5fe719b4a42e8f93e7cab6649d77fab8b17 read=35634 ch=50 start_time=2023-01-02T23:57:33.362724+02:00 flow_cell_id=FAV83619 protocol_group_id=Trial_20_MMPD250 sample_id=no_sample barcode=unclassified barcode_alias=unclassified parent_read_id=b67669bb-83a3-4f7c-b8d8-cf21bebc877a basecall_model_version_id=2021-05-17_dna_r9.4.1_minion_384_d37a2ab9	46862	6238	46574	40337	0.922503	28357.4	26469	20393	59369
1165dbdb-4318-4d8c-bc3b-4645181f9776 runid=0c3cb5fe719b4a42e8f93e7cab6649d77fab8b17 read=51298 ch=131 start_time=2023-01-03T00:57:38.362724+02:00 flow_cell_id=FAV83619 protocol_group_id=Trial_20_MMPD250 sample_id=no_sample barcode=unclassified barcode_alias=unclassified parent_read_id=1165dbdb-4318-4d8c-bc3b-4645181f9776 basecall_model_version_id=2021-05-17_dna_r9.4.1_minion_384_d37a2ab9	46793	29028	46665	17638	0.934403	28308.2	26418.5	20374.5	59272.5
ad9e5d61-9f6a-4f95-b644-df36af624a54 runid=0c3cb5fe719b4a42e8f93e7cab6649d77fab8b17 read=113882 ch=310 start_time=2023-01-03T08:12:00.362724+02:00 flow_cell_id=FAV83619 protocol_group_id=Trial_20_MMPD250 sample_id=no_sample barcode=barcode02 barcode_alias=barcode02 parent_read_id=ad9e5d61-9f6a-4f95-b644-df36af624a54 basecall_model_version_id=2021-05-17_dna_r9.4.1_minion_384_d37a2ab9	46618	2006	46500	44495	0.93833	28382.1	26469	20149	59176
b38135e4-d2a9-4867-9c7c-97fa52c804c9 runid=0c3cb5fe719b4a42e8f93e7cab6649d77fab8b17 read=137536 ch=264 start_time=2023-01-03T14:19:53.362724+02:00 flow_cell_id=FAV83619 protocol_group_id=Trial_20_MMPD250 sample_id=no_sample barcode=barcode02 barcode_alias=barcode02 parent_read_id=b38135e4-d2a9-4867-9c7c-97fa52c804c9 basecall_model_version_id=2021-05-17_dna_r9.4.1_minion_384_d37a2ab9	46564	23954	46485	22532	0.943946	28355.5	26418.5	20145.5	59150.5
f9d653d0-d016-432d-9e78-073f3175b275 runid=0c3cb5fe719b4a42e8f93e7cab6649d77fab8b17 read=125752 ch=92 start_time=2023-01-03T14:12:29.362724+02:00 flow_cell_id=FAV83619 protocol_group_id=Trial_20_MMPD250 sample_id=no_sample barcode=barcode02 barcode_alias=barcode02 parent_read_id=f9d653d0-d016-432d-9e78-073f3175b275 basecall_model_version_id=2021-05-17_dna_r9.4.1_minion_384_d37a2ab9	46413	5	46300	46296	0.952609	28436.7	26469	19944	59125	*
71b00e7f-6561-48a1-baa0-2c514fd76ef6 runid=0c3cb5fe719b4a42e8f93e7cab6649d77fab8b17 read=41401 ch=162 start_time=2023-01-03T02:16:18.362724+02:00 flow_cell_id=FAV83619 protocol_group_id=Trial_20_MMPD250 sample_id=no_sample barcode=barcode02 barcode_alias=barcode02 parent_read_id=71b00e7f-6561-48a1-baa0-2c514fd76ef6 basecall_model_version_id=2021-05-17_dna_r9.4.1_minion_384_d37a2ab9	46384	21101	46300	25200	0.954246	28422.1	26418.5	19965.5	59046
5fb83ad5-dce0-435f-947e-d51c3b516440 runid=0c3cb5fe719b4a42e8f93e7cab6649d77fab8b17 read=22912 ch=413 start_time=2023-01-02T22:06:32.362724+02:00 flow_cell_id=FAV83619 protocol_group_id=Trial_20_MMPD250 sample_id=no_sample barcode=unclassified barcode_alias=unclassified parent_read_id=5fb83ad5-dce0-435f-947e-d51c3b516440 basecall_model_version_id=2021-05-17_dna_r9.4.1_minion_384_d37a2ab9	46348	8129	46276	38148	0.886075	28465.7	26469	19879	58967
966d42ed-1c44-41c0-875b-05a29b1f30f2 runid=0c3cb5fe719b4a42e8f93e7cab6649d77fab8b17 read=80837 ch=126 start_time=2023-01-03T15:54:58.362724+02:00 flow_cell_id=FAV83619 protocol_group_id=Trial_20_MMPD250 sample_id=no_sample barcode=barcode02 barcode_alias=barcode02 parent_read_id=966d42ed-1c44-41c0-875b-05a29b1f30f2 basecall_model_version_id=2021-05-17_dna_r9.4.1_minion_384_d37a2ab9	46271	10720	46194	35475	0.935137	28497	26558	19713	58955.5
6d50f27b-bca9-45ee-9378-ec8d5b5fa179 runid=0c3cb5fe719b4a42e8f93e7cab6649d77fab8b17 read=51593 ch=174 start_time=2023-01-03T09:02:41.362724+02:00 flow_cell_id=FAV83619 protocol_group_id=Trial_20_MMPD250 sample_id=no_sample barcode=barcode02 barcode_alias=barcode02 parent_read_id=6d50f27b-bca9-45ee-9378-ec8d5b5fa179 basecall_model_version_id=2021-05-17_dna_r9.4.1_minion_384_d37a2ab9	46161	18230	46078	27849	0.92822	28494.2	26647	19514	58944
ee50bb96-be01-4174-9202-db9b47258de9 runid=0c3cb5fe719b4a42e8f93e7cab6649d77fab8b17 read=5779 ch=181 start_time=2023-01-02T21:54:18.362724+02:00 flow_cell_id=FAV83619 protocol_group_id=Trial_20_MMPD250 sample_id=no_sample barcode=barcode02 barcode_alias=barcode02 parent_read_id=ee50bb96-be01-4174-9202-db9b47258de9 basecall_model_version_id=2021-05-17_dna_r9.4.1_minion_384_d37a2ab9	46114	20229	46000	25772	0.953981	28482.1	26558	19556	58927.5
7eb9f7bc-8923-4c91-a707-24470fea4838 runid=0c3cb5fe719b4a42e8f93e7cab6649d77fab8b17 read=63429 ch=52 start_time=2023-01-03T03:25:46.362724+02:00 flow_cell_id=FAV83619 protocol_group_id=Trial_20_MMPD250 sample_id=no_sample barcode=barcode02 barcode_alias=barcode02 parent_read_id=7eb9f7bc-8923-4c91-a707-24470fea4838 basecall_model_version_id=2021-05-17_dna_r9.4.1_minion_384_d37a2ab9	46112	12356	46000	33645	0.908931	28504.9	26647	19465	58911
19252a3c-db78-45bb-b133-f7a6a97e078b runid=0c3cb5fe719b4a42e8f93e7cab6649d77fab8b17 read=29872 ch=389 start_time=2023-01-02T23:59:32.362724+02:00 flow_cell_id=FAV83619 protocol_group_id=Trial_20_MMPD250 sample_id=no_sample barcode=barcode02 barcode_alias=barcode02 parent_read_id=19252a3c-db78-45bb-b133-f7a6a97e078b basecall_model_version_id=2021-05-17_dna_r9.4.1_minion_384_d37a2ab9	46109	23257	45964	22708	0.893738	28479.4	26558	19551	58749.5
c7ea2e10-7cb7-4cd6-9fde-1bcf387bfce2 runid=0c3cb5fe719b4a42e8f93e7cab6649d77fab8b17 read=41606 ch=120 start_time=2023-01-03T03:27:44.362724+02:00 flow_cell_id=FAV83619 protocol_group_id=Trial_20_MMPD250 sample_id=no_sample barcode=unclassified barcode_alias=unclassified parent_read_id=c7ea2e10-7cb7-4cd6-9fde-1bcf387bfce2 basecall_model_version_id=2021-05-17_dna_r9.4.1_minion_384_d37a2ab9	46009	25415	45823	20409	0.953207	28444.2	26469	19540	58588
57a9b704-9909-46e0-9c21-f4329f5b2386 runid=0c3cb5fe719b4a42e8f93e7cab6649d77fab8b17 read=21727 ch=50 start_time=2023-01-02T22:02:41.362724+02:00 flow_cell_id=FAV83619 protocol_group_id=Trial_20_MMPD250 sample_id=no_sample barcode=barcode02 barcode_alias=barcode02 parent_read_id=57a9b704-9909-46e0-9c21-f4329f5b2386 basecall_model_version_id=2021-05-17_dna_r9.4.1_minion_384_d37a2ab9	45804	9512	45700	36189	0.921523	28477.9	26558	19246	58503
eeb403d5-e489-4d86-8a29-71d64aedd4c2 runid=0c3cb5fe719b4a42e8f93e7cab6649d77fab8b17 read=57147 ch=125 start_time=2023-01-03T02:26:14.362724+02:00 flow_cell_id=FAV83619 protocol_group_id=Trial_20_MMPD250 sample_id=no_sample barcode=barcode02 barcode_alias=barcode02 parent_read_id=eeb403d5-e489-4d86-8a29-71d64aedd4c2 basecall_model_version_id=2021-05-17_dna_r9.4.1_minion_384_d37a2ab9	45463	23874	45370	21497	0.967856	28447.6	26469	18994	58418
45555a40-74cc-403d-ac12-0089144645e6 runid=0c3cb5fe719b4a42e8f93e7cab6649d77fab8b17 read=91877 ch=483 start_time=2023-01-03T08:31:12.362724+02:00 flow_cell_id=FAV83619 protocol_group_id=Trial_20_MMPD250 sample_id=no_sample barcode=unclassified barcode_alias=unclassified parent_read_id=45555a40-74cc-403d-ac12-0089144645e6 basecall_model_version_id=2021-05-17_dna_r9.4.1_minion_384_d37a2ab9	45316	5001	45236	40236	0.816856	28498.5	26558	18758	58305.5
567d8aeb-74bc-4697-a41c-d2b0a64279b3 runid=0c3cb5fe719b4a42e8f93e7cab6649d77fab8b17 read=70824 ch=156 start_time=2023-01-03T08:14:44.362724+02:00 flow_cell_id=FAV83619 protocol_group_id=Trial_20_MMPD250 sample_id=no_sample barcode=barcode02 barcode_alias=barcode02 parent_read_id=567d8aeb-74bc-4697-a41c-d2b0a64279b3 basecall_model_version_id=2021-05-17_dna_r9.4.1_minion_384_d37a2ab9	45292	1945	45166	43222	0.932442	28561.6	26647	18645	58193
fd3f2276-be4d-4117-b0a6-b0aa786f97aa runid=0c3cb5fe719b4a42e8f93e7cab6649d77fab8b17 read=95104 ch=189 start_time=2023-01-03T06:07:47.362724+02:00 flow_cell_id=FAV83619 protocol_group_id=Trial_20_MMPD250 sample_id=no_sample barcode=barcode02 barcode_alias=barcode02 parent_read_id=fd3f2276-be4d-4117-b0a6-b0aa786f97aa basecall_model_version_id=2021-05-17_dna_r9.4.1_minion_384_d37a2ab9	45238	8510	45150	36641	0.931197	28596.2	26738.5	18499.5	58115
4b43f2ac-f0ba-47c7-923a-0aa243a9290c runid=0c3cb5fe719b4a42e8f93e7cab6649d77fab8b17 read=28748 ch=479 start_time=2023-01-02T22:04:17.362724+02:00 flow_cell_id=FAV83619 protocol_group_id=Trial_20_MMPD250 sample_id=no_sample barcode=barcode02 barcode_alias=barcode02 parent_read_id=4b43f2ac-f0ba-47c7-923a-0aa243a9290c basecall_model_version_id=2021-05-17_dna_r9.4.1_minion_384_d37a2ab9	45231	28623	45149	16527	0.937315	28544.8	26647	18584	58037
541c6f0b-a0be-48f1-9afa-897eaafc8c19 runid=0c3cb5fe719b4a42e8f93e7cab6649d77fab8b17 read=58252 ch=212 start_time=2023-01-03T03:43:06.362724+02:00 flow_cell_id=FAV83619 protocol_group_id=Trial_20_MMPD250 sample_id=no_sample barcode=barcode02 barcode_alias=barcode02 parent_read_id=541c6f0b-a0be-48f1-9afa-897eaafc8c19 basecall_model_version_id=2021-05-17_dna_r9.4.1_minion_384_d37a2ab9	45033	13	44949	44937	0.919754	28614.3	26738.5	18294.5	57940	*
6ff7bbf8-3699-40d4-89dc-abd38bd8da9a runid=0c3cb5fe719b4a42e8f93e7cab6649d77fab8b17 read=97096 ch=34 start_time=2023-01-03T06:44:22.362724+02:00 flow_cell_id=FAV83619 protocol_group_id=Trial_20_MMPD250 sample_id=no_sample barcode=unclassified barcode_alias=unclassified parent_read_id=6ff7bbf8-3699-40d4-89dc-abd38bd8da9a basecall_model_version_id=2021-05-17_dna_r9.4.1_minion_384_d37a2ab9	44875	19520	44777	25258	0.92929	28600.1	26647	18228	57843
66fda88d-08aa-430c-a6b3-26fd2cb8f1c3 runid=0c3cb5fe719b4a42e8f93e7cab6649d77fab8b17 read=78884 ch=218 start_time=2023-01-03T05:53:11.362724+02:00 flow_cell_id=FAV83619 protocol_group_id=Trial_20_MMPD250 sample_id=no_sample barcode=barcode02 barcode_alias=barcode02 parent_read_id=66fda88d-08aa-430c-a6b3-26fd2cb8f1c3 basecall_model_version_id=2021-05-17_dna_r9.4.1_minion_384_d37a2ab9	44850	1409	44781	43373	0.939755	28662.2	26738.5	18111.5	57832
99fc68ad-5ec3-42ae-bc40-8a78276c8bc9 runid=0c3cb5fe719b4a42e8f93e7cab6649d77fab8b17 read=98463 ch=189 start_time=2023-01-03T06:29:42.362724+02:00 flow_cell_id=FAV83619 protocol_group_id=Trial_20_MMPD250 sample_id=no_sample barcode=barcode02 barcode_alias=barcode02 parent_read_id=99fc68ad-5ec3-42ae-bc40-8a78276c8bc9 basecall_model_version_id=2021-05-17_dna_r9.4.1_minion_384_d37a2ab9	44748	28617	44666	16050	0.959128	28609.4	26647	18101	57821
df6e6bb5-3163-45f1-869f-338012cadb2f runid=0c3cb5fe719b4a42e8f93e7cab6649d77fab8b17 read=44568 ch=117 start_time=2023-01-03T06:57:06.362724+02:00 flow_cell_id=FAV83619 protocol_group_id=Trial_20_MMPD250 sample_id=no_sample barcode=barcode02 barcode_alias=barcode02 parent_read_id=df6e6bb5-3163-45f1-869f-338012cadb2f basecall_model_version_id=2021-05-17_dna_r9.4.1_minion_384_d37a2ab9	44706	9001	44600	35600	0.95632	28638.5	26738.5	17967.5	57802.5
16af61f0-a3ae-4db0-9433-a86ef4631a4e runid=0c3cb5fe719b4a42e8f93e7cab6649d77fab8b17 read=48705 ch=203 start_time=2023-01-03T05:39:40.362724+02:00 flow_cell_id=FAV83619 protocol_group_id=Trial_20_MMPD250 sample_id=no_sample barcode=barcode02 barcode_alias=barcode02 parent_read_id=16af61f0-a3ae-4db0-9433-a86ef4631a4e basecall_model_version_id=2021-05-17_dna_r9.4.1_minion_384_d37a2ab9	44650	29001	44566	15566	0.943852	28584.3	26647	18003	57784
fd3e77e7-5301-4c77-97c0-bd508b5e058f runid=0c3cb5fe719b4a42e8f93e7cab6649d77fab8b17 read=22663 ch=82 start_time=2023-01-02T22:01:33.362724+02:00 flow_cell_id=FAV83619 protocol_group_id=Trial_20_MMPD250 sample_id=no_sample barcode=barcode02 barcode_alias=barcode02 parent_read_id=fd3e77e7-5301-4c77-97c0-bd508b5e058f basecall_model_version_id=2021-05-17_dna_r9.4.1_minion_384_d37a2ab9	44648	2	44564	44563	0.952764	28650.3	26738.5	17909.5	57681.5	*
afb2e67c-9a7a-497f-90a0-f6d3704c601b runid=0c3cb5fe719b4a42e8f93e7cab6649d77fab8b17 read=31120 ch=152 start_time=2023-01-02T23:47:37.362724+02:00 flow_cell_id=FAV83619 protocol_group_id=Trial_20_MMPD250 sample_id=no_sample barcode=barcode02 barcode_alias=barcode02 parent_read_id=afb2e67c-9a7a-497f-90a0-f6d3704c601b basecall_model_version_id=2021-05-17_dna_r9.4.1_minion_384_d37a2ab9	44621	20123	44545	24423	0.96057	28632.9	26647	17974	57579
f7571eb8-9b1e-4300-8465-0e37052203da runid=0c3cb5fe719b4a42e8f93e7cab6649d77fab8b17 read=33875 ch=371 start_time=2023-01-02T22:52:31.362724+02:00 flow_cell_id=FAV83619 protocol_group_id=Trial_20_MMPD250 sample_id=no_sample barcode=barcode02 barcode_alias=barcode02 parent_read_id=f7571eb8-9b1e-4300-8465-0e37052203da basecall_model_version_id=2021-05-17_dna_r9.4.1_minion_384_d37a2ab9	44564	18362	44480	26119	0.970252	28622.6	26558	18006	57552.5
3f87a780-c536-4e4a-89a4-1b36bc25cdc9 runid=0c3cb5fe719b4a42e8f93e7cab6649d77fab8b17 read=152535 ch=374 start_time=2023-01-03T14:37:54.362724+02:00 flow_cell_id=FAV83619 protocol_group_id=Trial_20_MMPD250 sample_id=no_sample barcode=barcode02 barcode_alias=barcode02 parent_read_id=3f87a780-c536-4e4a-89a4-1b36bc25cdc9 basecall_model_version_id=2021-05-17_dna_r9.4.1_minion_384_d37a2ab9	44475	13758	44388	30631	0.876302	28630.8	26647	17828	57526
09628115-1203-4494-ae1e-1bbbd7b3e017 runid=0c3cb5fe719b4a42e8f93e7cab6649d77fab8b17 read=31874 ch=45 start_time=2023-01-02T22:24:09.362724+02:00 flow_cell_id=FAV83619 protocol_group_id=Trial_20_MMPD250 sample_id=no_sample barcode=unclassified barcode_alias=unclassified parent_read_id=09628115-1203-4494-ae1e-1bbbd7b3e017 basecall_model_version_id=2021-05-17_dna_r9.4.1_minion_384_d37a2ab9	44458	13061	44383	31323	0.948409	28641.8	26738.5	17719.5	57419
e19ac029-005f-4945-850d-80700839285c runid=0c3cb5fe719b4a42e8f93e7cab6649d77fab8b17 read=35695 ch=288 start_time=2023-01-02T23:23:47.362724+02:00 flow_cell_id=FAV83619 protocol_group_id=Trial_20_MMPD250 sample_id=no_sample barcode=barcode02 barcode_alias=barcode02 parent_read_id=e19ac029-005f-4945-850d-80700839285c basecall_model_version_id=2021-05-17_dna_r9.4.1_minion_384_d37a2ab9	44350	13660	44273	30614	0.910041	28649.7	26830	17520	57312
35c66a76-ca96-47d3-8cb0-46b6890e7648 runid=0c3cb5fe719b4a42e8f93e7cab6649d77fab8b17 read=23057 ch=121 start_time=2023-01-02T21:42:05.362724+02:00 flow_cell_id=FAV83619 protocol_group_id=Trial_20_MMPD250 sample_id=no_sample barcode=barcode02 barcode_alias=barcode02 parent_read_id=35c66a76-ca96-47d3-8cb0-46b6890e7648 basecall_model_version_id=2021-05-17_dna_r9.4.1_minion_384_d37a2ab9	44256	7531	44176	36646	0.942176	28682	26869.5	17386.5	57307
5566daed-403b-4339-89b5-5686b1bc231c runid=0c3cb5fe719b4a42e8f93e7cab6649d77fab8b17 read=85951 ch=133 start_time=2023-01-03T08:14:36.362724+02:00 flow_cell_id=FAV83619 protocol_group_id=Trial_20_MMPD250 sample_id=no_sample barcode=barcode12 barcode_alias=barcode12 parent_read_id=5566daed-403b-4339-89b5-5686b1bc231c basecall_model_version_id=2021-05-17_dna_r9.4.1_minion_384_d37a2ab9	44217	4501	44144	39644	0.920921	28726	26909	17308	57302
6554adf7-5620-46b1-9ede-7116b6046831 runid=0c3cb5fe719b4a42e8f93e7cab6649d77fab8b17 read=70009 ch=471 start_time=2023-01-03T05:33:31.362724+02:00 flow_cell_id=FAV83619 protocol_group_id=Trial_20_MMPD250 sample_id=no_sample barcode=unclassified barcode_alias=unclassified parent_read_id=6554adf7-5620-46b1-9ede-7116b6046831 basecall_model_version_id=2021-05-17_dna_r9.4.1_minion_384_d37a2ab9	44118	31901	44046	12146	0.855755	28659.7	26869.5	17248.5	57296
26c602f6-5349-461b-8fc9-707cd742d64c runid=0c3cb5fe719b4a42e8f93e7cab6649d77fab8b17 read=16223 ch=118 start_time=2023-01-02T20:16:54.362724+02:00 flow_cell_id=FAV83619 protocol_group_id=Trial_20_MMPD250 sample_id=no_sample barcode=barcode02 barcode_alias=barcode02 parent_read_id=26c602f6-5349-461b-8fc9-707cd742d64c basecall_model_version_id=2021-05-17_dna_r9.4.1_minion_384_d37a2ab9	44096	23424	43965	20542	0.951903	28627.4	26830	17266	57290
f335a361-6f80-484f-9a84-1548c89494b8 runid=0c3cb5fe719b4a42e8f93e7cab6649d77fab8b17 read=94467 ch=313 start_time=2023-01-03T07:44:59.362724+02:00 flow_cell_id=FAV83619 protocol_group_id=Trial_20_MMPD250 sample_id=no_sample barcode=barcode02 barcode_alias=barcode02 parent_read_id=f335a361-6f80-484f-9a84-1548c89494b8 basecall_model_version_id=2021-05-17_dna_r9.4.1_minion_384_d37a2ab9	44053	9419	43968	34550	0.877135	28650.9	26869.5	17183.5	57224.5
a3dee41c-3faf-4a06-b458-5053d9841250 runid=0c3cb5fe719b4a42e8f93e7cab6649d77fab8b17 read=49814 ch=158 start_time=2023-01-03T01:12:18.362724+02:00 flow_cell_id=FAV83619 protocol_group_id=Trial_20_MMPD250 sample_id=no_sample barcode=unclassified barcode_alias=unclassified parent_read_id=a3dee41c-3faf-4a06-b458-5053d9841250 basecall_model_version_id=2021-05-17_dna_r9.4.1_minion_384_d37a2ab9	44027	9832	43949	34118	0.953397	28672.5	26909	17118	57159
8103d43b-cdd4-4347-9484-91d9ab414372 runid=0c3cb5fe719b4a42e8f93e7cab6649d77fab8b17 read=95078 ch=218 start_time=2023-01-03T08:28:17.362724+02:00 flow_cell_id=FAV83619 protocol_group_id=Trial_20_MMPD250 sample_id=no_sample barcode=barcode02 barcode_alias=barcode02 parent_read_id=8103d43b-cdd4-4347-9484-91d9ab414372 basecall_model_version_id=2021-05-17_dna_r9.4.1_minion_384_d37a2ab9	43987	16209	43900	27692	0.953055	28668.6	26953	17034	57069.5
c3a8b885-ba01-4995-8da8-a4d57598d9c5 runid=0c3cb5fe719b4a42e8f93e7cab6649d77fab8b17 read=39963 ch=229 start_time=2023-01-02T23:44:46.362724+02:00 flow_cell_id=FAV83619 protocol_group_id=Trial_20_MMPD250 sample_id=no_sample barcode=unclassified barcode_alias=unclassified parent_read_id=c3a8b885-ba01-4995-8da8-a4d57598d9c5 basecall_model_version_id=2021-05-17_dna_r9.4.1_minion_384_d37a2ab9	43903	20132	43789	23658	0.901978	28649	26909	16994	56980
c6c597e2-a6f7-4ef7-862a-570137bd8821 runid=0c3cb5fe719b4a42e8f93e7cab6649d77fab8b17 read=114582 ch=100 start_time=2023-01-03T14:27:44.362724+02:00 flow_cell_id=FAV83619 protocol_group_id=Trial_20_MMPD250 sample_id=no_sample barcode=barcode02 barcode_alias=barcode02 parent_read_id=c6c597e2-a6f7-4ef7-862a-570137bd8821 basecall_model_version_id=2021-05-17_dna_r9.4.1_minion_384_d37a2ab9	43817	16	43692	43677	0.856286	28707.7	26953	16864	56962	*
5c0e732f-bab0-4aaa-bb8e-c750a5186bf7 runid=0c3cb5fe719b4a42e8f93e7cab6649d77fab8b17 read=36077 ch=488 start_time=2023-01-02T23:04:10.362724+02:00 flow_cell_id=FAV83619 protocol_group_id=Trial_20_MMPD250 sample_id=no_sample barcode=barcode02 barcode_alias=barcode02 parent_read_id=5c0e732f-bab0-4aaa-bb8e-c750a5186bf7 basecall_model_version_id=2021-05-17_dna_r9.4.1_minion_384_d37a2ab9	43729	28401	43563	15163	0.957858	28655	26909	16820	56944
8cc745bf-ad2f-4815-b1c6-ff1d18555bed runid=0c3cb5fe719b4a42e8f93e7cab6649d77fab8b17 read=49256 ch=96 start_time=2023-01-03T08:54:21.362724+02:00 flow_cell_id=FAV83619 protocol_group_id=Trial_20_MMPD250 sample_id=no_sample barcode=barcode02 barcode_alias=barcode02 parent_read_id=8cc745bf-ad2f-4815-b1c6-ff1d18555bed basecall_model_version_id=2021-05-17_dna_r9.4.1_minion_384_d37a2ab9	43705	11002	43600	32599	0.95052	28670.2	26953	16752	56852
d4a8fa80-8370-45f8-a1f6-773b12d4f1a4 runid=0c3cb5fe719b4a42e8f93e7cab6649d77fab8b17 read=13310 ch=432 start_time=2023-01-02T19:47:43.362724+02:00 flow_cell_id=FAV83619 protocol_group_id=Trial_20_MMPD250 sample_id=no_sample barcode=unclassified barcode_alias=unclassified parent_read_id=d4a8fa80-8370-45f8-a1f6-773b12d4f1a4 basecall_model_version_id=2021-05-17_dna_r9.4.1_minion_384_d37a2ab9	43532	17103	43456	26354	0.940502	28661.3	26909	16623	56760
96461146-612d-4294-a1b2-5303f5c2f438 runid=0c3cb5fe719b4a42e8f93e7cab6649d77fab8b17 read=18815 ch=70 start_time=2023-01-02T20:47:07.362724+02:00 flow_cell_id=FAV83619 protocol_group_id=Trial_20_MMPD250 sample_id=no_sample barcode=unclassified barcode_alias=unclassified parent_read_id=96461146-612d-4294-a1b2-5303f5c2f438 basecall_model_version_id=2021-05-17_dna_r9.4.1_minion_384_d37a2ab9	43478	607	43390	42784	0.875888	28715.6	26953	16525	56744
79fbe316-aa5b-4b2e-aaa4-063546f9e480 runid=0c3cb5fe719b4a42e8f93e7cab6649d77fab8b17 read=32006 ch=438 start_time=2023-01-02T23:31:57.362724+02:00 flow_cell_id=FAV83619 protocol_group_id=Trial_20_MMPD250 sample_id=no_sample barcode=barcode02 barcode_alias=barcode02 parent_read_id=79fbe316-aa5b-4b2e-aaa4-063546f9e480 basecall_model_version_id=2021-05-17_dna_r9.4.1_minion_384_d37a2ab9	43320	25305	43240	17936	0.964652	28674.3	26909	16411	56728
82ed9375-a1b5-41d4-af7d-127a00cef042 runid=0c3cb5fe719b4a42e8f93e7cab6649d77fab8b17 read=111762 ch=286 start_time=2023-01-03T11:11:21.362724+02:00 flow_cell_id=FAV83619 protocol_group_id=Trial_20_MMPD250 sample_id=no_sample barcode=barcode02 barcode_alias=barcode02 parent_read_id=82ed9375-a1b5-41d4-af7d-127a00cef042 basecall_model_version_id=2021-05-17_dna_r9.4.1_minion_384_d37a2ab9	43287	19425	43198	23774	0.967317	28655.6	26869.5	16417.5	56720.5
27c67652-c21c-420c-939d-1a16d41e1f6f runid=0c3cb5fe719b4a42e8f93e7cab6649d77fab8b17 read=66386 ch=432 start_time=2023-01-03T02:42:42.362724+02:00 flow_cell_id=FAV83619 protocol_group_id=Trial_20_MMPD250 sample_id=no_sample barcode=barcode02 barcode_alias=barcode02 parent_read_id=27c67652-c21c-420c-939d-1a16d41e1f6f basecall_model_version_id=2021-05-17_dna_r9.4.1_minion_384_d37a2ab9	43169	14059	43086	29028	0.92304	28657	26909	16260	56713
972c9fd1-1720-40a6-8030-a79c139c61b8 runid=0c3cb5fe719b4a42e8f93e7cab6649d77fab8b17 read=869 ch=112 start_time=2023-01-02T18:05:51.362724+02:00 flow_cell_id=FAV83619 protocol_group_id=Trial_20_MMPD250 sample_id=no_sample barcode=unclassified barcode_alias=unclassified parent_read_id=972c9fd1-1720-40a6-8030-a79c139c61b8 basecall_model_version_id=2021-05-17_dna_r9.4.1_minion_384_d37a2ab9	42976	3813	42897	39085	0.957708	28696.5	26953	16023	56627.5
ab660b3a-fdd6-4e10-ab87-ba9f4b20342f runid=0c3cb5fe719b4a42e8f93e7cab6649d77fab8b17 read=93227 ch=229 start_time=2023-01-03T06:19:18.362724+02:00 flow_cell_id=FAV83619 protocol_group_id=Trial_20_MMPD250 sample_id=no_sample barcode=unclassified barcode_alias=unclassified parent_read_id=ab660b3a-fdd6-4e10-ab87-ba9f4b20342f basecall_model_version_id=2021-05-17_dna_r9.4.1_minion_384_d37a2ab9	42879	13601	42799	29199	0.968766	28698.4	26997	15882	56542
1a4bceb7-fd2a-416d-a3ca-7e8a02458378 runid=0c3cb5fe719b4a42e8f93e7cab6649d77fab8b17 read=22502 ch=131 start_time=2023-01-02T21:01:14.362724+02:00 flow_cell_id=FAV83619 protocol_group_id=Trial_20_MMPD250 sample_id=no_sample barcode=barcode02 barcode_alias=barcode02 parent_read_id=1a4bceb7-fd2a-416d-a3ca-7e8a02458378 basecall_model_version_id=2021-05-17_dna_r9.4.1_minion_384_d37a2ab9	42854	19947	42772	22826	0.969859	28676.3	26953	15901	56487
e45e7887-dd41-4d04-bad7-1cc82e0c5e81 runid=0c3cb5fe719b4a42e8f93e7cab6649d77fab8b17 read=30099 ch=408 start_time=2023-01-02T22:16:23.362724+02:00 flow_cell_id=FAV83619 protocol_group_id=Trial_20_MMPD250 sample_id=no_sample barcode=barcode03 barcode_alias=barcode03 parent_read_id=e45e7887-dd41-4d04-bad7-1cc82e0c5e81 basecall_model_version_id=2021-05-17_dna_r9.4.1_minion_384_d37a2ab9	42760	15401	42683	27283	0.936481	28671.1	26997	15763	56432
cd16fda9-85fd-4217-af73-596fbb1c9660 runid=0c3cb5fe719b4a42e8f93e7cab6649d77fab8b17 read=17000 ch=169 start_time=2023-01-02T20:08:41.362724+02:00 flow_cell_id=FAV83619 protocol_group_id=Trial_20_MMPD250 sample_id=no_sample barcode=barcode02 barcode_alias=barcode02 parent_read_id=cd16fda9-85fd-4217-af73-596fbb1c9660 basecall_model_version_id=2021-05-17_dna_r9.4.1_minion_384_d37a2ab9	42661	10937	42574	31638	0.962166	28682.2	27072	15589	56372
423c3814-7c15-4b7b-a98c-3d447dad1395 runid=0c3cb5fe719b4a42e8f93e7cab6649d77fab8b17 read=18173 ch=59 start_time=2023-01-02T20:58:34.362724+02:00 flow_cell_id=FAV83619 protocol_group_id=Trial_20_MMPD250 sample_id=no_sample barcode=barcode02 barcode_alias=barcode02 parent_read_id=423c3814-7c15-4b7b-a98c-3d447dad1395 basecall_model_version_id=2021-05-17_dna_r9.4.1_minion_384_d37a2ab9	42612	5024	42500	37477	0.955066	28714.9	27147	15465	56312
6de7a5de-8081-4c5e-be9d-8ce815037572 runid=0c3cb5fe719b4a42e8f93e7cab6649d77fab8b17 read=25932 ch=374 start_time=2023-01-02T21:42:44.362724+02:00 flow_cell_id=FAV83619 protocol_group_id=Trial_20_MMPD250 sample_id=no_sample barcode=barcode02 barcode_alias=barcode02 parent_read_id=6de7a5de-8081-4c5e-be9d-8ce815037572 basecall_model_version_id=2021-05-17_dna_r9.4.1_minion_384_d37a2ab9	42599	23701	42491	18791	0.923208	28678.1	27072	15527	56282
e5d12285-74b8-4579-b073-c3a3b6071687 runid=0c3cb5fe719b4a42e8f93e7cab6649d77fab8b17 read=47763 ch=90 start_time=2023-01-03T01:37:47.362724+02:00 flow_cell_id=FAV83619 protocol_group_id=Trial_20_MMPD250 sample_id=no_sample barcode=barcode02 barcode_alias=barcode02 parent_read_id=e5d12285-74b8-4579-b073-c3a3b6071687 basecall_model_version_id=2021-05-17_dna_r9.4.1_minion_384_d37a2ab9	42531	8	42452	42445	0.921192	28728.9	27147	15384	56252	*
c39117fa-f48a-4f17-a92b-49f4b161ffe7 runid=0c3cb5fe719b4a42e8f93e7cab6649d77fab8b17 read=92576 ch=451 start_time=2023-01-03T07:20:18.362724+02:00 flow_cell_id=FAV83619 protocol_group_id=Trial_20_MMPD250 sample_id=no_sample barcode=barcode02 barcode_alias=barcode02 parent_read_id=c39117fa-f48a-4f17-a92b-49f4b161ffe7 basecall_model_version_id=2021-05-17_dna_r9.4.1_minion_384_d37a2ab9	42452	20415	42371	21957	0.978686	28704	27072	15380	56138
4c3b65ad-b0cb-42c8-844a-069607e1de55 runid=0c3cb5fe719b4a42e8f93e7cab6649d77fab8b17 read=98892 ch=405 start_time=2023-01-03T14:48:00.362724+02:00 flow_cell_id=FAV83619 protocol_group_id=Trial_20_MMPD250 sample_id=no_sample barcode=barcode02 barcode_alias=barcode02 parent_read_id=4c3b65ad-b0cb-42c8-844a-069607e1de55 basecall_model_version_id=2021-05-17_dna_r9.4.1_minion_384_d37a2ab9	42407	36403	42300	5898	0.916243	28620.5	26997	15410	56024
6427892c-b390-4414-9ef8-c97551edc4a3 runid=0c3cb5fe719b4a42e8f93e7cab6649d77fab8b17 read=96759 ch=34 start_time=2023-01-03T06:36:28.362724+02:00 flow_cell_id=FAV83619 protocol_group_id=Trial_20_MMPD250 sample_id=no_sample barcode=unclassified barcode_alias=unclassified parent_read_id=6427892c-b390-4414-9ef8-c97551edc4a3 basecall_model_version_id=2021-05-17_dna_r9.4.1_minion_384_d37a2ab9	42368	13027	42061	29035	0.940486	28622	27072	15296	56023
cafff6a3-60ca-49ce-ba45-14ccf70fc892 runid=0c3cb5fe719b4a42e8f93e7cab6649d77fab8b17 read=33498 ch=310 start_time=2023-01-02T23:18:44.362724+02:00 flow_cell_id=FAV83619 protocol_group_id=Trial_20_MMPD250 sample_id=no_sample barcode=barcode02 barcode_alias=barcode02 parent_read_id=cafff6a3-60ca-49ce-ba45-14ccf70fc892 basecall_model_version_id=2021-05-17_dna_r9.4.1_minion_384_d37a2ab9	42356	13722	42277	28556	0.948802	28621.8	27147	15209	56022
f88594af-23df-40d9-9c82-57121dfde6fb runid=0c3cb5fe719b4a42e8f93e7cab6649d77fab8b17 read=106798 ch=67 start_time=2023-01-03T10:03:25.362724+02:00 flow_cell_id=FAV83619 protocol_group_id=Trial_20_MMPD250 sample_id=no_sample barcode=barcode02 barcode_alias=barcode02 parent_read_id=f88594af-23df-40d9-9c82-57121dfde6fb basecall_model_version_id=2021-05-17_dna_r9.4.1_minion_384_d37a2ab9	42268	22853	42189	19337	0.966075	28588.1	27072	15196	55935
09ee0180-7f28-4d2d-8e04-65737680a243 runid=0c3cb5fe719b4a42e8f93e7cab6649d77fab8b17 read=32280 ch=508 start_time=2023-01-02T22:51:39.362724+02:00 flow_cell_id=FAV83619 protocol_group_id=Trial_20_MMPD250 sample_id=no_sample barcode=unclassified barcode_alias=unclassified parent_read_id=09ee0180-7f28-4d2d-8e04-65737680a243 basecall_model_version_id=2021-05-17_dna_r9.4.1_minion_384_d37a2ab9	42164	16042	42069	26028	0.849431	28578.9	26997	15167	55848
810f2b31-9b3f-4493-a1e9-685e402ecb0c runid=0c3cb5fe719b4a42e8f93e7cab6649d77fab8b17 read=47612 ch=358 start_time=2023-01-03T01:18:42.362724+02:00 flow_cell_id=FAV83619 protocol_group_id=Trial_20_MMPD250 sample_id=no_sample barcode=unclassified barcode_alias=unclassified parent_read_id=810f2b31-9b3f-4493-a1e9-685e402ecb0c basecall_model_version_id=2021-05-17_dna_r9.4.1_minion_384_d37a2ab9	42037	25759	41957	16199	0.927897	28534.4	26953	15084	55785.5
27574f89-dc97-4b33-b682-88a5c3e35742 runid=0c3cb5fe719b4a42e8f93e7cab6649d77fab8b17 read=35581 ch=180 start_time=2023-01-03T02:20:35.362724+02:00 flow_cell_id=FAV83619 protocol_group_id=Trial_20_MMPD250 sample_id=no_sample barcode=unclassified barcode_alias=unclassified parent_read_id=27574f89-dc97-4b33-b682-88a5c3e35742 basecall_model_version_id=2021-05-17_dna_r9.4.1_minion_384_d37a2ab9	41910	3	41780	41778	0.915554	28581.8	26997	14913	55723	*
322673be-dc94-455b-b1d4-49b23095bea9 runid=0c3cb5fe719b4a42e8f93e7cab6649d77fab8b17 read=95723 ch=45 start_time=2023-01-03T07:53:29.362724+02:00 flow_cell_id=FAV83619 protocol_group_id=Trial_20_MMPD250 sample_id=no_sample barcode=barcode02 barcode_alias=barcode02 parent_read_id=322673be-dc94-455b-b1d4-49b23095bea9 basecall_model_version_id=2021-05-17_dna_r9.4.1_minion_384_d37a2ab9	41907	15808	41856	26049	0.892433	28572.8	26953	14954	55715.5
5753dee7-e597-4df0-87a4-4d809b4d8f8d runid=0c3cb5fe719b4a42e8f93e7cab6649d77fab8b17 read=47291 ch=278 start_time=2023-01-03T08:32:25.362724+02:00 flow_cell_id=FAV83619 protocol_group_id=Trial_20_MMPD250 sample_id=no_sample barcode=barcode02 barcode_alias=barcode02 parent_read_id=5753dee7-e597-4df0-87a4-4d809b4d8f8d basecall_model_version_id=2021-05-17_dna_r9.4.1_minion_384_d37a2ab9	41752	34904	41670	6767	0.956997	28495.2	26909	14843	55708
91653447-ec1e-4437-bdb3-4602e844c8a4 runid=0c3cb5fe719b4a42e8f93e7cab6649d77fab8b17 read=141368 ch=382 start_time=2023-01-03T12:54:58.362724+02:00 flow_cell_id=FAV83619 protocol_group_id=Trial_20_MMPD250 sample_id=no_sample barcode=barcode02 barcode_alias=barcode02 parent_read_id=91653447-ec1e-4437-bdb3-4602e844c8a4 basecall_model_version_id=2021-05-17_dna_r9.4.1_minion_384_d37a2ab9	41706	24059	41597	17539	0.939506	28456.3	26869.5	14836.5	55629.5
2e87e07b-2699-4dfd-9810-b94b952ca392 runid=0c3cb5fe719b4a42e8f93e7cab6649d77fab8b17 read=107961 ch=391 start_time=2023-01-03T13:36:32.362724+02:00 flow_cell_id=FAV83619 protocol_group_id=Trial_20_MMPD250 sample_id=no_sample barcode=unclassified barcode_alias=unclassified parent_read_id=2e87e07b-2699-4dfd-9810-b94b952ca392 basecall_model_version_id=2021-05-17_dna_r9.4.1_minion_384_d37a2ab9	41650	5338	41572	36235	0.917428	28483.8	26909	14741	55551
b2e6ab78-f7fa-4ef8-b9bc-806ba8b8a657 runid=0c3cb5fe719b4a42e8f93e7cab6649d77fab8b17 read=38331 ch=228 start_time=2023-01-02T23:41:38.362724+02:00 flow_cell_id=FAV83619 protocol_group_id=Trial_20_MMPD250 sample_id=no_sample barcode=unclassified barcode_alias=unclassified parent_read_id=b2e6ab78-f7fa-4ef8-b9bc-806ba8b8a657 basecall_model_version_id=2021-05-17_dna_r9.4.1_minion_384_d37a2ab9	41645	14554	41565	27012	0.937435	28478.6	26953	14692	55433
f69d2528-91b8-44c7-99fc-bb77fd095ce9 runid=0c3cb5fe719b4a42e8f93e7cab6649d77fab8b17 read=49816 ch=313 start_time=2023-01-03T01:43:45.362724+02:00 flow_cell_id=FAV83619 protocol_group_id=Trial_20_MMPD250 sample_id=no_sample barcode=barcode02 barcode_alias=barcode02 parent_read_id=f69d2528-91b8-44c7-99fc-bb77fd095ce9 basecall_model_version_id=2021-05-17_dna_r9.4.1_minion_384_d37a2ab9	41644	1	41492	41492	0.93177	28524.3	26997	14647	55315	*
6e3a83b9-8e7e-4f2d-9ad7-19332b41e305 runid=0c3cb5fe719b4a42e8f93e7cab6649d77fab8b17 read=61322 ch=114 start_time=2023-01-03T03:31:05.362724+02:00 flow_cell_id=FAV83619 protocol_group_id=Trial_20_MMPD250 sample_id=no_sample barcode=barcode02 barcode_alias=barcode02 parent_read_id=6e3a83b9-8e7e-4f2d-9ad7-19332b41e305 basecall_model_version_id=2021-05-17_dna_r9.4.1_minion_384_d37a2ab9	41641	8601	41558	32958	0.626889	28539.8	27004.5	14636.5	55298
5c535a95-1984-4368-baee-5b6169356150 runid=0c3cb5fe719b4a42e8f93e7cab6649d77fab8b17 read=106380 ch=349 start_time=2023-01-03T12:24:26.362724+02:00 flow_cell_id=FAV83619 protocol_group_id=Trial_20_MMPD250 sample_id=no_sample barcode=unclassified barcode_alias=unclassified parent_read_id=5c535a95-1984-4368-baee-5b6169356150 basecall_model_version_id=2021-05-17_dna_r9.4.1_minion_384_d37a2ab9	41611	1207	41448	40242	0.908255	28580.6	27012	14599	55281
4c8b3a06-5a8e-40d5-a39d-abc8852aa3f5 runid=0c3cb5fe719b4a42e8f93e7cab6649d77fab8b17 read=69907 ch=382 start_time=2023-01-03T03:34:45.362724+02:00 flow_cell_id=FAV83619 protocol_group_id=Trial_20_MMPD250 sample_id=no_sample barcode=unclassified barcode_alias=unclassified parent_read_id=4c8b3a06-5a8e-40d5-a39d-abc8852aa3f5 basecall_model_version_id=2021-05-17_dna_r9.4.1_minion_384_d37a2ab9	41504	6	41372	41367	0.936979	28625	27079.5	14424.5	55277	*
e6c9ff6d-5574-44dd-9349-1bfd751801e2 runid=0c3cb5fe719b4a42e8f93e7cab6649d77fab8b17 read=60783 ch=129 start_time=2023-01-03T03:36:26.362724+02:00 flow_cell_id=FAV83619 protocol_group_id=Trial_20_MMPD250 sample_id=no_sample barcode=barcode02 barcode_alias=barcode02 parent_read_id=e6c9ff6d-5574-44dd-9349-1bfd751801e2 basecall_model_version_id=2021-05-17_dna_r9.4.1_minion_384_d37a2ab9	41429	20533	41348	20816	0.930294	28598	27012	14417	55273
db7ed76b-13ac-4173-8baf-d4e68358b351 runid=0c3cb5fe719b4a42e8f93e7cab6649d77fab8b17 read=54330 ch=162 start_time=2023-01-03T04:24:44.362724+02:00 flow_cell_id=FAV83619 protocol_group_id=Trial_20_MMPD250 sample_id=no_sample barcode=barcode02 barcode_alias=barcode02 parent_read_id=db7ed76b-13ac-4173-8baf-d4e68358b351 basecall_model_version_id=2021-05-17_dna_r9.4.1_minion_384_d37a2ab9	41377	304	41276	40973	0.950211	28640.6	27079.5	14297.5	55228
cc01725c-a6c5-402c-b79f-799a3175d3c0 runid=0c3cb5fe719b4a42e8f93e7cab6649d77fab8b17 read=129859 ch=124 start_time=2023-01-03T14:11:28.362724+02:00 flow_cell_id=FAV83619 protocol_group_id=Trial_20_MMPD250 sample_id=no_sample barcode=barcode02 barcode_alias=barcode02 parent_read_id=cc01725c-a6c5-402c-b79f-799a3175d3c0 basecall_model_version_id=2021-05-17_dna_r9.4.1_minion_384_d37a2ab9	41350	23624	41271	17648	0.962262	28602.8	27012	14338	55183
1f73b062-3c7d-4077-8548-54e7eabbde59 runid=0c3cb5fe719b4a42e8f93e7cab6649d77fab8b17 read=61708 ch=315 start_time=2023-01-03T03:37:20.362724+02:00 flow_cell_id=FAV83619 protocol_group_id=Trial_20_MMPD250 sample_id=no_sample barcode=barcode02 barcode_alias=barcode02 parent_read_id=1f73b062-3c7d-4077-8548-54e7eabbde59 basecall_model_version_id=2021-05-17_dna_r9.4.1_minion_384_d37a2ab9	41202	5920	41021	35102	0.948892	28625.1	27079.5	14122.5	55159.5
ed581338-1b55-4505-b4d0-cbac48d8978d runid=0c3cb5fe719b4a42e8f93e7cab6649d77fab8b17 read=60060 ch=228 start_time=2023-01-03T02:59:51.362724+02:00 flow_cell_id=FAV83619 protocol_group_id=Trial_20_MMPD250 sample_id=no_sample barcode=barcode02 barcode_alias=barcode02 parent_read_id=ed581338-1b55-4505-b4d0-cbac48d8978d basecall_model_version_id=2021-05-17_dna_r9.4.1_minion_384_d37a2ab9	41135	19077	41055	21979	0.944856	28602.4	27012	14123	55136
e7959bbf-ac88-4f26-950a-ea7aea563b15 runid=0c3cb5fe719b4a42e8f93e7cab6649d77fab8b17 read=33500 ch=91 start_time=2023-01-02T22:58:16.362724+02:00 flow_cell_id=FAV83619 protocol_group_id=Trial_20_MMPD250 sample_id=no_sample barcode=barcode02 barcode_alias=barcode02 parent_read_id=e7959bbf-ac88-4f26-950a-ea7aea563b15 basecall_model_version_id=2021-05-17_dna_r9.4.1_minion_384_d37a2ab9	41134	7	41052	41046	0.911002	28644.7	27079.5	14054.5	55083.5	*
bc63350a-8493-44e1-aa06-745ee6d984ad runid=0c3cb5fe719b4a42e8f93e7cab6649d77fab8b17 read=40406 ch=180 start_time=2023-01-03T03:04:33.362724+02:00 flow_cell_id=FAV83619 protocol_group_id=Trial_20_MMPD250 sample_id=no_sample barcode=unclassified barcode_alias=unclassified parent_read_id=bc63350a-8493-44e1-aa06-745ee6d984ad basecall_model_version_id=2021-05-17_dna_r9.4.1_minion_384_d37a2ab9	41129	8025	41047	33023	0.862793	28659.6	27147	13982	55031
47b57bdf-c21f-45f9-9ef1-51a4592de1a0 runid=0c3cb5fe719b4a42e8f93e7cab6649d77fab8b17 read=138810 ch=224 start_time=2023-01-03T12:52:45.362724+02:00 flow_cell_id=FAV83619 protocol_group_id=Trial_20_MMPD250 sample_id=no_sample barcode=barcode02 barcode_alias=barcode02 parent_read_id=47b57bdf-c21f-45f9-9ef1-51a4592de1a0 basecall_model_version_id=2021-05-17_dna_r9.4.1_minion_384_d37a2ab9	41100	13708	40948	27241	0.932455	28654.8	27150.5	13949.5	54952.5
13ac0085-5047-4372-ad8d-f0b0ab014509 runid=0c3cb5fe719b4a42e8f93e7cab6649d77fab8b17 read=104727 ch=367 start_time=2023-01-03T08:27:54.362724+02:00 flow_cell_id=FAV83619 protocol_group_id=Trial_20_MMPD250 sample_id=no_sample barcode=unclassified barcode_alias=unclassified parent_read_id=13ac0085-5047-4372-ad8d-f0b0ab014509 basecall_model_version_id=2021-05-17_dna_r9.4.1_minion_384_d37a2ab9	41041	13	40962	40950	0.750989	28696.2	27154	13887	54874	*
3bbe747a-0bf4-46ae-a6b4-94d56e8cf489 runid=0c3cb5fe719b4a42e8f93e7cab6649d77fab8b17 read=66507 ch=171 start_time=2023-01-03T04:14:37.362724+02:00 flow_cell_id=FAV83619 protocol_group_id=Trial_20_MMPD250 sample_id=no_sample barcode=unclassified barcode_alias=unclassified parent_read_id=3bbe747a-0bf4-46ae-a6b4-94d56e8cf489 basecall_model_version_id=2021-05-17_dna_r9.4.1_minion_384_d37a2ab9	41033	23	40959	40937	0.88795	28737.3	27197.5	13835.5	54825	*
3f8bd463-a051-4dbf-b5d6-a2c04d5b4703 runid=0c3cb5fe719b4a42e8f93e7cab6649d77fab8b17 read=10159 ch=240 start_time=2023-01-02T19:21:38.362724+02:00 flow_cell_id=FAV83619 protocol_group_id=Trial_20_MMPD250 sample_id=no_sample barcode=barcode02 barcode_alias=barcode02 parent_read_id=3f8bd463-a051-4dbf-b5d6-a2c04d5b4703 basecall_model_version_id=2021-05-17_dna_r9.4.1_minion_384_d37a2ab9	40952	29811	40869	11059	0.950719	28678.1	27154	13798	54776
eae79439-cfa0-4ffe-a74f-6ae6a6285044 runid=0c3cb5fe719b4a42e8f93e7cab6649d77fab8b17 read=131151 ch=468 start_time=2023-01-03T13:32:02.362724+02:00 flow_cell_id=FAV83619 protocol_group_id=Trial_20_MMPD250 sample_id=no_sample barcode=unclassified barcode_alias=unclassified parent_read_id=eae79439-cfa0-4ffe-a74f-6ae6a6285044 basecall_model_version_id=2021-05-17_dna_r9.4.1_minion_384_d37a2ab9	40889	23840	40800	16961	0.881198	28639.1	27150.5	13738.5	54775
0913d1b8-efce-4f6b-9c9d-b051cd5249f9 runid=0c3cb5fe719b4a42e8f93e7cab6649d77fab8b17 read=68117 ch=99 start_time=2023-01-03T04:01:07.362724+02:00 flow_cell_id=FAV83619 protocol_group_id=Trial_20_MMPD250 sample_id=no_sample barcode=unclassified barcode_alias=unclassified parent_read_id=0913d1b8-efce-4f6b-9c9d-b051cd5249f9 basecall_model_version_id=2021-05-17_dna_r9.4.1_minion_384_d37a2ab9	40883	14203	40792	26590	0.929936	28632.3	27147	13736	54774
7cbcbec6-256c-4382-8753-ca8f11f184c8 runid=0c3cb5fe719b4a42e8f93e7cab6649d77fab8b17 read=60316 ch=29 start_time=2023-01-03T03:30:32.362724+02:00 flow_cell_id=FAV83619 protocol_group_id=Trial_20_MMPD250 sample_id=no_sample barcode=barcode02 barcode_alias=barcode02 parent_read_id=7cbcbec6-256c-4382-8753-ca8f11f184c8 basecall_model_version_id=2021-05-17_dna_r9.4.1_minion_384_d37a2ab9	40869	25939	40797	14859	0.908002	28586.7	27079.5	13789.5	54738
88df84fc-40c8-45fa-abae-233403b2a59f runid=0c3cb5fe719b4a42e8f93e7cab6649d77fab8b17 read=69870 ch=384 start_time=2023-01-03T03:57:29.362724+02:00 flow_cell_id=FAV83619 protocol_group_id=Trial_20_MMPD250 sample_id=no_sample barcode=unclassified barcode_alias=unclassified parent_read_id=88df84fc-40c8-45fa-abae-233403b2a59f basecall_model_version_id=2021-05-17_dna_r9.4.1_minion_384_d37a2ab9	40811	11	40700	40690	0.916146	28626.6	27147	13664	54702	*
fc1e9e27-3454-4028-b119-965b5c019012 runid=0c3cb5fe719b4a42e8f93e7cab6649d77fab8b17 read=92423 ch=471 start_time=2023-01-03T08:36:54.362724+02:00 flow_cell_id=FAV83619 protocol_group_id=Trial_20_MMPD250 sample_id=no_sample barcode=unclassified barcode_alias=unclassified parent_read_id=fc1e9e27-3454-4028-b119-965b5c019012 basecall_model_version_id=2021-05-17_dna_r9.4.1_minion_384_d37a2ab9	40732	1307	40652	39346	0.920297	28661.9	27150.5	13581.5	54437
974f1c1e-f64b-4704-b0c9-9172c00a766b runid=0c3cb5fe719b4a42e8f93e7cab6649d77fab8b17 read=88410 ch=53 start_time=2023-01-03T09:47:04.362724+02:00 flow_cell_id=FAV83619 protocol_group_id=Trial_20_MMPD250 sample_id=no_sample barcode=unclassified barcode_alias=unclassified parent_read_id=974f1c1e-f64b-4704-b0c9-9172c00a766b basecall_model_version_id=2021-05-17_dna_r9.4.1_minion_384_d37a2ab9	40700	4001	40647	36647	0.950637	28688.1	27154	13546	54172
90109a4a-ad10-4a36-ab6d-e5f72d7b4b19 runid=0c3cb5fe719b4a42e8f93e7cab6649d77fab8b17 read=46917 ch=44 start_time=2023-01-03T01:01:17.362724+02:00 flow_cell_id=FAV83619 protocol_group_id=Trial_20_MMPD250 sample_id=no_sample barcode=unclassified barcode_alias=unclassified parent_read_id=90109a4a-ad10-4a36-ab6d-e5f72d7b4b19 basecall_model_version_id=2021-05-17_dna_r9.4.1_minion_384_d37a2ab9	40689	2803	40590	37788	0.944797	28717.8	27197.5	13491.5	54160.5
fa8d5e42-7bc5-4d52-8d35-17ceb1a9b306 runid=0c3cb5fe719b4a42e8f93e7cab6649d77fab8b17 read=145665 ch=263 start_time=2023-01-03T14:43:53.362724+02:00 flow_cell_id=FAV83619 protocol_group_id=Trial_20_MMPD250 sample_id=no_sample barcode=barcode02 barcode_alias=barcode02 parent_read_id=fa8d5e42-7bc5-4d52-8d35-17ceb1a9b306 basecall_model_version_id=2021-05-17_dna_r9.4.1_minion_384_d37a2ab9	40660	8546	40575	32030	0.900281	28728.6	27241	13419	54149
eba3cb8e-fe8c-4aeb-abe1-fd622ed6db98 runid=0c3cb5fe719b4a42e8f93e7cab6649d77fab8b17 read=103949 ch=219 start_time=2023-01-03T08:45:38.362724+02:00 flow_cell_id=FAV83619 protocol_group_id=Trial_20_MMPD250 sample_id=no_sample barcode=barcode02 barcode_alias=barcode02 parent_read_id=eba3cb8e-fe8c-4aeb-abe1-fd622ed6db98 basecall_model_version_id=2021-05-17_dna_r9.4.1_minion_384_d37a2ab9	40653	10037	40566	30530	0.961317	28734.4	27262	13391	54135
f33a10b1-da7a-4e0d-9fac-6c9671b6dae9 runid=0c3cb5fe719b4a42e8f93e7cab6649d77fab8b17 read=57600 ch=116 start_time=2023-01-03T03:13:17.362724+02:00 flow_cell_id=FAV83619 protocol_group_id=Trial_20_MMPD250 sample_id=no_sample barcode=unclassified barcode_alias=unclassified parent_read_id=f33a10b1-da7a-4e0d-9fac-6c9671b6dae9 basecall_model_version_id=2021-05-17_dna_r9.4.1_minion_384_d37a2ab9	40651	25163	40565	15403	0.935532	28691.3	27241	13410	54121
aac6f382-3898-4f13-84ca-1969a34ab567 runid=0c3cb5fe719b4a42e8f93e7cab6649d77fab8b17 read=36698 ch=189 start_time=2023-01-02T23:10:52.362724+02:00 flow_cell_id=FAV83619 protocol_group_id=Trial_20_MMPD250 sample_id=no_sample barcode=unclassified barcode_alias=unclassified parent_read_id=aac6f382-3898-4f13-84ca-1969a34ab567 basecall_model_version_id=2021-05-17_dna_r9.4.1_minion_384_d37a2ab9	40640	26552	40558	14007	0.839794	28643.9	27197.5	13442.5	54100
cde7c702-74d1-4818-88a6-f9853cf96c1f runid=0c3cb5fe719b4a42e8f93e7cab6649d77fab8b17 read=25173 ch=226 start_time=2023-01-02T22:10:27.362724+02:00 flow_cell_id=FAV83619 protocol_group_id=Trial_20_MMPD250 sample_id=no_sample barcode=unclassified barcode_alias=unclassified parent_read_id=cde7c702-74d1-4818-88a6-f9853cf96c1f basecall_model_version_id=2021-05-17_dna_r9.4.1_minion_384_d37a2ab9	40636	2136	40381	38246	0.880066	28674.8	27241	13395	54079
603b291a-cc6f-4ecf-966f-82f7c70c7998 runid=0c3cb5fe719b4a42e8f93e7cab6649d77fab8b17 read=55207 ch=224 start_time=2023-01-03T01:15:02.362724+02:00 flow_cell_id=FAV83619 protocol_group_id=Trial_20_MMPD250 sample_id=no_sample barcode=unclassified barcode_alias=unclassified parent_read_id=603b291a-cc6f-4ecf-966f-82f7c70c7998 basecall_model_version_id=2021-05-17_dna_r9.4.1_minion_384_d37a2ab9	40599	2201	40483	38283	0.908288	28705.6	27262	13337	54040
91b6c8bd-c7ab-414e-8b30-30f6a4ff9733 runid=0c3cb5fe719b4a42e8f93e7cab6649d77fab8b17 read=41581 ch=456 start_time=2023-01-02T23:57:12.362724+02:00 flow_cell_id=FAV83619 protocol_group_id=Trial_20_MMPD250 sample_id=no_sample barcode=unclassified barcode_alias=unclassified parent_read_id=91b6c8bd-c7ab-414e-8b30-30f6a4ff9733 basecall_model_version_id=2021-05-17_dna_r9.4.1_minion_384_d37a2ab9	40572	8209	40491	32283	0.831583	28717	27283	13289	54001
4cc43148-cbee-4bf1-ae31-695b6c864b97 runid=0c3cb5fe719b4a42e8f93e7cab6649d77fab8b17 read=21646 ch=71 start_time=2023-01-02T22:40:59.362724+02:00 flow_cell_id=FAV83619 protocol_group_id=Trial_20_MMPD250 sample_id=no_sample barcode=barcode02 barcode_alias=barcode02 parent_read_id=4cc43148-cbee-4bf1-ae31-695b6c864b97 basecall_model_version_id=2021-05-17_dna_r9.4.1_minion_384_d37a2ab9	40525	7017	40400	33384	0.960071	28731.9	27339.5	13185.5	53989
3c50cacf-47fe-4c5a-9f0c-e6242d293ffd runid=0c3cb5fe719b4a42e8f93e7cab6649d77fab8b17 read=123219 ch=456 start_time=2023-01-03T11:02:51.362724+02:00 flow_cell_id=FAV83619 protocol_group_id=Trial_20_MMPD250 sample_id=no_sample barcode=barcode02 barcode_alias=barcode02 parent_read_id=3c50cacf-47fe-4c5a-9f0c-e6242d293ffd basecall_model_version_id=2021-05-17_dna_r9.4.1_minion_384_d37a2ab9	40504	25003	40400	15398	0.940707	28689.6	27283	13221	53977
deedcef6-5da1-4768-801f-a2248a3c148c runid=0c3cb5fe719b4a42e8f93e7cab6649d77fab8b17 read=100056 ch=165 start_time=2023-01-03T08:13:04.362724+02:00 flow_cell_id=FAV83619 protocol_group_id=Trial_20_MMPD250 sample_id=no_sample barcode=barcode01 barcode_alias=barcode01 parent_read_id=deedcef6-5da1-4768-801f-a2248a3c148c basecall_model_version_id=2021-05-17_dna_r9.4.1_minion_384_d37a2ab9	40432	11009	40343	29335	0.869405	28691.6	27339.5	13092.5	53896
7dfb5bfe-fda8-4b05-b588-8f78d67f5535 runid=0c3cb5fe719b4a42e8f93e7cab6649d77fab8b17 read=24184 ch=500 start_time=2023-01-02T21:35:47.362724+02:00 flow_cell_id=FAV83619 protocol_group_id=Trial_20_MMPD250 sample_id=no_sample barcode=barcode02 barcode_alias=barcode02 parent_read_id=7dfb5bfe-fda8-4b05-b588-8f78d67f5535 basecall_model_version_id=2021-05-17_dna_r9.4.1_minion_384_d37a2ab9	40178	8	40095	40088	0.949486	28727.6	27396	12782	53815	*
31180281-9394-41c4-a329-87e07377702f runid=0c3cb5fe719b4a42e8f93e7cab6649d77fab8b17 read=38321 ch=428 start_time=2023-01-03T01:02:46.362724+02:00 flow_cell_id=FAV83619 protocol_group_id=Trial_20_MMPD250 sample_id=no_sample barcode=unclassified barcode_alias=unclassified parent_read_id=31180281-9394-41c4-a329-87e07377702f basecall_model_version_id=2021-05-17_dna_r9.4.1_minion_384_d37a2ab9	39987	34134	39900	5767	0.949194	28655.3	27339.5	12647.5	53654
e0139be0-a08e-49d8-bbfd-208c18df63dc runid=0c3cb5fe719b4a42e8f93e7cab6649d77fab8b17 read=28624 ch=421 start_time=2023-01-02T22:04:51.362724+02:00 flow_cell_id=FAV83619 protocol_group_id=Trial_20_MMPD250 sample_id=no_sample barcode=unclassified barcode_alias=unclassified parent_read_id=e0139be0-a08e-49d8-bbfd-208c18df63dc basecall_model_version_id=2021-05-17_dna_r9.4.1_minion_384_d37a2ab9	39916	13501	39770	26270	0.909136	28647.9	27283	12633	53493
498160ae-d6e9-40ed-8648-78371eeaad94 runid=0c3cb5fe719b4a42e8f93e7cab6649d77fab8b17 read=100531 ch=471 start_time=2023-01-03T09:45:22.362724+02:00 flow_cell_id=FAV83619 protocol_group_id=Trial_20_MMPD250 sample_id=no_sample barcode=barcode02 barcode_alias=barcode02 parent_read_id=498160ae-d6e9-40ed-8648-78371eeaad94 basecall_model_version_id=2021-05-17_dna_r9.4.1_minion_384_d37a2ab9	39856	20755	39782	19028	0.817322	28617.8	27262	12594	53277.5
a8b894cb-d3ad-4170-8128-a4c389e6d6ba runid=0c3cb5fe719b4a42e8f93e7cab6649d77fab8b17 read=49251 ch=121 start_time=2023-01-03T02:08:05.362724+02:00 flow_cell_id=FAV83619 protocol_group_id=Trial_20_MMPD250 sample_id=no_sample barcode=barcode02 barcode_alias=barcode02 parent_read_id=a8b894cb-d3ad-4170-8128-a4c389e6d6ba basecall_model_version_id=2021-05-17_dna_r9.4.1_minion_384_d37a2ab9	39806	1413	39666	38254	0.918754	28647.8	27283	12523	53062
10671f2c-f010-46d8-a20a-264370ad1a3b runid=0c3cb5fe719b4a42e8f93e7cab6649d77fab8b17 read=95757 ch=476 start_time=2023-01-03T11:45:52.362724+02:00 flow_cell_id=FAV83619 protocol_group_id=Trial_20_MMPD250 sample_id=no_sample barcode=barcode02 barcode_alias=barcode02 parent_read_id=10671f2c-f010-46d8-a20a-264370ad1a3b basecall_model_version_id=2021-05-17_dna_r9.4.1_minion_384_d37a2ab9	39806	10701	39700	29000	0.870138	28648.9	27339.5	12466.5	53048.5
b935780c-77c7-4d0c-9076-d5f70dbd92ef runid=0c3cb5fe719b4a42e8f93e7cab6649d77fab8b17 read=62097 ch=308 start_time=2023-01-03T02:42:58.362724+02:00 flow_cell_id=FAV83619 protocol_group_id=Trial_20_MMPD250 sample_id=no_sample barcode=unclassified barcode_alias=unclassified parent_read_id=b935780c-77c7-4d0c-9076-d5f70dbd92ef basecall_model_version_id=2021-05-17_dna_r9.4.1_minion_384_d37a2ab9	39742	20116	39660	19545	0.954259	28620.7	27283	12459	53035
53aa054f-1502-4cdd-8b9c-897ec6bdd1fe runid=0c3cb5fe719b4a42e8f93e7cab6649d77fab8b17 read=37880 ch=505 start_time=2023-01-03T01:01:06.362724+02:00 flow_cell_id=FAV83619 protocol_group_id=Trial_20_MMPD250 sample_id=no_sample barcode=unclassified barcode_alias=unclassified parent_read_id=53aa054f-1502-4cdd-8b9c-897ec6bdd1fe basecall_model_version_id=2021-05-17_dna_r9.4.1_minion_384_d37a2ab9	39696	2128	39571	37444	0.940792	28648	27339.5	12356.5	52913
d9f91395-067f-4e2c-80b2-f2757fc0bb2a runid=0c3cb5fe719b4a42e8f93e7cab6649d77fab8b17 read=123163 ch=306 start_time=2023-01-03T13:59:08.362724+02:00 flow_cell_id=FAV83619 protocol_group_id=Trial_20_MMPD250 sample_id=no_sample barcode=unclassified barcode_alias=unclassified parent_read_id=d9f91395-067f-4e2c-80b2-f2757fc0bb2a basecall_model_version_id=2021-05-17_dna_r9.4.1_minion_384_d37a2ab9	39676	15542	39591	24050	0.96158	28633.8	27283	12393	52791
6b646af9-0ca0-4faf-80ee-790f81cd2212 runid=0c3cb5fe719b4a42e8f93e7cab6649d77fab8b17 read=36534 ch=315 start_time=2023-01-02T23:26:21.362724+02:00 flow_cell_id=FAV83619 protocol_group_id=Trial_20_MMPD250 sample_id=no_sample barcode=barcode02 barcode_alias=barcode02 parent_read_id=6b646af9-0ca0-4faf-80ee-790f81cd2212 basecall_model_version_id=2021-05-17_dna_r9.4.1_minion_384_d37a2ab9	39663	28955	39579	10625	0.870965	28578.6	27262	12401	52759.5
18603d73-5efc-4ffa-aac8-b00aa157cbc3 runid=0c3cb5fe719b4a42e8f93e7cab6649d77fab8b17 read=33664 ch=363 start_time=2023-01-02T22:41:10.362724+02:00 flow_cell_id=FAV83619 protocol_group_id=Trial_20_MMPD250 sample_id=no_sample barcode=barcode02 barcode_alias=barcode02 parent_read_id=18603d73-5efc-4ffa-aac8-b00aa157cbc3 basecall_model_version_id=2021-05-17_dna_r9.4.1_minion_384_d37a2ab9	39595	23806	39480	15675	0.923509	28539.1	27241	12354	52728
ef818c2c-2066-4f4b-ba3a-70c002f10335 runid=0c3cb5fe719b4a42e8f93e7cab6649d77fab8b17 read=79068 ch=72 start_time=2023-01-03T05:27:50.362724+02:00 flow_cell_id=FAV83619 protocol_group_id=Trial_20_MMPD250 sample_id=no_sample barcode=unclassified barcode_alias=unclassified parent_read_id=ef818c2c-2066-4f4b-ba3a-70c002f10335 basecall_model_version_id=2021-05-17_dna_r9.4.1_minion_384_d37a2ab9	39557	7614	39478	31865	0.927632	28549.3	27262	12295	52512
dc2671ea-17fd-4c90-bb09-1ba1eb3a03db runid=0c3cb5fe719b4a42e8f93e7cab6649d77fab8b17 read=28515 ch=319 start_time=2023-01-02T22:17:22.362724+02:00 flow_cell_id=FAV83619 protocol_group_id=Trial_20_MMPD250 sample_id=no_sample barcode=barcode02 barcode_alias=barcode02 parent_read_id=dc2671ea-17fd-4c90-bb09-1ba1eb3a03db basecall_model_version_id=2021-05-17_dna_r9.4.1_minion_384_d37a2ab9	39547	21164	39465	18302	0.946509	28518.1	27241	12306	52296
e10bf945-ab95-46c7-8dc7-782f3006115e runid=0c3cb5fe719b4a42e8f93e7cab6649d77fab8b17 read=7729 ch=203 start_time=2023-01-02T20:36:35.362724+02:00 flow_cell_id=FAV83619 protocol_group_id=Trial_20_MMPD250 sample_id=no_sample barcode=barcode02 barcode_alias=barcode02 parent_read_id=e10bf945-ab95-46c7-8dc7-782f3006115e basecall_model_version_id=2021-05-17_dna_r9.4.1_minion_384_d37a2ab9	39485	32329	39384	7056	0.963861	28453.1	27197.5	12287.5	52174
75aa5701-7590-4d95-ba32-66f2989a2f4d runid=0c3cb5fe719b4a42e8f93e7cab6649d77fab8b17 read=62467 ch=306 start_time=2023-01-03T03:30:59.362724+02:00 flow_cell_id=FAV83619 protocol_group_id=Trial_20_MMPD250 sample_id=no_sample barcode=unclassified barcode_alias=unclassified parent_read_id=75aa5701-7590-4d95-ba32-66f2989a2f4d basecall_model_version_id=2021-05-17_dna_r9.4.1_minion_384_d37a2ab9	39394	2619	39286	36668	0.811934	28477.9	27241	12153	52052
ed531e3c-37a6-4295-82c4-9c1ee17174f6 runid=0c3cb5fe719b4a42e8f93e7cab6649d77fab8b17 read=6265 ch=255 start_time=2023-01-02T18:53:20.362724+02:00 flow_cell_id=FAV83619 protocol_group_id=Trial_20_MMPD250 sample_id=no_sample barcode=unclassified barcode_alias=unclassified parent_read_id=ed531e3c-37a6-4295-82c4-9c1ee17174f6 basecall_model_version_id=2021-05-17_dna_r9.4.1_minion_384_d37a2ab9	39390	22723	39162	16440	0.956448	28441.6	27197.5	12192.5	51985
e81b7311-b5ca-4332-b9f2-ce1564c6fc1b runid=0c3cb5fe719b4a42e8f93e7cab6649d77fab8b17 read=17212 ch=188 start_time=2023-01-02T20:10:16.362724+02:00 flow_cell_id=FAV83619 protocol_group_id=Trial_20_MMPD250 sample_id=no_sample barcode=barcode02 barcode_alias=barcode02 parent_read_id=e81b7311-b5ca-4332-b9f2-ce1564c6fc1b basecall_model_version_id=2021-05-17_dna_r9.4.1_minion_384_d37a2ab9	39316	18548	39200	20653	0.973127	28418.2	27154	12162	51918
1d92c0f7-7815-4c80-8901-e009857d297a runid=0c3cb5fe719b4a42e8f93e7cab6649d77fab8b17 read=6874 ch=424 start_time=2023-01-02T18:57:16.362724+02:00 flow_cell_id=FAV83619 protocol_group_id=Trial_20_MMPD250 sample_id=no_sample barcode=unclassified barcode_alias=unclassified parent_read_id=1d92c0f7-7815-4c80-8901-e009857d297a basecall_model_version_id=2021-05-17_dna_r9.4.1_minion_384_d37a2ab9	39275	2	39195	39194	0.918533	28450.5	27197.5	12077.5	51878	*
4babb8b6-6e02-46ce-a38f-590dca5213e0 runid=0c3cb5fe719b4a42e8f93e7cab6649d77fab8b17 read=66547 ch=253 start_time=2023-01-03T03:44:57.362724+02:00 flow_cell_id=FAV83619 protocol_group_id=Trial_20_MMPD250 sample_id=no_sample barcode=unclassified barcode_alias=unclassified parent_read_id=4babb8b6-6e02-46ce-a38f-590dca5213e0 basecall_model_version_id=2021-05-17_dna_r9.4.1_minion_384_d37a2ab9	39233	13511	39157	25647	0.951534	28442.1	27154	12079	51838
49502679-f1a6-497d-9230-e24a7711cf61 runid=0c3cb5fe719b4a42e8f93e7cab6649d77fab8b17 read=5484 ch=299 start_time=2023-01-02T18:42:17.362724+02:00 flow_cell_id=FAV83619 protocol_group_id=Trial_20_MMPD250 sample_id=no_sample barcode=barcode02 barcode_alias=barcode02 parent_read_id=49502679-f1a6-497d-9230-e24a7711cf61 basecall_model_version_id=2021-05-17_dna_r9.4.1_minion_384_d37a2ab9	39181	3	39094	39092	0.968075	28473.8	27197.5	11983.5	51716.5	*
3e81dfb2-9bd4-4ec9-953e-80255afc5249 runid=0c3cb5fe719b4a42e8f93e7cab6649d77fab8b17 read=94298 ch=349 start_time=2023-01-03T10:31:47.362724+02:00 flow_cell_id=FAV83619 protocol_group_id=Trial_20_MMPD250 sample_id=no_sample barcode=barcode02 barcode_alias=barcode02 parent_read_id=3e81dfb2-9bd4-4ec9-953e-80255afc5249 basecall_model_version_id=2021-05-17_dna_r9.4.1_minion_384_d37a2ab9	39048	6510	38957	32448	0.947701	28485.6	27241	11807	51595
6182f314-d56d-4ba6-96cf-154408e1565a runid=0c3cb5fe719b4a42e8f93e7cab6649d77fab8b17 read=22908 ch=502 start_time=2023-01-02T21:17:56.362724+02:00 flow_cell_id=FAV83619 protocol_group_id=Trial_20_MMPD250 sample_id=no_sample barcode=barcode02 barcode_alias=barcode02 parent_read_id=6182f314-d56d-4ba6-96cf-154408e1565a basecall_model_version_id=2021-05-17_dna_r9.4.1_minion_384_d37a2ab9	38945	4901	38859	33959	0.946759	28501.8	27262	11683	51568
d6c19553-a467-4bb8-8593-0c1dc0cb2a91 runid=0c3cb5fe719b4a42e8f93e7cab6649d77fab8b17 read=22985 ch=287 start_time=2023-01-02T21:16:29.362724+02:00 flow_cell_id=FAV83619 protocol_group_id=Trial_20_MMPD250 sample_id=no_sample barcode=unclassified barcode_alias=unclassified parent_read_id=d6c19553-a467-4bb8-8593-0c1dc0cb2a91 basecall_model_version_id=2021-05-17_dna_r9.4.1_minion_384_d37a2ab9	38928	5	38853	38849	0.878839	28532.3	27283	11645	51541	*
0aed3e1e-872e-4927-88a6-adf69998f043 runid=0c3cb5fe719b4a42e8f93e7cab6649d77fab8b17 read=62681 ch=142 start_time=2023-01-03T03:06:35.362724+02:00 flow_cell_id=FAV83619 protocol_group_id=Trial_20_MMPD250 sample_id=no_sample barcode=unclassified barcode_alias=unclassified parent_read_id=0aed3e1e-872e-4927-88a6-adf69998f043 basecall_model_version_id=2021-05-17_dna_r9.4.1_minion_384_d37a2ab9	38857	13743	38768	25026	0.941701	28522	27262	11595	51489
3d71c1f4-311e-411a-9c8d-8e3cf61ef269 runid=0c3cb5fe719b4a42e8f93e7cab6649d77fab8b17 read=44081 ch=454 start_time=2023-01-03T03:04:14.362724+02:00 flow_cell_id=FAV83619 protocol_group_id=Trial_20_MMPD250 sample_id=no_sample barcode=barcode01 barcode_alias=barcode01 parent_read_id=3d71c1f4-311e-411a-9c8d-8e3cf61ef269 basecall_model_version_id=2021-05-17_dna_r9.4.1_minion_384_d37a2ab9	38787	20	38692	38673	0.757169	28551.8	27283	11504	51437	*
bb325270-5424-4edd-934e-7ec9729ca4d2 runid=0c3cb5fe719b4a42e8f93e7cab6649d77fab8b17 read=89472 ch=476 start_time=2023-01-03T10:41:58.362724+02:00 flow_cell_id=FAV83619 protocol_group_id=Trial_20_MMPD250 sample_id=no_sample barcode=barcode02 barcode_alias=barcode02 parent_read_id=bb325270-5424-4edd-934e-7ec9729ca4d2 basecall_model_version_id=2021-05-17_dna_r9.4.1_minion_384_d37a2ab9	38780	35963	38699	2737	0.962368	28476.3	27262	11518	51331.5
63b46b38-b77a-4565-b164-3aa2c30489a2 runid=0c3cb5fe719b4a42e8f93e7cab6649d77fab8b17 read=48897 ch=153 start_time=2023-01-03T01:36:33.362724+02:00 flow_cell_id=FAV83619 protocol_group_id=Trial_20_MMPD250 sample_id=no_sample barcode=barcode02 barcode_alias=barcode02 parent_read_id=63b46b38-b77a-4565-b164-3aa2c30489a2 basecall_model_version_id=2021-05-17_dna_r9.4.1_minion_384_d37a2ab9	38718	7908	38589	30682	0.971351	28482.7	27283	11435	51226
629e6451-3c8a-416c-9307-0ea819a16a13 runid=0c3cb5fe719b4a42e8f93e7cab6649d77fab8b17 read=62783 ch=388 start_time=2023-01-03T11:51:57.362724+02:00 flow_cell_id=FAV83619 protocol_group_id=Trial_20_MMPD250 sample_id=no_sample barcode=barcode02 barcode_alias=barcode02 parent_read_id=629e6451-3c8a-416c-9307-0ea819a16a13 basecall_model_version_id=2021-05-17_dna_r9.4.1_minion_384_d37a2ab9	38703	2862	38598	35737	0.935585	28503.8	27339.5	11363.5	51225
4223937f-0c3e-41d0-a5a8-b6759b06793e runid=0c3cb5fe719b4a42e8f93e7cab6649d77fab8b17 read=15356 ch=512 start_time=2023-01-02T19:55:37.362724+02:00 flow_cell_id=FAV83619 protocol_group_id=Trial_20_MMPD250 sample_id=no_sample barcode=barcode02 barcode_alias=barcode02 parent_read_id=4223937f-0c3e-41d0-a5a8-b6759b06793e basecall_model_version_id=2021-05-17_dna_r9.4.1_minion_384_d37a2ab9	38700	13143	38548	25406	0.961033	28494.9	27283	11417	51224
0328e79a-3abc-49be-abb2-71033907ed00 runid=0c3cb5fe719b4a42e8f93e7cab6649d77fab8b17 read=72740 ch=263 start_time=2023-01-03T04:19:43.362724+02:00 flow_cell_id=FAV83619 protocol_group_id=Trial_20_MMPD250 sample_id=no_sample barcode=unclassified barcode_alias=unclassified parent_read_id=0328e79a-3abc-49be-abb2-71033907ed00 basecall_model_version_id=2021-05-17_dna_r9.4.1_minion_384_d37a2ab9	38684	1024	38588	37565	0.952509	28521.1	27339.5	11344.5	51178.5
36b276b3-c171-434d-ba6b-4beffbc89de3 runid=0c3cb5fe719b4a42e8f93e7cab6649d77fab8b17 read=78046 ch=165 start_time=2023-01-03T05:17:36.362724+02:00 flow_cell_id=FAV83619 protocol_group_id=Trial_20_MMPD250 sample_id=no_sample barcode=unclassified barcode_alias=unclassified parent_read_id=36b276b3-c171-434d-ba6b-4beffbc89de3 basecall_model_version_id=2021-05-17_dna_r9.4.1_minion_384_d37a2ab9	38668	19639	38580	18942	0.864059	28493.5	27283	11385	51133
71006290-86cc-4484-bf65-7d471ec42932 runid=0c3cb5fe719b4a42e8f93e7cab6649d77fab8b17 read=14821 ch=327 start_time=2023-01-02T20:14:56.362724+02:00 flow_cell_id=FAV83619 protocol_group_id=Trial_20_MMPD250 sample_id=no_sample barcode=unclassified barcode_alias=unclassified parent_read_id=71006290-86cc-4484-bf65-7d471ec42932 basecall_model_version_id=2021-05-17_dna_r9.4.1_minion_384_d37a2ab9	38514	7943	38358	30416	0.954563	28499	27339.5	11174.5	51095
00f447d4-ffe9-4579-95ad-3e052af5fa1b runid=0c3cb5fe719b4a42e8f93e7cab6649d77fab8b17 read=20951 ch=414 start_time=2023-01-02T21:02:40.362724+02:00 flow_cell_id=FAV83619 protocol_group_id=Trial_20_MMPD250 sample_id=no_sample barcode=barcode02 barcode_alias=barcode02 parent_read_id=00f447d4-ffe9-4579-95ad-3e052af5fa1b basecall_model_version_id=2021-05-17_dna_r9.4.1_minion_384_d37a2ab9	38495	6457	38350	31894	0.930269	28508.7	27396	11099	51057
5d8b7b23-c221-4e91-89b5-3d485c61febe runid=0c3cb5fe719b4a42e8f93e7cab6649d77fab8b17 read=60142 ch=420 start_time=2023-01-03T12:05:57.362724+02:00 flow_cell_id=FAV83619 protocol_group_id=Trial_20_MMPD250 sample_id=no_sample barcode=barcode02 barcode_alias=barcode02 parent_read_id=5d8b7b23-c221-4e91-89b5-3d485c61febe basecall_model_version_id=2021-05-17_dna_r9.4.1_minion_384_d37a2ab9	38464	4005	38379	34375	0.928698	28525.5	27417	11047	51034
395e9d8c-cc6f-470d-8ad0-d8829344a37f runid=0c3cb5fe719b4a42e8f93e7cab6649d77fab8b17 read=33855 ch=192 start_time=2023-01-02T23:23:51.362724+02:00 flow_cell_id=FAV83619 protocol_group_id=Trial_20_MMPD250 sample_id=no_sample barcode=barcode02 barcode_alias=barcode02 parent_read_id=395e9d8c-cc6f-470d-8ad0-d8829344a37f basecall_model_version_id=2021-05-17_dna_r9.4.1_minion_384_d37a2ab9	38448	1021	38366	37346	0.913886	28550.6	27438	11010	51011
96001d95-3bbf-4343-9825-7a04760cf3ef runid=0c3cb5fe719b4a42e8f93e7cab6649d77fab8b17 read=68389 ch=326 start_time=2023-01-03T05:52:21.362724+02:00 flow_cell_id=FAV83619 protocol_group_id=Trial_20_MMPD250 sample_id=no_sample barcode=barcode02 barcode_alias=barcode02 parent_read_id=96001d95-3bbf-4343-9825-7a04760cf3ef basecall_model_version_id=2021-05-17_dna_r9.4.1_minion_384_d37a2ab9	38248	10529	38166	27638	0.909762	28548	27538	10710	50927
5b838c47-8fd9-4191-a9d4-f32a5ad3d183 runid=0c3cb5fe719b4a42e8f93e7cab6649d77fab8b17 read=67966 ch=92 start_time=2023-01-03T04:00:28.362724+02:00 flow_cell_id=FAV83619 protocol_group_id=Trial_20_MMPD250 sample_id=no_sample barcode=barcode02 barcode_alias=barcode02 parent_read_id=5b838c47-8fd9-4191-a9d4-f32a5ad3d183 basecall_model_version_id=2021-05-17_dna_r9.4.1_minion_384_d37a2ab9	38186	23243	38100	14858	0.952416	28509.2	27438	10748	50843
4796f5ff-dfe7-4892-9f6c-57acceeb1949 runid=0c3cb5fe719b4a42e8f93e7cab6649d77fab8b17 read=123060 ch=24 start_time=2023-01-03T12:39:13.362724+02:00 flow_cell_id=FAV83619 protocol_group_id=Trial_20_MMPD250 sample_id=no_sample barcode=unclassified barcode_alias=unclassified parent_read_id=4796f5ff-dfe7-4892-9f6c-57acceeb1949 basecall_model_version_id=2021-05-17_dna_r9.4.1_minion_384_d37a2ab9	38053	829	37974	37146	0.648307	28533.6	27538	10515	50832
de16025d-25e1-4a70-9f64-7274bdc41886 runid=0c3cb5fe719b4a42e8f93e7cab6649d77fab8b17 read=51246 ch=124 start_time=2023-01-03T01:51:31.362724+02:00 flow_cell_id=FAV83619 protocol_group_id=Trial_20_MMPD250 sample_id=no_sample barcode=unclassified barcode_alias=unclassified parent_read_id=de16025d-25e1-4a70-9f64-7274bdc41886 basecall_model_version_id=2021-05-17_dna_r9.4.1_minion_384_d37a2ab9	38013	1	37895	37895	0.899881	28560	27638	10375	50821	*
41e53533-270b-4268-9153-1b36fc8963ba runid=0c3cb5fe719b4a42e8f93e7cab6649d77fab8b17 read=47379 ch=58 start_time=2023-01-03T03:07:07.362724+02:00 flow_cell_id=FAV83619 protocol_group_id=Trial_20_MMPD250 sample_id=no_sample barcode=unclassified barcode_alias=unclassified parent_read_id=41e53533-270b-4268-9153-1b36fc8963ba basecall_model_version_id=2021-05-17_dna_r9.4.1_minion_384_d37a2ab9	37999	4	37882	37879	0.772935	28586.2	27665	10334	50718.5	*
6bffb034-8e88-48c3-a85b-160498f4df4d runid=0c3cb5fe719b4a42e8f93e7cab6649d77fab8b17 read=52015 ch=107 start_time=2023-01-03T03:50:20.362724+02:00 flow_cell_id=FAV83619 protocol_group_id=Trial_20_MMPD250 sample_id=no_sample barcode=unclassified barcode_alias=unclassified parent_read_id=6bffb034-8e88-48c3-a85b-160498f4df4d basecall_model_version_id=2021-05-17_dna_r9.4.1_minion_384_d37a2ab9	37841	4814	37766	32953	0.799472	28598.4	27692	10149	50616
22c79bbe-8c2f-4e2b-8621-6b022a2c12cf runid=0c3cb5fe719b4a42e8f93e7cab6649d77fab8b17 read=123022 ch=189 start_time=2023-01-03T09:51:55.362724+02:00 flow_cell_id=FAV83619 protocol_group_id=Trial_20_MMPD250 sample_id=no_sample barcode=barcode02 barcode_alias=barcode02 parent_read_id=22c79bbe-8c2f-4e2b-8621-6b022a2c12cf basecall_model_version_id=2021-05-17_dna_r9.4.1_minion_384_d37a2ab9	37621	13906	37455	23550	0.870403	28584.3	27665	9956	50599.5
33808e38-928b-4143-a692-fccc3db0cb06 runid=0c3cb5fe719b4a42e8f93e7cab6649d77fab8b17 read=23676 ch=508 start_time=2023-01-02T21:26:04.362724+02:00 flow_cell_id=FAV83619 protocol_group_id=Trial_20_MMPD250 sample_id=no_sample barcode=barcode02 barcode_alias=barcode02 parent_read_id=33808e38-928b-4143-a692-fccc3db0cb06 basecall_model_version_id=2021-05-17_dna_r9.4.1_minion_384_d37a2ab9	37481	22233	37396	15164	0.936956	28546.9	27638	9843	50583
bc2b69e4-3484-42c3-91e8-f229c6d5d0c6 runid=0c3cb5fe719b4a42e8f93e7cab6649d77fab8b17 read=153965 ch=288 start_time=2023-01-03T15:31:12.362724+02:00 flow_cell_id=FAV83619 protocol_group_id=Trial_20_MMPD250 sample_id=no_sample barcode=unclassified barcode_alias=unclassified parent_read_id=bc2b69e4-3484-42c3-91e8-f229c6d5d0c6 basecall_model_version_id=2021-05-17_dna_r9.4.1_minion_384_d37a2ab9	37467	33918	37390	3473	0.953354	28477.3	27538	9929	50564
d040afa3-5fe2-48eb-995e-eef3a0a5b75a runid=0c3cb5fe719b4a42e8f93e7cab6649d77fab8b17 read=12081 ch=175 start_time=2023-01-02T19:42:15.362724+02:00 flow_cell_id=FAV83619 protocol_group_id=Trial_20_MMPD250 sample_id=no_sample barcode=barcode02 barcode_alias=barcode02 parent_read_id=d040afa3-5fe2-48eb-995e-eef3a0a5b75a basecall_model_version_id=2021-05-17_dna_r9.4.1_minion_384_d37a2ab9	37466	13708	37379	23672	0.957672	28464	27438	10028	50545
f299f29a-706c-49db-a099-e47f928c80b6 runid=0c3cb5fe719b4a42e8f93e7cab6649d77fab8b17 read=107482 ch=77 start_time=2023-01-03T09:44:09.362724+02:00 flow_cell_id=FAV83619 protocol_group_id=Trial_20_MMPD250 sample_id=no_sample barcode=unclassified barcode_alias=unclassified parent_read_id=f299f29a-706c-49db-a099-e47f928c80b6 basecall_model_version_id=2021-05-17_dna_r9.4.1_minion_384_d37a2ab9	37303	4307	37177	32871	0.926318	28476.1	27538	9765	50402
e301050c-2a45-4c64-96df-2a32fe67714b runid=0c3cb5fe719b4a42e8f93e7cab6649d77fab8b17 read=22772 ch=249 start_time=2023-01-02T23:01:58.362724+02:00 flow_cell_id=FAV83619 protocol_group_id=Trial_20_MMPD250 sample_id=no_sample barcode=barcode02 barcode_alias=barcode02 parent_read_id=e301050c-2a45-4c64-96df-2a32fe67714b basecall_model_version_id=2021-05-17_dna_r9.4.1_minion_384_d37a2ab9	37214	1	37086	37086	0.925686	28499.9	27638	9576	50259	*
6d08e949-6c18-4308-97de-f3aff0595f88 runid=0c3cb5fe719b4a42e8f93e7cab6649d77fab8b17 read=78693 ch=471 start_time=2023-01-03T06:45:35.362724+02:00 flow_cell_id=FAV83619 protocol_group_id=Trial_20_MMPD250 sample_id=no_sample barcode=barcode06 barcode_alias=barcode06 parent_read_id=6d08e949-6c18-4308-97de-f3aff0595f88 basecall_model_version_id=2021-05-17_dna_r9.4.1_minion_384_d37a2ab9	37192	14361	37049	22689	0.772753	28483.9	27538	9654	50215.5
fb0db06a-e5c8-42df-8754-b2065d6f293f runid=0c3cb5fe719b4a42e8f93e7cab6649d77fab8b17 read=28171 ch=477 start_time=2023-01-02T22:20:49.362724+02:00 flow_cell_id=FAV83619 protocol_group_id=Trial_20_MMPD250 sample_id=no_sample barcode=barcode02 barcode_alias=barcode02 parent_read_id=fb0db06a-e5c8-42df-8754-b2065d6f293f basecall_model_version_id=2021-05-17_dna_r9.4.1_minion_384_d37a2ab9	37154	13008	37068	24061	0.897178	28471.8	27438	9716	50172
032a3811-7e31-44b5-ae96-a22b4636bdd9 runid=0c3cb5fe719b4a42e8f93e7cab6649d77fab8b17 read=48862 ch=316 start_time=2023-01-03T00:54:54.362724+02:00 flow_cell_id=FAV83619 protocol_group_id=Trial_20_MMPD250 sample_id=no_sample barcode=barcode02 barcode_alias=barcode02 parent_read_id=032a3811-7e31-44b5-ae96-a22b4636bdd9 basecall_model_version_id=2021-05-17_dna_r9.4.1_minion_384_d37a2ab9	37116	18437	37000	18564	0.959869	28444.7	27417	9699	50114.5
4653715e-a46e-415f-8f28-c3b99a4230a6 runid=0c3cb5fe719b4a42e8f93e7cab6649d77fab8b17 read=67046 ch=420 start_time=2023-01-03T13:02:06.362724+02:00 flow_cell_id=FAV83619 protocol_group_id=Trial_20_MMPD250 sample_id=no_sample barcode=unclassified barcode_alias=unclassified parent_read_id=4653715e-a46e-415f-8f28-c3b99a4230a6 basecall_model_version_id=2021-05-17_dna_r9.4.1_minion_384_d37a2ab9	37105	18641	36991	18351	0.964198	28417.2	27396	9709	50057
36cc300f-146d-495b-8ea4-97cee21b6af3 runid=0c3cb5fe719b4a42e8f93e7cab6649d77fab8b17 read=112801 ch=117 start_time=2023-01-03T13:37:22.362724+02:00 flow_cell_id=FAV83619 protocol_group_id=Trial_20_MMPD250 sample_id=no_sample barcode=unclassified barcode_alias=unclassified parent_read_id=36cc300f-146d-495b-8ea4-97cee21b6af3 basecall_model_version_id=2021-05-17_dna_r9.4.1_minion_384_d37a2ab9	37088	5	36999	36995	0.909015	28440.5	27417	9671	49986.5	*
6a90b58d-66b6-40bc-8e25-94c593b9fba5 runid=0c3cb5fe719b4a42e8f93e7cab6649d77fab8b17 read=43529 ch=311 start_time=2023-01-03T00:37:02.362724+02:00 flow_cell_id=FAV83619 protocol_group_id=Trial_20_MMPD250 sample_id=no_sample barcode=unclassified barcode_alias=unclassified parent_read_id=6a90b58d-66b6-40bc-8e25-94c593b9fba5 basecall_model_version_id=2021-05-17_dna_r9.4.1_minion_384_d37a2ab9	37049	2	36981	36980	0.962737	28463.7	27438	9611	49916	*
70ad2705-fb45-4964-94b7-03d76b738fe0 runid=0c3cb5fe719b4a42e8f93e7cab6649d77fab8b17 read=69965 ch=122 start_time=2023-01-03T04:49:17.362724+02:00 flow_cell_id=FAV83619 protocol_group_id=Trial_20_MMPD250 sample_id=no_sample barcode=unclassified barcode_alias=unclassified parent_read_id=70ad2705-fb45-4964-94b7-03d76b738fe0 basecall_model_version_id=2021-05-17_dna_r9.4.1_minion_384_d37a2ab9	36930	16104	36770	20667	0.907243	28442.6	27417	9513	49811
0f7017c0-211d-4711-9944-54aa5fc559d2 runid=0c3cb5fe719b4a42e8f93e7cab6649d77fab8b17 read=34745 ch=21 start_time=2023-01-02T23:00:01.362724+02:00 flow_cell_id=FAV83619 protocol_group_id=Trial_20_MMPD250 sample_id=no_sample barcode=barcode02 barcode_alias=barcode02 parent_read_id=0f7017c0-211d-4711-9944-54aa5fc559d2 basecall_model_version_id=2021-05-17_dna_r9.4.1_minion_384_d37a2ab9	36861	3	36776	36774	0.857073	28465	27438	9423	49706	*
8035bc2c-91ea-46c3-890e-99daaf3ba07b runid=0c3cb5fe719b4a42e8f93e7cab6649d77fab8b17 read=150451 ch=224 start_time=2023-01-03T14:24:29.362724+02:00 flow_cell_id=FAV83619 protocol_group_id=Trial_20_MMPD250 sample_id=no_sample barcode=barcode02 barcode_alias=barcode02 parent_read_id=8035bc2c-91ea-46c3-890e-99daaf3ba07b basecall_model_version_id=2021-05-17_dna_r9.4.1_minion_384_d37a2ab9	36800	5	36697	36693	0.923609	28487.2	27538	9262	49698	*
02e0f768-21fa-4175-b59d-5ccb91b611e3 runid=0c3cb5fe719b4a42e8f93e7cab6649d77fab8b17 read=26623 ch=481 start_time=2023-01-03T01:06:18.362724+02:00 flow_cell_id=FAV83619 protocol_group_id=Trial_20_MMPD250 sample_id=no_sample barcode=barcode02 barcode_alias=barcode02 parent_read_id=02e0f768-21fa-4175-b59d-5ccb91b611e3 basecall_model_version_id=2021-05-17_dna_r9.4.1_minion_384_d37a2ab9	36770	24535	36689	12155	0.963719	28443.4	27438	9332	49690
5dbb8d9b-dccc-4b9a-82eb-959563c76278 runid=0c3cb5fe719b4a42e8f93e7cab6649d77fab8b17 read=96974 ch=34 start_time=2023-01-03T06:41:56.362724+02:00 flow_cell_id=FAV83619 protocol_group_id=Trial_20_MMPD250 sample_id=no_sample barcode=barcode01 barcode_alias=barcode01 parent_read_id=5dbb8d9b-dccc-4b9a-82eb-959563c76278 basecall_model_version_id=2021-05-17_dna_r9.4.1_minion_384_d37a2ab9	36676	213	36594	36382	0.921555	28464.6	27538	9138	49664
bf1c8487-8c80-4258-90ab-6416d3a4712c runid=0c3cb5fe719b4a42e8f93e7cab6649d77fab8b17 read=89451 ch=408 start_time=2023-01-03T07:32:06.362724+02:00 flow_cell_id=FAV83619 protocol_group_id=Trial_20_MMPD250 sample_id=no_sample barcode=unclassified barcode_alias=unclassified parent_read_id=bf1c8487-8c80-4258-90ab-6416d3a4712c basecall_model_version_id=2021-05-17_dna_r9.4.1_minion_384_d37a2ab9	36661	204	36580	36377	0.78918	28485.7	27638	9023	49638
717fa5b0-2e07-4f82-ab6a-57090678a072 runid=0c3cb5fe719b4a42e8f93e7cab6649d77fab8b17 read=33317 ch=491 start_time=2023-01-02T22:36:15.362724+02:00 flow_cell_id=FAV83619 protocol_group_id=Trial_20_MMPD250 sample_id=no_sample barcode=barcode02 barcode_alias=barcode02 parent_read_id=717fa5b0-2e07-4f82-ab6a-57090678a072 basecall_model_version_id=2021-05-17_dna_r9.4.1_minion_384_d37a2ab9	36600	16563	36489	19927	0.93416	28462.9	27538	9062	49606
547b41c0-08b5-4411-84e1-f034276bf9c2 runid=0c3cb5fe719b4a42e8f93e7cab6649d77fab8b17 read=112078 ch=37 start_time=2023-01-03T10:08:15.362724+02:00 flow_cell_id=FAV83619 protocol_group_id=Trial_20_MMPD250 sample_id=no_sample barcode=barcode02 barcode_alias=barcode02 parent_read_id=547b41c0-08b5-4411-84e1-f034276bf9c2 basecall_model_version_id=2021-05-17_dna_r9.4.1_minion_384_d37a2ab9	36585	11638	36404	24767	0.928655	28453.1	27438	9147	49574
ec5462a3-c6d9-4255-812f-b5508fbe178d runid=0c3cb5fe719b4a42e8f93e7cab6649d77fab8b17 read=137711 ch=221 start_time=2023-01-03T13:28:30.362724+02:00 flow_cell_id=FAV83619 protocol_group_id=Trial_20_MMPD250 sample_id=no_sample barcode=unclassified barcode_alias=unclassified parent_read_id=ec5462a3-c6d9-4255-812f-b5508fbe178d basecall_model_version_id=2021-05-17_dna_r9.4.1_minion_384_d37a2ab9	36565	3226	36489	33264	0.953944	28465.9	27538	9027	49559
a3ef0080-1ec9-436f-aeba-11ef6ed2a07e runid=0c3cb5fe719b4a42e8f93e7cab6649d77fab8b17 read=45253 ch=372 start_time=2023-01-03T00:58:35.362724+02:00 flow_cell_id=FAV83619 protocol_group_id=Trial_20_MMPD250 sample_id=no_sample barcode=barcode02 barcode_alias=barcode02 parent_read_id=a3ef0080-1ec9-436f-aeba-11ef6ed2a07e basecall_model_version_id=2021-05-17_dna_r9.4.1_minion_384_d37a2ab9	36510	5401	36343	30943	0.936949	28472.4	27638	8872	49544
f5aef28f-2131-44c9-b0c6-9b4623b24d9d runid=0c3cb5fe719b4a42e8f93e7cab6649d77fab8b17 read=108740 ch=153 start_time=2023-01-03T14:37:28.362724+02:00 flow_cell_id=FAV83619 protocol_group_id=Trial_20_MMPD250 sample_id=no_sample barcode=barcode02 barcode_alias=barcode02 parent_read_id=f5aef28f-2131-44c9-b0c6-9b4623b24d9d basecall_model_version_id=2021-05-17_dna_r9.4.1_minion_384_d37a2ab9	36483	14	36399	36386	0.90194	28493.2	27665	8818	49480.5	*
dc3003c5-36b4-4eab-a6f2-7e3332528115 runid=0c3cb5fe719b4a42e8f93e7cab6649d77fab8b17 read=24958 ch=107 start_time=2023-01-02T21:30:04.362724+02:00 flow_cell_id=FAV83619 protocol_group_id=Trial_20_MMPD250 sample_id=no_sample barcode=barcode02 barcode_alias=barcode02 parent_read_id=dc3003c5-36b4-4eab-a6f2-7e3332528115 basecall_model_version_id=2021-05-17_dna_r9.4.1_minion_384_d37a2ab9	36453	10703	36369	25667	0.899287	28485.8	27638	8815	49417
68cac779-16b0-4c04-be67-832949132256 runid=0c3cb5fe719b4a42e8f93e7cab6649d77fab8b17 read=50206 ch=156 start_time=2023-01-03T04:01:14.362724+02:00 flow_cell_id=FAV83619 protocol_group_id=Trial_20_MMPD250 sample_id=no_sample barcode=barcode02 barcode_alias=barcode02 parent_read_id=68cac779-16b0-4c04-be67-832949132256 basecall_model_version_id=2021-05-17_dna_r9.4.1_minion_384_d37a2ab9	36439	5	36353	36349	0.890726	28506.4	27665	8774	49353	*
ec4b8f2e-d1ed-423a-bce6-f9edef018d47 runid=0c3cb5fe719b4a42e8f93e7cab6649d77fab8b17 read=40197 ch=162 start_time=2023-01-03T02:00:06.362724+02:00 flow_cell_id=FAV83619 protocol_group_id=Trial_20_MMPD250 sample_id=no_sample barcode=barcode02 barcode_alias=barcode02 parent_read_id=ec4b8f2e-d1ed-423a-bce6-f9edef018d47 basecall_model_version_id=2021-05-17_dna_r9.4.1_minion_384_d37a2ab9	36415	7201	36300	29100	0.938213	28507.9	27692	8723	49289
e01c2212-bd3a-45c1-96ed-5c3b3cb1e9ad runid=0c3cb5fe719b4a42e8f93e7cab6649d77fab8b17 read=122246 ch=288 start_time=2023-01-03T11:23:38.362724+02:00 flow_cell_id=FAV83619 protocol_group_id=Trial_20_MMPD250 sample_id=no_sample barcode=barcode02 barcode_alias=barcode02 parent_read_id=e01c2212-bd3a-45c1-96ed-5c3b3cb1e9ad basecall_model_version_id=2021-05-17_dna_r9.4.1_minion_384_d37a2ab9	36412	12667	36262	23596	0.925962	28495.1	27665	8747	49275
8f08c759-fa10-45fc-a133-2498f5b23036 runid=0c3cb5fe719b4a42e8f93e7cab6649d77fab8b17 read=121788 ch=288 start_time=2023-01-03T11:19:06.362724+02:00 flow_cell_id=FAV83619 protocol_group_id=Trial_20_MMPD250 sample_id=no_sample barcode=barcode02 barcode_alias=barcode02 parent_read_id=8f08c759-fa10-45fc-a133-2498f5b23036 basecall_model_version_id=2021-05-17_dna_r9.4.1_minion_384_d37a2ab9	36277	3701	36200	32500	0.927815	28505.5	27692	8585	49261
30869ad5-a84a-4dd7-8ce9-4d6b52619993 runid=0c3cb5fe719b4a42e8f93e7cab6649d77fab8b17 read=55592 ch=152 start_time=2023-01-03T03:22:53.362724+02:00 flow_cell_id=FAV83619 protocol_group_id=Trial_20_MMPD250 sample_id=no_sample barcode=barcode02 barcode_alias=barcode02 parent_read_id=30869ad5-a84a-4dd7-8ce9-4d6b52619993 basecall_model_version_id=2021-05-17_dna_r9.4.1_minion_384_d37a2ab9	36233	7	36155	36149	0.959197	28525.3	27770.5	8462.5	49211.5	*
cd790b2d-236d-4f9f-bd4e-8c949d6e4e47 runid=0c3cb5fe719b4a42e8f93e7cab6649d77fab8b17 read=26039 ch=123 start_time=2023-01-02T23:22:53.362724+02:00 flow_cell_id=FAV83619 protocol_group_id=Trial_20_MMPD250 sample_id=no_sample barcode=barcode02 barcode_alias=barcode02 parent_read_id=cd790b2d-236d-4f9f-bd4e-8c949d6e4e47 basecall_model_version_id=2021-05-17_dna_r9.4.1_minion_384_d37a2ab9	36206	11817	36046	24230	0.820182	28514.3	27692	8514	49162
635b4f55-2e22-4412-9b17-fdefe5ff7dcd runid=0c3cb5fe719b4a42e8f93e7cab6649d77fab8b17 read=43527 ch=388 start_time=2023-01-03T07:34:21.362724+02:00 flow_cell_id=FAV83619 protocol_group_id=Trial_20_MMPD250 sample_id=no_sample barcode=barcode02 barcode_alias=barcode02 parent_read_id=635b4f55-2e22-4412-9b17-fdefe5ff7dcd basecall_model_version_id=2021-05-17_dna_r9.4.1_minion_384_d37a2ab9	36192	953	36068	35116	0.756521	28531.3	27770.5	8421.5	49156
4df1de7f-8da1-4f3c-8510-2e2c3e0e9437 runid=0c3cb5fe719b4a42e8f93e7cab6649d77fab8b17 read=101909 ch=307 start_time=2023-01-03T15:00:49.362724+02:00 flow_cell_id=FAV83619 protocol_group_id=Trial_20_MMPD250 sample_id=no_sample barcode=barcode02 barcode_alias=barcode02 parent_read_id=4df1de7f-8da1-4f3c-8510-2e2c3e0e9437 basecall_model_version_id=2021-05-17_dna_r9.4.1_minion_384_d37a2ab9	36191	12356	36100	23745	0.963361	28519	27692	8499	49150
919a754e-aa4b-460e-9af0-d27a6302cc94 runid=0c3cb5fe719b4a42e8f93e7cab6649d77fab8b17 read=44823 ch=439 start_time=2023-01-02T23:39:34.362724+02:00 flow_cell_id=FAV83619 protocol_group_id=Trial_20_MMPD250 sample_id=no_sample barcode=barcode02 barcode_alias=barcode02 parent_read_id=919a754e-aa4b-460e-9af0-d27a6302cc94 basecall_model_version_id=2021-05-17_dna_r9.4.1_minion_384_d37a2ab9	36156	13401	36075	22675	0.901698	28504	27665	8491	49093
e0825c93-e20c-4677-a732-fa06e76728e4 runid=0c3cb5fe719b4a42e8f93e7cab6649d77fab8b17 read=117135 ch=138 start_time=2023-01-03T13:59:53.362724+02:00 flow_cell_id=FAV83619 protocol_group_id=Trial_20_MMPD250 sample_id=no_sample barcode=barcode02 barcode_alias=barcode02 parent_read_id=e0825c93-e20c-4677-a732-fa06e76728e4 basecall_model_version_id=2021-05-17_dna_r9.4.1_minion_384_d37a2ab9	36075	19716	35991	16276	0.850393	28472.7	27638	8437	49036
e9ed075d-4ec4-49db-94b5-d8b753fbc2dc runid=0c3cb5fe719b4a42e8f93e7cab6649d77fab8b17 read=48978 ch=39 start_time=2023-01-03T01:11:45.362724+02:00 flow_cell_id=FAV83619 protocol_group_id=Trial_20_MMPD250 sample_id=no_sample barcode=barcode02 barcode_alias=barcode02 parent_read_id=e9ed075d-4ec4-49db-94b5-d8b753fbc2dc basecall_model_version_id=2021-05-17_dna_r9.4.1_minion_384_d37a2ab9	35941	19340	35861	16522	0.952488	28442.2	27538	8403	49024.5
2d8d302f-ef86-4fa3-a889-08088af3e0c3 runid=0c3cb5fe719b4a42e8f93e7cab6649d77fab8b17 read=50315 ch=361 start_time=2023-01-03T01:58:07.362724+02:00 flow_cell_id=FAV83619 protocol_group_id=Trial_20_MMPD250 sample_id=no_sample barcode=unclassified barcode_alias=unclassified parent_read_id=2d8d302f-ef86-4fa3-a889-08088af3e0c3 basecall_model_version_id=2021-05-17_dna_r9.4.1_minion_384_d37a2ab9	35921	15523	35839	20317	0.901757	28421.5	27438	8483	49013
b2de80ec-af7a-4541-a071-1cfbd992690e runid=0c3cb5fe719b4a42e8f93e7cab6649d77fab8b17 read=43066 ch=52 start_time=2023-01-03T00:16:03.362724+02:00 flow_cell_id=FAV83619 protocol_group_id=Trial_20_MMPD250 sample_id=no_sample barcode=unclassified barcode_alias=unclassified parent_read_id=b2de80ec-af7a-4541-a071-1cfbd992690e basecall_model_version_id=2021-05-17_dna_r9.4.1_minion_384_d37a2ab9	35916	790	35800	35011	0.940419	28438.3	27538	8378	48937
f8eff12f-f235-43f2-ab8e-183ef3f55dbf runid=0c3cb5fe719b4a42e8f93e7cab6649d77fab8b17 read=56138 ch=368 start_time=2023-01-03T02:00:29.362724+02:00 flow_cell_id=FAV83619 protocol_group_id=Trial_20_MMPD250 sample_id=no_sample barcode=unclassified barcode_alias=unclassified parent_read_id=f8eff12f-f235-43f2-ab8e-183ef3f55dbf basecall_model_version_id=2021-05-17_dna_r9.4.1_minion_384_d37a2ab9	35897	4116	35700	31585	0.94871	28446.2	27638	8259	48861
9bc0c67d-44fc-47d4-bf13-4b2ffc6ff1d3 runid=0c3cb5fe719b4a42e8f93e7cab6649d77fab8b17 read=105057 ch=370 start_time=2023-01-03T11:03:49.362724+02:00 flow_cell_id=FAV83619 protocol_group_id=Trial_20_MMPD250 sample_id=no_sample barcode=unclassified barcode_alias=unclassified parent_read_id=9bc0c67d-44fc-47d4-bf13-4b2ffc6ff1d3 basecall_model_version_id=2021-05-17_dna_r9.4.1_minion_384_d37a2ab9	35863	301	35782	35482	0.955132	28464	27665	8198	48815
ba40122d-b2f3-4f2d-b660-0af242972356 runid=0c3cb5fe719b4a42e8f93e7cab6649d77fab8b17 read=62619 ch=68 start_time=2023-01-03T06:41:39.362724+02:00 flow_cell_id=FAV83619 protocol_group_id=Trial_20_MMPD250 sample_id=no_sample barcode=barcode02 barcode_alias=barcode02 parent_read_id=ba40122d-b2f3-4f2d-b660-0af242972356 basecall_model_version_id=2021-05-17_dna_r9.4.1_minion_384_d37a2ab9	35729	15454	35649	20196	0.969103	28443.2	27638	8091	48769
4b240315-7e79-4a6d-a323-499093b5d2df runid=0c3cb5fe719b4a42e8f93e7cab6649d77fab8b17 read=26865 ch=80 start_time=2023-01-02T23:18:43.362724+02:00 flow_cell_id=FAV83619 protocol_group_id=Trial_20_MMPD250 sample_id=no_sample barcode=unclassified barcode_alias=unclassified parent_read_id=4b240315-7e79-4a6d-a323-499093b5d2df basecall_model_version_id=2021-05-17_dna_r9.4.1_minion_384_d37a2ab9	35700	14204	35566	21363	0.963441	28425.4	27538	8162	48704.5
1bed61fb-9a7e-401c-bb1f-05d45e1f5936 runid=0c3cb5fe719b4a42e8f93e7cab6649d77fab8b17 read=43618 ch=218 start_time=2023-01-03T00:31:29.362724+02:00 flow_cell_id=FAV83619 protocol_group_id=Trial_20_MMPD250 sample_id=no_sample barcode=barcode02 barcode_alias=barcode02 parent_read_id=1bed61fb-9a7e-401c-bb1f-05d45e1f5936 basecall_model_version_id=2021-05-17_dna_r9.4.1_minion_384_d37a2ab9	35634	20435	35547	15113	0.946668	28392	27438	8196	48640
d118df44-9d14-4842-9bbf-4b2501d52deb runid=0c3cb5fe719b4a42e8f93e7cab6649d77fab8b17 read=32215 ch=86 start_time=2023-01-03T01:41:49.362724+02:00 flow_cell_id=FAV83619 protocol_group_id=Trial_20_MMPD250 sample_id=no_sample barcode=barcode02 barcode_alias=barcode02 parent_read_id=d118df44-9d14-4842-9bbf-4b2501d52deb basecall_model_version_id=2021-05-17_dna_r9.4.1_minion_384_d37a2ab9	35545	2	35468	35467	0.958186	28409.7	27538	8007	48622.5	*
83a2df2e-f5ac-4bb3-9233-bbff2d0b4555 runid=0c3cb5fe719b4a42e8f93e7cab6649d77fab8b17 read=105959 ch=316 start_time=2023-01-03T09:57:23.362724+02:00 flow_cell_id=FAV83619 protocol_group_id=Trial_20_MMPD250 sample_id=no_sample barcode=barcode02 barcode_alias=barcode02 parent_read_id=83a2df2e-f5ac-4bb3-9233-bbff2d0b4555 basecall_model_version_id=2021-05-17_dna_r9.4.1_minion_384_d37a2ab9	35520	29103	35437	6335	0.957064	28354.7	27438	8082	48605
16b406c6-1154-4acc-bef6-1abe3de231ae runid=0c3cb5fe719b4a42e8f93e7cab6649d77fab8b17 read=52952 ch=305 start_time=2023-01-03T01:59:25.362724+02:00 flow_cell_id=FAV83619 protocol_group_id=Trial_20_MMPD250 sample_id=no_sample barcode=barcode02 barcode_alias=barcode02 parent_read_id=16b406c6-1154-4acc-bef6-1abe3de231ae basecall_model_version_id=2021-05-17_dna_r9.4.1_minion_384_d37a2ab9	35519	13464	35400	21937	0.950358	28338.7	27417	8102	48477
588ac962-234c-4884-9771-4e8eb7f00c05 runid=0c3cb5fe719b4a42e8f93e7cab6649d77fab8b17 read=50123 ch=229 start_time=2023-01-03T01:19:17.362724+02:00 flow_cell_id=FAV83619 protocol_group_id=Trial_20_MMPD250 sample_id=no_sample barcode=unclassified barcode_alias=unclassified parent_read_id=588ac962-234c-4884-9771-4e8eb7f00c05 basecall_model_version_id=2021-05-17_dna_r9.4.1_minion_384_d37a2ab9	35517	5356	35373	30018	0.958058	28342.9	27438	8079	48349
fa4ed39a-f617-49da-8393-76f61eb9f2e6 runid=0c3cb5fe719b4a42e8f93e7cab6649d77fab8b17 read=68909 ch=149 start_time=2023-01-03T03:50:15.362724+02:00 flow_cell_id=FAV83619 protocol_group_id=Trial_20_MMPD250 sample_id=no_sample barcode=barcode02 barcode_alias=barcode02 parent_read_id=fa4ed39a-f617-49da-8393-76f61eb9f2e6 basecall_model_version_id=2021-05-17_dna_r9.4.1_minion_384_d37a2ab9	35492	9065	35400	26336	0.937158	28337.9	27417	8075	48301.5
ab95c0e8-0c53-487c-b0fa-dd2c883f4d66 runid=0c3cb5fe719b4a42e8f93e7cab6649d77fab8b17 read=82083 ch=251 start_time=2023-01-03T05:42:23.362724+02:00 flow_cell_id=FAV83619 protocol_group_id=Trial_20_MMPD250 sample_id=no_sample barcode=barcode02 barcode_alias=barcode02 parent_read_id=ab95c0e8-0c53-487c-b0fa-dd2c883f4d66 basecall_model_version_id=2021-05-17_dna_r9.4.1_minion_384_d37a2ab9	35431	6209	35349	29141	0.959439	28339.9	27438	7993	48254
9c616e84-9c51-4706-9abe-9184770dc525 runid=0c3cb5fe719b4a42e8f93e7cab6649d77fab8b17 read=77109 ch=138 start_time=2023-01-03T08:17:46.362724+02:00 flow_cell_id=FAV83619 protocol_group_id=Trial_20_MMPD250 sample_id=no_sample barcode=barcode02 barcode_alias=barcode02 parent_read_id=9c616e84-9c51-4706-9abe-9184770dc525 basecall_model_version_id=2021-05-17_dna_r9.4.1_minion_384_d37a2ab9	35407	1223	35244	34022	0.866763	28353.9	27538	7869	48218
baaf33d5-0013-4811-ae68-27fb90e63a35 runid=0c3cb5fe719b4a42e8f93e7cab6649d77fab8b17 read=42514 ch=423 start_time=2023-01-03T00:43:49.362724+02:00 flow_cell_id=FAV83619 protocol_group_id=Trial_20_MMPD250 sample_id=no_sample barcode=barcode02 barcode_alias=barcode02 parent_read_id=baaf33d5-0013-4811-ae68-27fb90e63a35 basecall_model_version_id=2021-05-17_dna_r9.4.1_minion_384_d37a2ab9	35394	29048	35300	6253	0.949784	28299.6	27438	7956	48182
2f91888c-f2d8-4069-93b9-9d5133a212a5 runid=0c3cb5fe719b4a42e8f93e7cab6649d77fab8b17 read=24290 ch=439 start_time=2023-01-02T21:12:39.362724+02:00 flow_cell_id=FAV83619 protocol_group_id=Trial_20_MMPD250 sample_id=no_sample barcode=barcode02 barcode_alias=barcode02 parent_read_id=2f91888c-f2d8-4069-93b9-9d5133a212a5 basecall_model_version_id=2021-05-17_dna_r9.4.1_minion_384_d37a2ab9	35270	1	35185	35185	0.948245	28316.4	27538	7732	48131.5	*
a7e0eef5-9a95-4cc4-a90e-2f72a8357db1 runid=0c3cb5fe719b4a42e8f93e7cab6649d77fab8b17 read=20071 ch=476 start_time=2023-01-02T21:21:28.362724+02:00 flow_cell_id=FAV83619 protocol_group_id=Trial_20_MMPD250 sample_id=no_sample barcode=barcode02 barcode_alias=barcode02 parent_read_id=a7e0eef5-9a95-4cc4-a90e-2f72a8357db1 basecall_model_version_id=2021-05-17_dna_r9.4.1_minion_384_d37a2ab9	35215	13842	35100	21259	0.949245	28299.2	27438	7777	48081
a09673ad-8698-4f32-974e-37e15f864e39 runid=0c3cb5fe719b4a42e8f93e7cab6649d77fab8b17 read=96008 ch=480 start_time=2023-01-03T10:37:58.362724+02:00 flow_cell_id=FAV83619 protocol_group_id=Trial_20_MMPD250 sample_id=no_sample barcode=barcode02 barcode_alias=barcode02 parent_read_id=a09673ad-8698-4f32-974e-37e15f864e39 basecall_model_version_id=2021-05-17_dna_r9.4.1_minion_384_d37a2ab9	35196	15118	35014	19897	0.930693	28278.7	27417	7779	48055
8c50e5ab-624a-4b60-acfd-20cf1e4b4ac3 runid=0c3cb5fe719b4a42e8f93e7cab6649d77fab8b17 read=42307 ch=116 start_time=2023-01-03T00:24:18.362724+02:00 flow_cell_id=FAV83619 protocol_group_id=Trial_20_MMPD250 sample_id=no_sample barcode=unclassified barcode_alias=unclassified parent_read_id=8c50e5ab-624a-4b60-acfd-20cf1e4b4ac3 basecall_model_version_id=2021-05-17_dna_r9.4.1_minion_384_d37a2ab9	35144	2062	35071	33010	0.952954	28290.2	27438	7706	48029
eae5f4a3-84cf-466a-9457-4f46c289342d runid=0c3cb5fe719b4a42e8f93e7cab6649d77fab8b17 read=62920 ch=493 start_time=2023-01-03T03:15:50.362724+02:00 flow_cell_id=FAV83619 protocol_group_id=Trial_20_MMPD250 sample_id=no_sample barcode=unclassified barcode_alias=unclassified parent_read_id=eae5f4a3-84cf-466a-9457-4f46c289342d basecall_model_version_id=2021-05-17_dna_r9.4.1_minion_384_d37a2ab9	35024	9218	34939	25722	0.956807	28284	27417	7607	48027.5
8e544e1c-ef52-43f5-a80f-555e2b350a92 runid=0c3cb5fe719b4a42e8f93e7cab6649d77fab8b17 read=137401 ch=504 start_time=2023-01-03T14:39:36.362724+02:00 flow_cell_id=FAV83619 protocol_group_id=Trial_20_MMPD250 sample_id=no_sample barcode=unclassified barcode_alias=unclassified parent_read_id=8e544e1c-ef52-43f5-a80f-555e2b350a92 basecall_model_version_id=2021-05-17_dna_r9.4.1_minion_384_d37a2ab9	35018	8801	34954	26154	0.816854	28278.8	27396	7622	48026
08306f27-b61f-48bf-a70c-b9ed873ece87 runid=0c3cb5fe719b4a42e8f93e7cab6649d77fab8b17 read=43264 ch=378 start_time=2023-01-02T23:56:38.362724+02:00 flow_cell_id=FAV83619 protocol_group_id=Trial_20_MMPD250 sample_id=no_sample barcode=barcode02 barcode_alias=barcode02 parent_read_id=08306f27-b61f-48bf-a70c-b9ed873ece87 basecall_model_version_id=2021-05-17_dna_r9.4.1_minion_384_d37a2ab9	34981	5125	34892	29768	0.965365	28282.4	27417	7564	47980
fdd63bba-6946-4649-b4af-ac4c5af4d781 runid=0c3cb5fe719b4a42e8f93e7cab6649d77fab8b17 read=56546 ch=185 start_time=2023-01-03T04:49:33.362724+02:00 flow_cell_id=FAV83619 protocol_group_id=Trial_20_MMPD250 sample_id=no_sample barcode=unclassified barcode_alias=unclassified parent_read_id=fdd63bba-6946-4649-b4af-ac4c5af4d781 basecall_model_version_id=2021-05-17_dna_r9.4.1_minion_384_d37a2ab9	34962	11412	34887	23476	0.827441	28270.8	27396	7566	47934
b7b08c8d-9719-470b-b6dc-599a97c76919 runid=0c3cb5fe719b4a42e8f93e7cab6649d77fab8b17 read=32315 ch=110 start_time=2023-01-02T22:12:56.362724+02:00 flow_cell_id=FAV83619 protocol_group_id=Trial_20_MMPD250 sample_id=no_sample barcode=barcode02 barcode_alias=barcode02 parent_read_id=b7b08c8d-9719-470b-b6dc-599a97c76919 basecall_model_version_id=2021-05-17_dna_r9.4.1_minion_384_d37a2ab9	34940	1021	34843	33823	0.946161	28284.2	27417	7523	47916.5
2cb5865a-f5cc-4935-87a3-41d5187438c0 runid=0c3cb5fe719b4a42e8f93e7cab6649d77fab8b17 read=73487 ch=58 start_time=2023-01-03T08:21:32.362724+02:00 flow_cell_id=FAV83619 protocol_group_id=Trial_20_MMPD250 sample_id=no_sample barcode=barcode02 barcode_alias=barcode02 parent_read_id=2cb5865a-f5cc-4935-87a3-41d5187438c0 basecall_model_version_id=2021-05-17_dna_r9.4.1_minion_384_d37a2ab9	34930	23702	34845	11144	0.953877	28243.1	27396	7534	47899
6a7c3529-af6b-45e8-a3a9-835b95a08578 runid=0c3cb5fe719b4a42e8f93e7cab6649d77fab8b17 read=53467 ch=208 start_time=2023-01-03T01:34:52.362724+02:00 flow_cell_id=FAV83619 protocol_group_id=Trial_20_MMPD250 sample_id=no_sample barcode=barcode02 barcode_alias=barcode02 parent_read_id=6a7c3529-af6b-45e8-a3a9-835b95a08578 basecall_model_version_id=2021-05-17_dna_r9.4.1_minion_384_d37a2ab9	34899	19902	34800	14899	0.968253	28211.2	27339.5	7559.5	47849.5
3aeb68e5-5356-4938-99ac-1fa0cdcb6dda runid=0c3cb5fe719b4a42e8f93e7cab6649d77fab8b17 read=33443 ch=111 start_time=2023-01-03T01:32:28.362724+02:00 flow_cell_id=FAV83619 protocol_group_id=Trial_20_MMPD250 sample_id=no_sample barcode=barcode02 barcode_alias=barcode02 parent_read_id=3aeb68e5-5356-4938-99ac-1fa0cdcb6dda basecall_model_version_id=2021-05-17_dna_r9.4.1_minion_384_d37a2ab9	34893	6728	34800	28073	0.938553	28210.8	27396	7497	47800
270ba48b-abeb-4c31-bbb5-5f78c5f66c69 runid=0c3cb5fe719b4a42e8f93e7cab6649d77fab8b17 read=82570 ch=108 start_time=2023-01-03T06:20:52.362724+02:00 flow_cell_id=FAV83619 protocol_group_id=Trial_20_MMPD250 sample_id=no_sample barcode=unclassified barcode_alias=unclassified parent_read_id=270ba48b-abeb-4c31-bbb5-5f78c5f66c69 basecall_model_version_id=2021-05-17_dna_r9.4.1_minion_384_d37a2ab9	34890	10265	34747	24483	0.882653	28201.9	27339.5	7550.5	47692.5
29f3d126-ea12-4cbe-951a-822928f6f117 runid=0c3cb5fe719b4a42e8f93e7cab6649d77fab8b17 read=146871 ch=374 start_time=2023-01-03T13:50:29.362724+02:00 flow_cell_id=FAV83619 protocol_group_id=Trial_20_MMPD250 sample_id=no_sample barcode=barcode02 barcode_alias=barcode02 parent_read_id=29f3d126-ea12-4cbe-951a-822928f6f117 basecall_model_version_id=2021-05-17_dna_r9.4.1_minion_384_d37a2ab9	34824	460	34700	34241	0.933004	28216.3	27396	7428	47585
59bc1e05-c7dd-43e0-8a36-e30fdc522845 runid=0c3cb5fe719b4a42e8f93e7cab6649d77fab8b17 read=75652 ch=94 start_time=2023-01-03T07:08:53.362724+02:00 flow_cell_id=FAV83619 protocol_group_id=Trial_20_MMPD250 sample_id=no_sample barcode=unclassified barcode_alias=unclassified parent_read_id=59bc1e05-c7dd-43e0-8a36-e30fdc522845 basecall_model_version_id=2021-05-17_dna_r9.4.1_minion_384_d37a2ab9	34788	648	34692	34045	0.943252	28230.1	27417	7371	47525
94562e9b-1a3f-4815-a647-9c22444d9cea runid=0c3cb5fe719b4a42e8f93e7cab6649d77fab8b17 read=19891 ch=192 start_time=2023-01-02T21:18:27.362724+02:00 flow_cell_id=FAV83619 protocol_group_id=Trial_20_MMPD250 sample_id=no_sample barcode=unclassified barcode_alias=unclassified parent_read_id=94562e9b-1a3f-4815-a647-9c22444d9cea basecall_model_version_id=2021-05-17_dna_r9.4.1_minion_384_d37a2ab9	34775	7509	34688	27180	0.940986	28227.6	27396	7379	47465
4d3e3e7d-8048-42df-9106-3f6d73a0ef21 runid=0c3cb5fe719b4a42e8f93e7cab6649d77fab8b17 read=62558 ch=63 start_time=2023-01-03T07:41:13.362724+02:00 flow_cell_id=FAV83619 protocol_group_id=Trial_20_MMPD250 sample_id=no_sample barcode=unclassified barcode_alias=unclassified parent_read_id=4d3e3e7d-8048-42df-9106-3f6d73a0ef21 basecall_model_version_id=2021-05-17_dna_r9.4.1_minion_384_d37a2ab9	34491	5	34385	34381	0.867485	28242.1	27417	7074	47409	*
0a5d2f63-9d4e-4819-99b4-4e5c86634513 runid=0c3cb5fe719b4a42e8f93e7cab6649d77fab8b17 read=155814 ch=200 start_time=2023-01-03T15:20:12.362724+02:00 flow_cell_id=FAV83619 protocol_group_id=Trial_20_MMPD250 sample_id=no_sample barcode=unclassified barcode_alias=unclassified parent_read_id=0a5d2f63-9d4e-4819-99b4-4e5c86634513 basecall_model_version_id=2021-05-17_dna_r9.4.1_minion_384_d37a2ab9	34472	13553	34391	20839	0.919958	28224.7	27396	7076	47353
1c27a951-4742-49d2-8198-02d14b469c94 runid=0c3cb5fe719b4a42e8f93e7cab6649d77fab8b17 read=66024 ch=116 start_time=2023-01-03T04:34:31.362724+02:00 flow_cell_id=FAV83619 protocol_group_id=Trial_20_MMPD250 sample_id=no_sample barcode=unclassified barcode_alias=unclassified parent_read_id=1c27a951-4742-49d2-8198-02d14b469c94 basecall_model_version_id=2021-05-17_dna_r9.4.1_minion_384_d37a2ab9	34379	15315	34299	18985	0.948433	28203	27339.5	7039.5	47349
6c1428c8-65f9-4eb2-81d5-fba9f4c6191c runid=0c3cb5fe719b4a42e8f93e7cab6649d77fab8b17 read=103036 ch=374 start_time=2023-01-03T07:28:23.362724+02:00 flow_cell_id=FAV83619 protocol_group_id=Trial_20_MMPD250 sample_id=no_sample barcode=barcode02 barcode_alias=barcode02 parent_read_id=6c1428c8-65f9-4eb2-81d5-fba9f4c6191c basecall_model_version_id=2021-05-17_dna_r9.4.1_minion_384_d37a2ab9	34377	2	34297	34296	0.891649	28217.3	27396	6981	47345	*
d76a678e-2fbd-447d-8171-b23834603612 runid=0c3cb5fe719b4a42e8f93e7cab6649d77fab8b17 read=91709 ch=334 start_time=2023-01-03T07:29:05.362724+02:00 flow_cell_id=FAV83619 protocol_group_id=Trial_20_MMPD250 sample_id=no_sample barcode=barcode01 barcode_alias=barcode01 parent_read_id=d76a678e-2fbd-447d-8171-b23834603612 basecall_model_version_id=2021-05-17_dna_r9.4.1_minion_384_d37a2ab9	34344	8	34263	34256	0.901973	28231.4	27417	6927	47274.5	*
97bd222f-2eac-4ef0-b3a4-c1cd0dccee9e runid=0c3cb5fe719b4a42e8f93e7cab6649d77fab8b17 read=13498 ch=261 start_time=2023-01-02T19:54:38.362724+02:00 flow_cell_id=FAV83619 protocol_group_id=Trial_20_MMPD250 sample_id=no_sample barcode=unclassified barcode_alias=unclassified parent_read_id=97bd222f-2eac-4ef0-b3a4-c1cd0dccee9e basecall_model_version_id=2021-05-17_dna_r9.4.1_minion_384_d37a2ab9	34317	5601	34160	28560	0.871043	28232.2	27438	6879	47204
43d722e2-832b-4a35-bb39-cf175428c757 runid=0c3cb5fe719b4a42e8f93e7cab6649d77fab8b17 read=85208 ch=110 start_time=2023-01-03T02:46:52.362724+02:00 flow_cell_id=FAV83619 protocol_group_id=Trial_20_MMPD250 sample_id=no_sample barcode=unclassified barcode_alias=unclassified parent_read_id=43d722e2-832b-4a35-bb39-cf175428c757 basecall_model_version_id=2021-05-17_dna_r9.4.1_minion_384_d37a2ab9	34278	23618	34199	10582	0.713665	28191.1	27417	6861	47164
1bcca912-d3f6-451b-9ebc-35b9772eb299 runid=0c3cb5fe719b4a42e8f93e7cab6649d77fab8b17 read=117733 ch=334 start_time=2023-01-03T11:45:05.362724+02:00 flow_cell_id=FAV83619 protocol_group_id=Trial_20_MMPD250 sample_id=no_sample barcode=barcode01 barcode_alias=barcode01 parent_read_id=1bcca912-d3f6-451b-9ebc-35b9772eb299 basecall_model_version_id=2021-05-17_dna_r9.4.1_minion_384_d37a2ab9	34263	11703	34173	22471	0.862178	28177.9	27396	6867	47124
24ac9126-bfe1-4ea4-8926-a3cb8da271c3 runid=0c3cb5fe719b4a42e8f93e7cab6649d77fab8b17 read=50140 ch=37 start_time=2023-01-03T01:24:36.362724+02:00 flow_cell_id=FAV83619 protocol_group_id=Trial_20_MMPD250 sample_id=no_sample barcode=barcode02 barcode_alias=barcode02 parent_read_id=24ac9126-bfe1-4ea4-8926-a3cb8da271c3 basecall_model_version_id=2021-05-17_dna_r9.4.1_minion_384_d37a2ab9	34257	12404	34175	21772	0.952049	28163	27339.5	6917.5	46993
a39fd460-fe87-499c-9fe5-dc3c9d18b22b runid=0c3cb5fe719b4a42e8f93e7cab6649d77fab8b17 read=14162 ch=52 start_time=2023-01-02T19:53:46.362724+02:00 flow_cell_id=FAV83619 protocol_group_id=Trial_20_MMPD250 sample_id=no_sample barcode=unclassified barcode_alias=unclassified parent_read_id=a39fd460-fe87-499c-9fe5-dc3c9d18b22b basecall_model_version_id=2021-05-17_dna_r9.4.1_minion_384_d37a2ab9	34210	23658	34043	10386	0.971115	28122	27283	6927	46862
d3b3fac2-a75d-4522-9e5d-c3475c13bd1e runid=0c3cb5fe719b4a42e8f93e7cab6649d77fab8b17 read=44558 ch=14 start_time=2023-01-03T00:45:19.362724+02:00 flow_cell_id=FAV83619 protocol_group_id=Trial_20_MMPD250 sample_id=no_sample barcode=barcode02 barcode_alias=barcode02 parent_read_id=d3b3fac2-a75d-4522-9e5d-c3475c13bd1e basecall_model_version_id=2021-05-17_dna_r9.4.1_minion_384_d37a2ab9	33869	1948	33784	31837	0.939096	28130.5	27339.5	6529.5	46827.5
818f43c2-8e2a-4636-8fe3-5be8624cd4a3 runid=0c3cb5fe719b4a42e8f93e7cab6649d77fab8b17 read=86501 ch=178 start_time=2023-01-03T07:30:11.362724+02:00 flow_cell_id=FAV83619 protocol_group_id=Trial_20_MMPD250 sample_id=no_sample barcode=barcode02 barcode_alias=barcode02 parent_read_id=818f43c2-8e2a-4636-8fe3-5be8624cd4a3 basecall_model_version_id=2021-05-17_dna_r9.4.1_minion_384_d37a2ab9	33835	6	33751	33746	0.952972	28143.4	27396	6439	46793	*
6c36b9de-af65-4a35-bbc6-f7b47fdbcaf1 runid=0c3cb5fe719b4a42e8f93e7cab6649d77fab8b17 read=115070 ch=149 start_time=2023-01-03T09:59:02.362724+02:00 flow_cell_id=FAV83619 protocol_group_id=Trial_20_MMPD250 sample_id=no_sample barcode=barcode02 barcode_alias=barcode02 parent_read_id=6c36b9de-af65-4a35-bbc6-f7b47fdbcaf1 basecall_model_version_id=2021-05-17_dna_r9.4.1_minion_384_d37a2ab9	33805	16012	33700	17689	0.922833	28119.5	27339.5	6465.5	46705.5
a8dff5a8-fa41-4340-99dd-a5d52845006c runid=0c3cb5fe719b4a42e8f93e7cab6649d77fab8b17 read=63115 ch=505 start_time=2023-01-03T04:50:20.362724+02:00 flow_cell_id=FAV83619 protocol_group_id=Trial_20_MMPD250 sample_id=no_sample barcode=barcode02 barcode_alias=barcode02 parent_read_id=a8dff5a8-fa41-4340-99dd-a5d52845006c basecall_model_version_id=2021-05-17_dna_r9.4.1_minion_384_d37a2ab9	33771	11223	33691	22469	0.803774	28106.5	27283	6488	46618
bcc3e835-cead-40b4-b632-45c9877af6e3 runid=0c3cb5fe719b4a42e8f93e7cab6649d77fab8b17 read=21571 ch=351 start_time=2023-01-02T22:36:53.362724+02:00 flow_cell_id=FAV83619 protocol_group_id=Trial_20_MMPD250 sample_id=no_sample barcode=barcode02 barcode_alias=barcode02 parent_read_id=bcc3e835-cead-40b4-b632-45c9877af6e3 basecall_model_version_id=2021-05-17_dna_r9.4.1_minion_384_d37a2ab9	33514	3917	33400	29484	0.962217	28109.7	27339.5	6174.5	46591
961568ad-01b9-4f4d-a00a-8e60733a0be9 runid=0c3cb5fe719b4a42e8f93e7cab6649d77fab8b17 read=10941 ch=416 start_time=2023-01-02T19:22:48.362724+02:00 flow_cell_id=FAV83619 protocol_group_id=Trial_20_MMPD250 sample_id=no_sample barcode=barcode02 barcode_alias=barcode02 parent_read_id=961568ad-01b9-4f4d-a00a-8e60733a0be9 basecall_model_version_id=2021-05-17_dna_r9.4.1_minion_384_d37a2ab9	33406	14702	33282	18581	0.970938	28088	27283	6123	46564
77e01e33-d254-4d85-92f3-6d7a5fa46df9 runid=0c3cb5fe719b4a42e8f93e7cab6649d77fab8b17 read=71031 ch=191 start_time=2023-01-03T03:59:19.362724+02:00 flow_cell_id=FAV83619 protocol_group_id=Trial_20_MMPD250 sample_id=no_sample barcode=barcode02 barcode_alias=barcode02 parent_read_id=77e01e33-d254-4d85-92f3-6d7a5fa46df9 basecall_model_version_id=2021-05-17_dna_r9.4.1_minion_384_d37a2ab9	33376	18448	33293	14846	0.964906	28057.9	27262	6114	46488.5
68adb741-5465-4d43-a57e-8e0ab679984d runid=0c3cb5fe719b4a42e8f93e7cab6649d77fab8b17 read=37910 ch=498 start_time=2023-01-02T23:41:46.362724+02:00 flow_cell_id=FAV83619 protocol_group_id=Trial_20_MMPD250 sample_id=no_sample barcode=unclassified barcode_alias=unclassified parent_read_id=68adb741-5465-4d43-a57e-8e0ab679984d basecall_model_version_id=2021-05-17_dna_r9.4.1_minion_384_d37a2ab9	33319	5	33239	33235	0.931668	28069.6	27283	6036	46413	*
3b76124f-1a99-48dc-8b95-53b2977986ad runid=0c3cb5fe719b4a42e8f93e7cab6649d77fab8b17 read=30964 ch=252 start_time=2023-01-02T22:36:41.362724+02:00 flow_cell_id=FAV83619 protocol_group_id=Trial_20_MMPD250 sample_id=no_sample barcode=barcode02 barcode_alias=barcode02 parent_read_id=3b76124f-1a99-48dc-8b95-53b2977986ad basecall_model_version_id=2021-05-17_dna_r9.4.1_minion_384_d37a2ab9	33243	11316	33156	21841	0.952108	28055.5	27262	5981	46398.5
533f6b73-eaba-4aa6-a005-de1579fb1ab7 runid=0c3cb5fe719b4a42e8f93e7cab6649d77fab8b17 read=108671 ch=377 start_time=2023-01-03T14:43:55.362724+02:00 flow_cell_id=FAV83619 protocol_group_id=Trial_20_MMPD250 sample_id=no_sample barcode=barcode02 barcode_alias=barcode02 parent_read_id=533f6b73-eaba-4aa6-a005-de1579fb1ab7 basecall_model_version_id=2021-05-17_dna_r9.4.1_minion_384_d37a2ab9	33197	7320	33084	25765	0.817543	28050.3	27241	5956	46384
47724ce6-3cb9-4b61-b3ff-bc3d8de2a76a runid=0c3cb5fe719b4a42e8f93e7cab6649d77fab8b17 read=134470 ch=117 start_time=2023-01-03T15:41:28.362724+02:00 flow_cell_id=FAV83619 protocol_group_id=Trial_20_MMPD250 sample_id=no_sample barcode=unclassified barcode_alias=unclassified parent_read_id=47724ce6-3cb9-4b61-b3ff-bc3d8de2a76a basecall_model_version_id=2021-05-17_dna_r9.4.1_minion_384_d37a2ab9	33169	6862	33088	26227	0.965951	28046.2	27210.5	5958.5	46366
aceea5c0-94a8-4b4b-8b14-ade3c4aca563 runid=0c3cb5fe719b4a42e8f93e7cab6649d77fab8b17 read=77909 ch=100 start_time=2023-01-03T07:28:20.362724+02:00 flow_cell_id=FAV83619 protocol_group_id=Trial_20_MMPD250 sample_id=no_sample barcode=barcode02 barcode_alias=barcode02 parent_read_id=aceea5c0-94a8-4b4b-8b14-ade3c4aca563 basecall_model_version_id=2021-05-17_dna_r9.4.1_minion_384_d37a2ab9	33124	16818	33040	16223	0.950626	28019.7	27180	5944	46348
000a75b2-a267-4469-9489-b8e3d617334d runid=0c3cb5fe719b4a42e8f93e7cab6649d77fab8b17 read=111014 ch=153 start_time=2023-01-03T15:05:24.362724+02:00 flow_cell_id=FAV83619 protocol_group_id=Trial_20_MMPD250 sample_id=no_sample barcode=unclassified barcode_alias=unclassified parent_read_id=000a75b2-a267-4469-9489-b8e3d617334d basecall_model_version_id=2021-05-17_dna_r9.4.1_minion_384_d37a2ab9	33083	1252	33000	31749	0.946298	28028	27210.5	5872.5	46309.5
0e5b8535-4ecc-45ea-a3bc-42565860e2db runid=0c3cb5fe719b4a42e8f93e7cab6649d77fab8b17 read=69021 ch=211 start_time=2023-01-03T05:16:30.362724+02:00 flow_cell_id=FAV83619 protocol_group_id=Trial_20_MMPD250 sample_id=no_sample barcode=barcode02 barcode_alias=barcode02 parent_read_id=0e5b8535-4ecc-45ea-a3bc-42565860e2db basecall_model_version_id=2021-05-17_dna_r9.4.1_minion_384_d37a2ab9	33045	9127	32961	23835	0.934844	28018.7	27180	5865	46271
c47823b7-ce68-4990-aa3a-75d02b3baaa6 runid=0c3cb5fe719b4a42e8f93e7cab6649d77fab8b17 read=140215 ch=66 start_time=2023-01-03T13:44:32.362724+02:00 flow_cell_id=FAV83619 protocol_group_id=Trial_20_MMPD250 sample_id=no_sample barcode=unclassified barcode_alias=unclassified parent_read_id=c47823b7-ce68-4990-aa3a-75d02b3baaa6 basecall_model_version_id=2021-05-17_dna_r9.4.1_minion_384_d37a2ab9	33029	5	32944	32940	0.924378	28029.6	27210.5	5818.5	46216	*
a40ab8b2-a08e-4f53-8380-b354fc2211e3 runid=0c3cb5fe719b4a42e8f93e7cab6649d77fab8b17 read=86768 ch=313 start_time=2023-01-03T06:51:17.362724+02:00 flow_cell_id=FAV83619 protocol_group_id=Trial_20_MMPD250 sample_id=no_sample barcode=barcode02 barcode_alias=barcode02 parent_read_id=a40ab8b2-a08e-4f53-8380-b354fc2211e3 basecall_model_version_id=2021-05-17_dna_r9.4.1_minion_384_d37a2ab9	32963	1	32886	32886	0.936842	28040.5	27241	5722	46161	*
b2ca447c-e2c8-40af-bc9a-c27df7db9d04 runid=0c3cb5fe719b4a42e8f93e7cab6649d77fab8b17 read=72370 ch=142 start_time=2023-01-03T04:21:38.362724+02:00 flow_cell_id=FAV83619 protocol_group_id=Trial_20_MMPD250 sample_id=no_sample barcode=barcode02 barcode_alias=barcode02 parent_read_id=b2ca447c-e2c8-40af-bc9a-c27df7db9d04 basecall_model_version_id=2021-05-17_dna_r9.4.1_minion_384_d37a2ab9	32921	4	32744	32741	0.968388	28050.9	27262	5659	46137.5	*
23584029-5112-4786-b250-8caa562ae8a5 runid=0c3cb5fe719b4a42e8f93e7cab6649d77fab8b17 read=13660 ch=33 start_time=2023-01-02T19:48:40.362724+02:00 flow_cell_id=FAV83619 protocol_group_id=Trial_20_MMPD250 sample_id=no_sample barcode=barcode02 barcode_alias=barcode02 parent_read_id=23584029-5112-4786-b250-8caa562ae8a5 basecall_model_version_id=2021-05-17_dna_r9.4.1_minion_384_d37a2ab9	32910	18149	32781	14633	0.925169	28021.2	27241	5669	46114
5b1abfb2-add4-49dd-8b95-c5c65304fff3 runid=0c3cb5fe719b4a42e8f93e7cab6649d77fab8b17 read=55272 ch=186 start_time=2023-01-03T02:37:10.362724+02:00 flow_cell_id=FAV83619 protocol_group_id=Trial_20_MMPD250 sample_id=no_sample barcode=unclassified barcode_alias=unclassified parent_read_id=5b1abfb2-add4-49dd-8b95-c5c65304fff3 basecall_model_version_id=2021-05-17_dna_r9.4.1_minion_384_d37a2ab9	32871	901	32793	31893	0.938262	28029.7	27262	5609	46113
626e3eb9-9913-4e03-9b45-ff2615e1129e runid=0c3cb5fe719b4a42e8f93e7cab6649d77fab8b17 read=24426 ch=66 start_time=2023-01-02T20:58:18.362724+02:00 flow_cell_id=FAV83619 protocol_group_id=Trial_20_MMPD250 sample_id=no_sample barcode=unclassified barcode_alias=unclassified parent_read_id=626e3eb9-9913-4e03-9b45-ff2615e1129e basecall_model_version_id=2021-05-17_dna_r9.4.1_minion_384_d37a2ab9	32866	743	32792	32050	0.867395	28038.6	27283	5583	46112
b53710bb-1686-444d-860c-93859db5629e runid=0c3cb5fe719b4a42e8f93e7cab6649d77fab8b17 read=91850 ch=108 start_time=2023-01-03T07:21:38.362724+02:00 flow_cell_id=FAV83619 protocol_group_id=Trial_20_MMPD250 sample_id=no_sample barcode=barcode02 barcode_alias=barcode02 parent_read_id=b53710bb-1686-444d-860c-93859db5629e basecall_model_version_id=2021-05-17_dna_r9.4.1_minion_384_d37a2ab9	32836	4911	32754	27844	0.727302	28038.2	27339.5	5496.5	46110.5
6e184b56-61d6-4e6f-8c93-6dff9903d7bc runid=0c3cb5fe719b4a42e8f93e7cab6649d77fab8b17 read=116178 ch=9 start_time=2023-01-03T12:27:55.362724+02:00 flow_cell_id=FAV83619 protocol_group_id=Trial_20_MMPD250 sample_id=no_sample barcode=unclassified barcode_alias=unclassified parent_read_id=6e184b56-61d6-4e6f-8c93-6dff9903d7bc basecall_model_version_id=2021-05-17_dna_r9.4.1_minion_384_d37a2ab9	32805	7322	32700	25379	0.952441	28032.3	27283	5522	46109
223f170b-662d-4684-aead-a65f2b1ec11c runid=0c3cb5fe719b4a42e8f93e7cab6649d77fab8b17 read=63518 ch=235 start_time=2023-01-03T03:35:51.362724+02:00 flow_cell_id=FAV83619 protocol_group_id=Trial_20_MMPD250 sample_id=no_sample barcode=barcode02 barcode_alias=barcode02 parent_read_id=223f170b-662d-4684-aead-a65f2b1ec11c basecall_model_version_id=2021-05-17_dna_r9.4.1_minion_384_d37a2ab9	32699	13831	32521	18691	0.933818	28011.8	27262	5437	46059
0b35b572-dd66-4b2a-bd96-99d788c98b87 runid=0c3cb5fe719b4a42e8f93e7cab6649d77fab8b17 read=18073 ch=384 start_time=2023-01-02T20:37:44.362724+02:00 flow_cell_id=FAV83619 protocol_group_id=Trial_20_MMPD250 sample_id=no_sample barcode=barcode02 barcode_alias=barcode02 parent_read_id=0b35b572-dd66-4b2a-bd96-99d788c98b87 basecall_model_version_id=2021-05-17_dna_r9.4.1_minion_384_d37a2ab9	32656	11	32569	32559	0.949906	28021.8	27283	5373	46009	*
665b5672-d6a2-4e43-8a0b-828b714d5d61 runid=0c3cb5fe719b4a42e8f93e7cab6649d77fab8b17 read=124924 ch=10 start_time=2023-01-03T14:42:20.362724+02:00 flow_cell_id=FAV83619 protocol_group_id=Trial_20_MMPD250 sample_id=no_sample barcode=unclassified barcode_alias=unclassified parent_read_id=665b5672-d6a2-4e43-8a0b-828b714d5d61 basecall_model_version_id=2021-05-17_dna_r9.4.1_minion_384_d37a2ab9	32631	11530	32494	20965	0.730503	28006.4	27262	5369	45906.5
4548ff03-22c5-456c-87d9-c46c64a90d1f runid=0c3cb5fe719b4a42e8f93e7cab6649d77fab8b17 read=24918 ch=116 start_time=2023-01-02T21:27:23.362724+02:00 flow_cell_id=FAV83619 protocol_group_id=Trial_20_MMPD250 sample_id=no_sample barcode=unclassified barcode_alias=unclassified parent_read_id=4548ff03-22c5-456c-87d9-c46c64a90d1f basecall_model_version_id=2021-05-17_dna_r9.4.1_minion_384_d37a2ab9	32617	7423	32456	25034	0.846928	27999.9	27241	5376	45804
ba55b84b-8fb3-4919-a00b-4cfd61343968 runid=0c3cb5fe719b4a42e8f93e7cab6649d77fab8b17 read=15973 ch=300 start_time=2023-01-02T21:22:05.362724+02:00 flow_cell_id=FAV83619 protocol_group_id=Trial_20_MMPD250 sample_id=no_sample barcode=barcode02 barcode_alias=barcode02 parent_read_id=ba55b84b-8fb3-4919-a00b-4cfd61343968 basecall_model_version_id=2021-05-17_dna_r9.4.1_minion_384_d37a2ab9	32563	6723	32486	25764	0.95517	27995	27210.5	5352.5	45633.5
864c49f7-3910-4433-8a9f-56f9144f46d5 runid=0c3cb5fe719b4a42e8f93e7cab6649d77fab8b17 read=85951 ch=33 start_time=2023-01-03T09:03:10.362724+02:00 flow_cell_id=FAV83619 protocol_group_id=Trial_20_MMPD250 sample_id=no_sample barcode=barcode02 barcode_alias=barcode02 parent_read_id=864c49f7-3910-4433-8a9f-56f9144f46d5 basecall_model_version_id=2021-05-17_dna_r9.4.1_minion_384_d37a2ab9	32526	5310	32446	27137	0.932159	27993.2	27180	5346	45463
91a27336-97d0-4277-b0c6-5a2ce2700e4b runid=0c3cb5fe719b4a42e8f93e7cab6649d77fab8b17 read=60794 ch=371 start_time=2023-01-03T03:22:41.362724+02:00 flow_cell_id=FAV83619 protocol_group_id=Trial_20_MMPD250 sample_id=no_sample barcode=unclassified barcode_alias=unclassified parent_read_id=91a27336-97d0-4277-b0c6-5a2ce2700e4b basecall_model_version_id=2021-05-17_dna_r9.4.1_minion_384_d37a2ab9	32524	2217	32446	30230	0.921303	27998	27210.5	5313.5	45389.5
c56ba6cb-7b33-49e5-8d63-b125ca0f8ba5 runid=0c3cb5fe719b4a42e8f93e7cab6649d77fab8b17 read=99996 ch=453 start_time=2023-01-03T09:06:00.362724+02:00 flow_cell_id=FAV83619 protocol_group_id=Trial_20_MMPD250 sample_id=no_sample barcode=unclassified barcode_alias=unclassified parent_read_id=c56ba6cb-7b33-49e5-8d63-b125ca0f8ba5 basecall_model_version_id=2021-05-17_dna_r9.4.1_minion_384_d37a2ab9	32459	15407	32376	16970	0.937949	27974.2	27180	5279	45316
f0e38e28-eaa9-4005-bb3c-79092998280c runid=0c3cb5fe719b4a42e8f93e7cab6649d77fab8b17 read=60472 ch=451 start_time=2023-01-03T02:41:42.362724+02:00 flow_cell_id=FAV83619 protocol_group_id=Trial_20_MMPD250 sample_id=no_sample barcode=barcode02 barcode_alias=barcode02 parent_read_id=f0e38e28-eaa9-4005-bb3c-79092998280c basecall_model_version_id=2021-05-17_dna_r9.4.1_minion_384_d37a2ab9	32455	13334	32399	19066	0.895311	27955	27167	5288	45304
4028ebee-1f6d-4620-8d8a-df5264130d53 runid=0c3cb5fe719b4a42e8f93e7cab6649d77fab8b17 read=62983 ch=230 start_time=2023-01-03T05:52:11.362724+02:00 flow_cell_id=FAV83619 protocol_group_id=Trial_20_MMPD250 sample_id=no_sample barcode=unclassified barcode_alias=unclassified parent_read_id=4028ebee-1f6d-4620-8d8a-df5264130d53 basecall_model_version_id=2021-05-17_dna_r9.4.1_minion_384_d37a2ab9	32440	6258	32351	26094	0.833448	27951	27154	5286	45292
97f0650d-3ef9-4ef2-aa9d-db5b1fd95e40 runid=0c3cb5fe719b4a42e8f93e7cab6649d77fab8b17 read=26251 ch=453 start_time=2023-01-02T22:02:51.362724+02:00 flow_cell_id=FAV83619 protocol_group_id=Trial_20_MMPD250 sample_id=no_sample barcode=barcode02 barcode_alias=barcode02 parent_read_id=97f0650d-3ef9-4ef2-aa9d-db5b1fd95e40 basecall_model_version_id=2021-05-17_dna_r9.4.1_minion_384_d37a2ab9	32436	2204	32351	30148	0.789173	27955.7	27167	5269	45265
51a2ef79-a169-42f4-9853-5d02073c0dd8 runid=0c3cb5fe719b4a42e8f93e7cab6649d77fab8b17 read=47477 ch=180 start_time=2023-01-03T04:14:08.362724+02:00 flow_cell_id=FAV83619 protocol_group_id=Trial_20_MMPD250 sample_id=no_sample barcode=barcode02 barcode_alias=barcode02 parent_read_id=51a2ef79-a169-42f4-9853-5d02073c0dd8 basecall_model_version_id=2021-05-17_dna_r9.4.1_minion_384_d37a2ab9	32360	2	32279	32278	0.955357	27965	27180	5180	45238	*
523ce4ea-7b41-47ee-9746-556fb8a40903 runid=0c3cb5fe719b4a42e8f93e7cab6649d77fab8b17 read=45489 ch=141 start_time=2023-01-03T01:19:19.362724+02:00 flow_cell_id=FAV83619 protocol_group_id=Trial_20_MMPD250 sample_id=no_sample barcode=barcode02 barcode_alias=barcode02 parent_read_id=523ce4ea-7b41-47ee-9746-556fb8a40903 basecall_model_version_id=2021-05-17_dna_r9.4.1_minion_384_d37a2ab9	32283	15697	32200	16504	0.952012	27940.5	27167	5116	45234.5
c95fcabc-c2ca-4b46-8f54-308aaf34cd00 runid=0c3cb5fe719b4a42e8f93e7cab6649d77fab8b17 read=92653 ch=502 start_time=2023-01-03T10:53:50.362724+02:00 flow_cell_id=FAV83619 protocol_group_id=Trial_20_MMPD250 sample_id=no_sample barcode=barcode02 barcode_alias=barcode02 parent_read_id=c95fcabc-c2ca-4b46-8f54-308aaf34cd00 basecall_model_version_id=2021-05-17_dna_r9.4.1_minion_384_d37a2ab9	32272	1010	32194	31185	0.91172	27947.4	27180	5092	45231
aa4ec3df-d8a9-4957-8ea3-ccc5bfcb7893 runid=0c3cb5fe719b4a42e8f93e7cab6649d77fab8b17 read=64464 ch=114 start_time=2023-01-03T04:12:22.362724+02:00 flow_cell_id=FAV83619 protocol_group_id=Trial_20_MMPD250 sample_id=no_sample barcode=barcode02 barcode_alias=barcode02 parent_read_id=aa4ec3df-d8a9-4957-8ea3-ccc5bfcb7893 basecall_model_version_id=2021-05-17_dna_r9.4.1_minion_384_d37a2ab9	32262	2	32175	32174	0.861938	27956.4	27210.5	5051.5	45132	*
2c70ad83-2e77-4005-87f8-43ad3daba7ec runid=0c3cb5fe719b4a42e8f93e7cab6649d77fab8b17 read=144799 ch=304 start_time=2023-01-03T15:56:05.362724+02:00 flow_cell_id=FAV83619 protocol_group_id=Trial_20_MMPD250 sample_id=no_sample barcode=unclassified barcode_alias=unclassified parent_read_id=2c70ad83-2e77-4005-87f8-43ad3daba7ec basecall_model_version_id=2021-05-17_dna_r9.4.1_minion_384_d37a2ab9	32256	1410	32177	30768	0.957163	27962.4	27241	5015	45033
6db12897-e748-4cb3-b32d-e0b930cde4cb runid=0c3cb5fe719b4a42e8f93e7cab6649d77fab8b17 read=35771 ch=103 start_time=2023-01-02T23:27:43.362724+02:00 flow_cell_id=FAV83619 protocol_group_id=Trial_20_MMPD250 sample_id=no_sample barcode=barcode02 barcode_alias=barcode02 parent_read_id=6db12897-e748-4cb3-b32d-e0b930cde4cb basecall_model_version_id=2021-05-17_dna_r9.4.1_minion_384_d37a2ab9	32236	18706	32145	13440	0.952455	27931.6	27210.5	5025.5	44954
97a34dee-0b02-40cc-b39f-08298ab88212 runid=0c3cb5fe719b4a42e8f93e7cab6649d77fab8b17 read=6642 ch=324 start_time=2023-01-02T18:54:15.362724+02:00 flow_cell_id=FAV83619 protocol_group_id=Trial_20_MMPD250 sample_id=no_sample barcode=unclassified barcode_alias=unclassified parent_read_id=97a34dee-0b02-40cc-b39f-08298ab88212 basecall_model_version_id=2021-05-17_dna_r9.4.1_minion_384_d37a2ab9	32219	13865	32042	18178	0.972934	27911	27180	5039	44875
c349043d-3c44-4bc1-9d36-a0485cee1ada runid=0c3cb5fe719b4a42e8f93e7cab6649d77fab8b17 read=26719 ch=111 start_time=2023-01-03T00:25:08.362724+02:00 flow_cell_id=FAV83619 protocol_group_id=Trial_20_MMPD250 sample_id=no_sample barcode=barcode02 barcode_alias=barcode02 parent_read_id=c349043d-3c44-4bc1-9d36-a0485cee1ada basecall_model_version_id=2021-05-17_dna_r9.4.1_minion_384_d37a2ab9	32147	2	32064	32063	0.875713	27919.7	27210.5	4936.5	44862.5	*
49e32e3a-0975-40de-b82d-37b510376dce runid=0c3cb5fe719b4a42e8f93e7cab6649d77fab8b17 read=94513 ch=69 start_time=2023-01-03T08:05:23.362724+02:00 flow_cell_id=FAV83619 protocol_group_id=Trial_20_MMPD250 sample_id=no_sample barcode=unclassified barcode_alias=unclassified parent_read_id=49e32e3a-0975-40de-b82d-37b510376dce basecall_model_version_id=2021-05-17_dna_r9.4.1_minion_384_d37a2ab9	32134	6	31929	31924	0.938855	27928.2	27241	4893	44850	*
41066289-7478-4b60-8b11-5b6a1c1f5954 runid=0c3cb5fe719b4a42e8f93e7cab6649d77fab8b17 read=32832 ch=177 start_time=2023-01-02T22:35:30.362724+02:00 flow_cell_id=FAV83619 protocol_group_id=Trial_20_MMPD250 sample_id=no_sample barcode=unclassified barcode_alias=unclassified parent_read_id=41066289-7478-4b60-8b11-5b6a1c1f5954 basecall_model_version_id=2021-05-17_dna_r9.4.1_minion_384_d37a2ab9	32126	1908	32042	30135	0.949793	27932.8	27262	4864	44799
cf262894-85cc-46d2-9205-6c022d6dc2cb runid=0c3cb5fe719b4a42e8f93e7cab6649d77fab8b17 read=79503 ch=313 start_time=2023-01-03T05:49:49.362724+02:00 flow_cell_id=FAV83619 protocol_group_id=Trial_20_MMPD250 sample_id=no_sample barcode=unclassified barcode_alias=unclassified parent_read_id=cf262894-85cc-46d2-9205-6c022d6dc2cb basecall_model_version_id=2021-05-17_dna_r9.4.1_minion_384_d37a2ab9	32024	7967	31886	23920	0.9625	27924.4	27241	4783	44748
e6b920f1-7474-4f60-b145-dec37d615d4c runid=0c3cb5fe719b4a42e8f93e7cab6649d77fab8b17 read=39939 ch=58 start_time=2023-01-03T01:55:09.362724+02:00 flow_cell_id=FAV83619 protocol_group_id=Trial_20_MMPD250 sample_id=no_sample barcode=barcode02 barcode_alias=barcode02 parent_read_id=e6b920f1-7474-4f60-b145-dec37d615d4c basecall_model_version_id=2021-05-17_dna_r9.4.1_minion_384_d37a2ab9	31955	16307	31868	15562	0.964015	27898.5	27210.5	4744.5	44727
8dc93807-0812-4a30-a0f8-07c1bf9a9017 runid=0c3cb5fe719b4a42e8f93e7cab6649d77fab8b17 read=68361 ch=114 start_time=2023-01-03T04:45:59.362724+02:00 flow_cell_id=FAV83619 protocol_group_id=Trial_20_MMPD250 sample_id=no_sample barcode=barcode02 barcode_alias=barcode02 parent_read_id=8dc93807-0812-4a30-a0f8-07c1bf9a9017 basecall_model_version_id=2021-05-17_dna_r9.4.1_minion_384_d37a2ab9	31939	1936	31861	29926	0.901323	27902.8	27241	4698	44706
e93eafe1-8620-4070-87ab-8f0b6d1a4fdc runid=0c3cb5fe719b4a42e8f93e7cab6649d77fab8b17 read=80403 ch=414 start_time=2023-01-03T08:41:34.362724+02:00 flow_cell_id=FAV83619 protocol_group_id=Trial_20_MMPD250 sample_id=no_sample barcode=barcode02 barcode_alias=barcode02 parent_read_id=e93eafe1-8620-4070-87ab-8f0b6d1a4fdc basecall_model_version_id=2021-05-17_dna_r9.4.1_minion_384_d37a2ab9	31898	537	31725	31189	0.822854	27909.6	27262	4636	44678
28bada8f-7990-490f-9065-1a47d45a9eda runid=0c3cb5fe719b4a42e8f93e7cab6649d77fab8b17 read=9781 ch=376 start_time=2023-01-02T20:52:52.362724+02:00 flow_cell_id=FAV83619 protocol_group_id=Trial_20_MMPD250 sample_id=no_sample barcode=unclassified barcode_alias=unclassified parent_read_id=28bada8f-7990-490f-9065-1a47d45a9eda basecall_model_version_id=2021-05-17_dna_r9.4.1_minion_384_d37a2ab9	31845	6	31761	31756	0.918441	27917.6	27283	4562	44650	*
95d554ba-5bef-4055-a993-859f5d67aaaa runid=0c3cb5fe719b4a42e8f93e7cab6649d77fab8b17 read=68966 ch=116 start_time=2023-01-03T05:05:48.362724+02:00 flow_cell_id=FAV83619 protocol_group_id=Trial_20_MMPD250 sample_id=no_sample barcode=barcode02 barcode_alias=barcode02 parent_read_id=95d554ba-5bef-4055-a993-859f5d67aaaa basecall_model_version_id=2021-05-17_dna_r9.4.1_minion_384_d37a2ab9	31822	5504	31740	26237	0.922285	27914.1	27262	4560	44649
2f53983f-a246-40f8-b2b3-a7ad0316292f runid=0c3cb5fe719b4a42e8f93e7cab6649d77fab8b17 read=61803 ch=154 start_time=2023-01-03T03:05:24.362724+02:00 flow_cell_id=FAV83619 protocol_group_id=Trial_20_MMPD250 sample_id=no_sample barcode=barcode02 barcode_alias=barcode02 parent_read_id=2f53983f-a246-40f8-b2b3-a7ad0316292f basecall_model_version_id=2021-05-17_dna_r9.4.1_minion_384_d37a2ab9	31789	3258	31486	28229	0.88526	27914.8	27283	4506	44648
04212c1b-fbda-4091-b93d-3a1e56092eb2 runid=0c3cb5fe719b4a42e8f93e7cab6649d77fab8b17 read=19878 ch=327 start_time=2023-01-02T20:59:51.362724+02:00 flow_cell_id=FAV83619 protocol_group_id=Trial_20_MMPD250 sample_id=no_sample barcode=unclassified barcode_alias=unclassified parent_read_id=04212c1b-fbda-4091-b93d-3a1e56092eb2 basecall_model_version_id=2021-05-17_dna_r9.4.1_minion_384_d37a2ab9	31735	9402	31653	22252	0.97025	27903.1	27262	4473	44634.5
1a07e6ca-af02-4f26-bf37-fe82786e73d0 runid=0c3cb5fe719b4a42e8f93e7cab6649d77fab8b17 read=93483 ch=121 start_time=2023-01-03T08:42:33.362724+02:00 flow_cell_id=FAV83619 protocol_group_id=Trial_20_MMPD250 sample_id=no_sample barcode=barcode02 barcode_alias=barcode02 parent_read_id=1a07e6ca-af02-4f26-bf37-fe82786e73d0 basecall_model_version_id=2021-05-17_dna_r9.4.1_minion_384_d37a2ab9	31722	1924	31640	29717	0.953225	27906.8	27283	4439	44621
e5167873-f572-474c-970f-f73e14711246 runid=0c3cb5fe719b4a42e8f93e7cab6649d77fab8b17 read=23935 ch=333 start_time=2023-01-03T03:46:29.362724+02:00 flow_cell_id=FAV83619 protocol_group_id=Trial_20_MMPD250 sample_id=no_sample barcode=barcode02 barcode_alias=barcode02 parent_read_id=e5167873-f572-474c-970f-f73e14711246 basecall_model_version_id=2021-05-17_dna_r9.4.1_minion_384_d37a2ab9	31655	25	31579	31555	0.934749	27914.3	27339.5	4315.5	44592.5	*
654a78cc-5682-43fa-911c-3ce7c9a2d39b runid=0c3cb5fe719b4a42e8f93e7cab6649d77fab8b17 read=84005 ch=221 start_time=2023-01-03T05:13:51.362724+02:00 flow_cell_id=FAV83619 protocol_group_id=Trial_20_MMPD250 sample_id=no_sample barcode=barcode02 barcode_alias=barcode02 parent_read_id=654a78cc-5682-43fa-911c-3ce7c9a2d39b basecall_model_version_id=2021-05-17_dna_r9.4.1_minion_384_d37a2ab9	31626	6513	31541	25029	0.938431	27908.4	27283	4343	44564
190b7777-5050-45e2-9a66-2c50d169d2a1 runid=0c3cb5fe719b4a42e8f93e7cab6649d77fab8b17 read=46130 ch=154 start_time=2023-01-03T00:33:15.362724+02:00 flow_cell_id=FAV83619 protocol_group_id=Trial_20_MMPD250 sample_id=no_sample barcode=unclassified barcode_alias=unclassified parent_read_id=190b7777-5050-45e2-9a66-2c50d169d2a1 basecall_model_version_id=2021-05-17_dna_r9.4.1_minion_384_d37a2ab9	31577	3033	31492	28460	0.953162	27909.5	27339.5	4237.5	44519.5
19ad4843-7dfe-4250-b81a-4e6f0ad7f994 runid=0c3cb5fe719b4a42e8f93e7cab6649d77fab8b17 read=66879 ch=470 start_time=2023-01-03T04:02:39.362724+02:00 flow_cell_id=FAV83619 protocol_group_id=Trial_20_MMPD250 sample_id=no_sample barcode=unclassified barcode_alias=unclassified parent_read_id=19ad4843-7dfe-4250-b81a-4e6f0ad7f994 basecall_model_version_id=2021-05-17_dna_r9.4.1_minion_384_d37a2ab9	31570	4	31490	31487	0.931686	27916.8	27396	4174	44475	*
9b9556b3-38f6-478f-9a8d-ad32e22579bc runid=0c3cb5fe719b4a42e8f93e7cab6649d77fab8b17 read=19058 ch=463 start_time=2023-01-02T20:57:21.362724+02:00 flow_cell_id=FAV83619 protocol_group_id=Trial_20_MMPD250 sample_id=no_sample barcode=barcode02 barcode_alias=barcode02 parent_read_id=9b9556b3-38f6-478f-9a8d-ad32e22579bc basecall_model_version_id=2021-05-17_dna_r9.4.1_minion_384_d37a2ab9	31556	1401	31464	30064	0.963711	27921.2	27417	4139	44466.5
1e69494f-4248-4232-aa2d-3dd4dec9a971 runid=0c3cb5fe719b4a42e8f93e7cab6649d77fab8b17 read=68645 ch=14 start_time=2023-01-03T04:26:39.362724+02:00 flow_cell_id=FAV83619 protocol_group_id=Trial_20_MMPD250 sample_id=no_sample barcode=unclassified barcode_alias=unclassified parent_read_id=1e69494f-4248-4232-aa2d-3dd4dec9a971 basecall_model_version_id=2021-05-17_dna_r9.4.1_minion_384_d37a2ab9	31505	6802	31400	24599	0.962641	27914.4	27396	4109	44458
e5755e76-a282-43bb-bdcb-a4fd3df644c8 runid=0c3cb5fe719b4a42e8f93e7cab6649d77fab8b17 read=94851 ch=134 start_time=2023-01-03T07:00:01.362724+02:00 flow_cell_id=FAV83619 protocol_group_id=Trial_20_MMPD250 sample_id=no_sample barcode=unclassified barcode_alias=unclassified parent_read_id=e5755e76-a282-43bb-bdcb-a4fd3df644c8 basecall_model_version_id=2021-05-17_dna_r9.4.1_minion_384_d37a2ab9	31489	2	31377	31376	0.904609	27921.5	27417	4072	44404	*
d35fa8c6-2cb8-4abf-86a2-69cd55d8d0a3 runid=0c3cb5fe719b4a42e8f93e7cab6649d77fab8b17 read=66712 ch=163 start_time=2023-01-03T04:17:53.362724+02:00 flow_cell_id=FAV83619 protocol_group_id=Trial_20_MMPD250 sample_id=no_sample barcode=barcode02 barcode_alias=barcode02 parent_read_id=d35fa8c6-2cb8-4abf-86a2-69cd55d8d0a3 basecall_model_version_id=2021-05-17_dna_r9.4.1_minion_384_d37a2ab9	31478	1129	31400	30272	0.936938	27926.3	27438	4040	44350
3de873c4-106c-40aa-878c-ff645ef33eca runid=0c3cb5fe719b4a42e8f93e7cab6649d77fab8b17 read=90463 ch=51 start_time=2023-01-03T08:12:17.362724+02:00 flow_cell_id=FAV83619 protocol_group_id=Trial_20_MMPD250 sample_id=no_sample barcode=barcode02 barcode_alias=barcode02 parent_read_id=3de873c4-106c-40aa-878c-ff645ef33eca basecall_model_version_id=2021-05-17_dna_r9.4.1_minion_384_d37a2ab9	31459	13202	31377	18176	0.959727	27906.5	27417	4042	44303
bbe2f424-b6c0-437a-86b4-bafbdc09fde8 runid=0c3cb5fe719b4a42e8f93e7cab6649d77fab8b17 read=25362 ch=459 start_time=2023-01-03T01:33:06.362724+02:00 flow_cell_id=FAV83619 protocol_group_id=Trial_20_MMPD250 sample_id=no_sample barcode=unclassified barcode_alias=unclassified parent_read_id=bbe2f424-b6c0-437a-86b4-bafbdc09fde8 basecall_model_version_id=2021-05-17_dna_r9.4.1_minion_384_d37a2ab9	31440	4013	31356	27344	0.929418	27905.4	27396	4044	44256
255b98bf-bbf8-4541-a0e6-0958032ce992 runid=0c3cb5fe719b4a42e8f93e7cab6649d77fab8b17 read=15993 ch=94 start_time=2023-01-02T21:11:34.362724+02:00 flow_cell_id=FAV83619 protocol_group_id=Trial_20_MMPD250 sample_id=no_sample barcode=barcode02 barcode_alias=barcode02 parent_read_id=255b98bf-bbf8-4541-a0e6-0958032ce992 basecall_model_version_id=2021-05-17_dna_r9.4.1_minion_384_d37a2ab9	31405	12414	31273	18860	0.96018	27887.1	27370	4035	44236.5
05d83bfc-24b1-469b-885a-88fcd6525776 runid=0c3cb5fe719b4a42e8f93e7cab6649d77fab8b17 read=127435 ch=24 start_time=2023-01-03T13:24:34.362724+02:00 flow_cell_id=FAV83619 protocol_group_id=Trial_20_MMPD250 sample_id=no_sample barcode=barcode02 barcode_alias=barcode02 parent_read_id=05d83bfc-24b1-469b-885a-88fcd6525776 basecall_model_version_id=2021-05-17_dna_r9.4.1_minion_384_d37a2ab9	31403	12246	31212	18967	0.876206	27869.2	27344	4059	44217
dde90f5a-2546-42d7-b2e5-c2fcb1183dfc runid=0c3cb5fe719b4a42e8f93e7cab6649d77fab8b17 read=9343 ch=365 start_time=2023-01-02T19:15:34.362724+02:00 flow_cell_id=FAV83619 protocol_group_id=Trial_20_MMPD250 sample_id=no_sample barcode=barcode02 barcode_alias=barcode02 parent_read_id=dde90f5a-2546-42d7-b2e5-c2fcb1183dfc basecall_model_version_id=2021-05-17_dna_r9.4.1_minion_384_d37a2ab9	31268	17950	31184	13235	0.963279	27839.8	27313.5	3954.5	44167.5
ba27f0ef-5266-459c-9915-5fa76f0335dd runid=0c3cb5fe719b4a42e8f93e7cab6649d77fab8b17 read=24440 ch=176 start_time=2023-01-02T21:14:52.362724+02:00 flow_cell_id=FAV83619 protocol_group_id=Trial_20_MMPD250 sample_id=no_sample barcode=unclassified barcode_alias=unclassified parent_read_id=ba27f0ef-5266-459c-9915-5fa76f0335dd basecall_model_version_id=2021-05-17_dna_r9.4.1_minion_384_d37a2ab9	31232	3	31092	31090	0.835928	27846.3	27344	3888	44118	*
cfdf49bf-5368-462a-b796-48a0eb163af0 runid=0c3cb5fe719b4a42e8f93e7cab6649d77fab8b17 read=168495 ch=121 start_time=2023-01-03T14:46:13.362724+02:00 flow_cell_id=FAV83619 protocol_group_id=Trial_20_MMPD250 sample_id=no_sample barcode=barcode02 barcode_alias=barcode02 parent_read_id=cfdf49bf-5368-462a-b796-48a0eb163af0 basecall_model_version_id=2021-05-17_dna_r9.4.1_minion_384_d37a2ab9	31179	12451	31096	18646	0.866888	27827.9	27313.5	3865.5	44107
f8febcca-6ece-4175-8bbe-554be4b6a2ee runid=0c3cb5fe719b4a42e8f93e7cab6649d77fab8b17 read=82882 ch=344 start_time=2023-01-03T04:46:12.362724+02:00 flow_cell_id=FAV83619 protocol_group_id=Trial_20_MMPD250 sample_id=no_sample barcode=barcode02 barcode_alias=barcode02 parent_read_id=f8febcca-6ece-4175-8bbe-554be4b6a2ee basecall_model_version_id=2021-05-17_dna_r9.4.1_minion_384_d37a2ab9	31129	2	31048	31047	0.890617	27834.3	27344	3785	44096	*
0bcc5c9b-d3dd-474c-bdd9-99e4f8b5f843 runid=0c3cb5fe719b4a42e8f93e7cab6649d77fab8b17 read=23143 ch=229 start_time=2023-01-02T21:02:17.362724+02:00 flow_cell_id=FAV83619 protocol_group_id=Trial_20_MMPD250 sample_id=no_sample barcode=unclassified barcode_alias=unclassified parent_read_id=0bcc5c9b-d3dd-474c-bdd9-99e4f8b5f843 basecall_model_version_id=2021-05-17_dna_r9.4.1_minion_384_d37a2ab9	31038	13755	30960	17206	0.934906	27813.2	27313.5	3724.5	44074.5
5538fcfc-6354-4d2e-9613-f1f4c8168aae runid=0c3cb5fe719b4a42e8f93e7cab6649d77fab8b17 read=67079 ch=306 start_time=2023-01-03T04:12:29.362724+02:00 flow_cell_id=FAV83619 protocol_group_id=Trial_20_MMPD250 sample_id=no_sample barcode=barcode02 barcode_alias=barcode02 parent_read_id=5538fcfc-6354-4d2e-9613-f1f4c8168aae basecall_model_version_id=2021-05-17_dna_r9.4.1_minion_384_d37a2ab9	31037	17646	30957	13312	0.952148	27784.3	27283	3754	44053
bab59173-bffd-40fe-9c48-b7a25c891c3c runid=0c3cb5fe719b4a42e8f93e7cab6649d77fab8b17 read=45612 ch=269 start_time=2023-01-03T00:56:14.362724+02:00 flow_cell_id=FAV83619 protocol_group_id=Trial_20_MMPD250 sample_id=no_sample barcode=barcode07 barcode_alias=barcode07 parent_read_id=bab59173-bffd-40fe-9c48-b7a25c891c3c basecall_model_version_id=2021-05-17_dna_r9.4.1_minion_384_d37a2ab9	31025	14319	30949	16631	0.936865	27762.2	27262	3763	44040
6591a516-952e-45bd-a40e-31bb99d53013 runid=0c3cb5fe719b4a42e8f93e7cab6649d77fab8b17 read=22201 ch=182 start_time=2023-01-02T20:52:54.362724+02:00 flow_cell_id=FAV83619 protocol_group_id=Trial_20_MMPD250 sample_id=no_sample barcode=barcode02 barcode_alias=barcode02 parent_read_id=6591a516-952e-45bd-a40e-31bb99d53013 basecall_model_version_id=2021-05-17_dna_r9.4.1_minion_384_d37a2ab9	30969	10108	30890	20783	0.951788	27748.4	27241	3728	44027
490e0ac5-f515-43b6-bc64-c8f065c9d7f3 runid=0c3cb5fe719b4a42e8f93e7cab6649d77fab8b17 read=18906 ch=60 start_time=2023-01-03T00:10:30.362724+02:00 flow_cell_id=FAV83619 protocol_group_id=Trial_20_MMPD250 sample_id=no_sample barcode=barcode02 barcode_alias=barcode02 parent_read_id=490e0ac5-f515-43b6-bc64-c8f065c9d7f3 basecall_model_version_id=2021-05-17_dna_r9.4.1_minion_384_d37a2ab9	30955	105	30873	30769	0.949495	27754.4	27262	3693	44007
30bb1263-a0a4-4789-a352-4a824b89f919 runid=0c3cb5fe719b4a42e8f93e7cab6649d77fab8b17 read=30337 ch=252 start_time=2023-01-02T22:28:14.362724+02:00 flow_cell_id=FAV83619 protocol_group_id=Trial_20_MMPD250 sample_id=no_sample barcode=barcode02 barcode_alias=barcode02 parent_read_id=30bb1263-a0a4-4789-a352-4a824b89f919 basecall_model_version_id=2021-05-17_dna_r9.4.1_minion_384_d37a2ab9	30938	13024	30856	17833	0.956934	27734.8	27241	3697	43987
f2adc200-1418-4a68-86ab-81f184abaa52 runid=0c3cb5fe719b4a42e8f93e7cab6649d77fab8b17 read=37695 ch=436 start_time=2023-01-02T23:39:26.362724+02:00 flow_cell_id=FAV83619 protocol_group_id=Trial_20_MMPD250 sample_id=no_sample barcode=unclassified barcode_alias=unclassified parent_read_id=f2adc200-1418-4a68-86ab-81f184abaa52 basecall_model_version_id=2021-05-17_dna_r9.4.1_minion_384_d37a2ab9	30917	6	30837	30832	0.927543	27740.9	27262	3655	43945	*
9a066265-e382-46e7-8837-40791ee585b0 runid=0c3cb5fe719b4a42e8f93e7cab6649d77fab8b17 read=168101 ch=3 start_time=2023-01-03T15:41:41.362724+02:00 flow_cell_id=FAV83619 protocol_group_id=Trial_20_MMPD250 sample_id=no_sample barcode=unclassified barcode_alias=unclassified parent_read_id=9a066265-e382-46e7-8837-40791ee585b0 basecall_model_version_id=2021-05-17_dna_r9.4.1_minion_384_d37a2ab9	30910	15458	30793	15336	0.74687	27716.5	27241	3669	43903
665b52fa-88cf-41b7-b2e1-574e638c0ffb runid=0c3cb5fe719b4a42e8f93e7cab6649d77fab8b17 read=26919 ch=475 start_time=2023-01-03T01:13:27.362724+02:00 flow_cell_id=FAV83619 protocol_group_id=Trial_20_MMPD250 sample_id=no_sample barcode=barcode02 barcode_alias=barcode02 parent_read_id=665b52fa-88cf-41b7-b2e1-574e638c0ffb basecall_model_version_id=2021-05-17_dna_r9.4.1_minion_384_d37a2ab9	30907	3	30746	30744	0.890353	27722.5	27262	3645	43860	*
59c79718-0517-464d-9c1a-10ea744a5a9c runid=0c3cb5fe719b4a42e8f93e7cab6649d77fab8b17 read=49737 ch=299 start_time=2023-01-03T02:55:09.362724+02:00 flow_cell_id=FAV83619 protocol_group_id=Trial_20_MMPD250 sample_id=no_sample barcode=barcode02 barcode_alias=barcode02 parent_read_id=59c79718-0517-464d-9c1a-10ea744a5a9c basecall_model_version_id=2021-05-17_dna_r9.4.1_minion_384_d37a2ab9	30855	6	30774	30769	0.953395	27728.4	27283	3572	43817	*
f04534f8-e949-4293-8571-05b36db84919 runid=0c3cb5fe719b4a42e8f93e7cab6649d77fab8b17 read=43490 ch=40 start_time=2023-01-03T01:44:08.362724+02:00 flow_cell_id=FAV83619 protocol_group_id=Trial_20_MMPD250 sample_id=no_sample barcode=unclassified barcode_alias=unclassified parent_read_id=f04534f8-e949-4293-8571-05b36db84919 basecall_model_version_id=2021-05-17_dna_r9.4.1_minion_384_d37a2ab9	30850	139	30767	30629	0.94133	27734.1	27313.5	3536.5	43773
16d35f59-7ea3-4370-9a98-1eee6a48c6a8 runid=0c3cb5fe719b4a42e8f93e7cab6649d77fab8b17 read=18325 ch=141 start_time=2023-01-02T20:30:40.362724+02:00 flow_cell_id=FAV83619 protocol_group_id=Trial_20_MMPD250 sample_id=no_sample barcode=barcode02 barcode_alias=barcode02 parent_read_id=16d35f59-7ea3-4370-9a98-1eee6a48c6a8 basecall_model_version_id=2021-05-17_dna_r9.4.1_minion_384_d37a2ab9	30849	431	30767	30337	0.918977	27739.2	27344	3505	43729
a05b15a8-c8ed-46e7-a9cb-45d85fb42a0a runid=0c3cb5fe719b4a42e8f93e7cab6649d77fab8b17 read=38842 ch=429 start_time=2023-01-02T23:46:42.362724+02:00 flow_cell_id=FAV83619 protocol_group_id=Trial_20_MMPD250 sample_id=no_sample barcode=barcode02 barcode_alias=barcode02 parent_read_id=a05b15a8-c8ed-46e7-a9cb-45d85fb42a0a basecall_model_version_id=2021-05-17_dna_r9.4.1_minion_384_d37a2ab9	30829	910	30749	29840	0.892292	27743.2	27370	3459	43717
ba4741a2-0a1e-46f3-9d34-5ad4d9dab06b runid=0c3cb5fe719b4a42e8f93e7cab6649d77fab8b17 read=10132 ch=102 start_time=2023-01-02T19:19:17.362724+02:00 flow_cell_id=FAV83619 protocol_group_id=Trial_20_MMPD250 sample_id=no_sample barcode=unclassified barcode_alias=unclassified parent_read_id=ba4741a2-0a1e-46f3-9d34-5ad4d9dab06b basecall_model_version_id=2021-05-17_dna_r9.4.1_minion_384_d37a2ab9	30676	2243	30593	28351	0.875948	27744.4	27396	3280	43705
5788207d-d822-47e4-921f-e0a01da6e90a runid=0c3cb5fe719b4a42e8f93e7cab6649d77fab8b17 read=48683 ch=485 start_time=2023-01-03T01:13:48.362724+02:00 flow_cell_id=FAV83619 protocol_group_id=Trial_20_MMPD250 sample_id=no_sample barcode=unclassified barcode_alias=unclassified parent_read_id=5788207d-d822-47e4-921f-e0a01da6e90a basecall_model_version_id=2021-05-17_dna_r9.4.1_minion_384_d37a2ab9	30651	3	30567	30565	0.82794	27749.9	27417	3234	43618.5	*
ebe550a2-7fe2-4372-8e67-82598cd59853 runid=0c3cb5fe719b4a42e8f93e7cab6649d77fab8b17 read=11121 ch=508 start_time=2023-01-02T19:34:43.362724+02:00 flow_cell_id=FAV83619 protocol_group_id=Trial_20_MMPD250 sample_id=no_sample barcode=unclassified barcode_alias=unclassified parent_read_id=ebe550a2-7fe2-4372-8e67-82598cd59853 basecall_model_version_id=2021-05-17_dna_r9.4.1_minion_384_d37a2ab9	30625	2222	30550	28329	0.960359	27751	27438	3187	43532
ce4b5343-a537-4071-a612-cbeee093772e runid=0c3cb5fe719b4a42e8f93e7cab6649d77fab8b17 read=26471 ch=203 start_time=2023-01-03T02:26:57.362724+02:00 flow_cell_id=FAV83619 protocol_group_id=Trial_20_MMPD250 sample_id=no_sample barcode=barcode02 barcode_alias=barcode02 parent_read_id=ce4b5343-a537-4071-a612-cbeee093772e basecall_model_version_id=2021-05-17_dna_r9.4.1_minion_384_d37a2ab9	30622	7441	30539	23099	0.968397	27742	27417	3205	43505
fc025ee8-7952-4407-8486-8691160c84c4 runid=0c3cb5fe719b4a42e8f93e7cab6649d77fab8b17 read=62110 ch=502 start_time=2023-01-03T02:07:57.362724+02:00 flow_cell_id=FAV83619 protocol_group_id=Trial_20_MMPD250 sample_id=no_sample barcode=barcode02 barcode_alias=barcode02 parent_read_id=fc025ee8-7952-4407-8486-8691160c84c4 basecall_model_version_id=2021-05-17_dna_r9.4.1_minion_384_d37a2ab9	30601	17469	30500	13032	0.941298	27713.7	27396	3205	43478
0841666e-f92d-4540-ab64-2677e54ef40f runid=0c3cb5fe719b4a42e8f93e7cab6649d77fab8b17 read=86504 ch=108 start_time=2023-01-03T06:57:26.362724+02:00 flow_cell_id=FAV83619 protocol_group_id=Trial_20_MMPD250 sample_id=no_sample barcode=barcode02 barcode_alias=barcode02 parent_read_id=0841666e-f92d-4540-ab64-2677e54ef40f basecall_model_version_id=2021-05-17_dna_r9.4.1_minion_384_d37a2ab9	30588	7611	30500	22890	0.900262	27704.4	27370	3218	43399
5e8c54ff-5bd3-4ff4-a37f-b0126ebb638a runid=0c3cb5fe719b4a42e8f93e7cab6649d77fab8b17 read=34579 ch=120 start_time=2023-01-03T00:46:32.362724+02:00 flow_cell_id=FAV83619 protocol_group_id=Trial_20_MMPD250 sample_id=no_sample barcode=barcode02 barcode_alias=barcode02 parent_read_id=5e8c54ff-5bd3-4ff4-a37f-b0126ebb638a basecall_model_version_id=2021-05-17_dna_r9.4.1_minion_384_d37a2ab9	30579	13301	30496	17196	0.961212	27684.2	27344	3235	43320
a7aadaee-05c4-4f2a-bb48-a2e92a690b34 runid=0c3cb5fe719b4a42e8f93e7cab6649d77fab8b17 read=46653 ch=140 start_time=2023-01-03T02:27:43.362724+02:00 flow_cell_id=FAV83619 protocol_group_id=Trial_20_MMPD250 sample_id=no_sample barcode=unclassified barcode_alias=unclassified parent_read_id=a7aadaee-05c4-4f2a-bb48-a2e92a690b34 basecall_model_version_id=2021-05-17_dna_r9.4.1_minion_384_d37a2ab9	30516	540	30357	29818	0.913911	27688.3	27370	3146	43303.5
ff45ea32-cd8a-4ddc-afa1-e3d4f81f2247 runid=0c3cb5fe719b4a42e8f93e7cab6649d77fab8b17 read=48083 ch=203 start_time=2023-01-03T05:34:45.362724+02:00 flow_cell_id=FAV83619 protocol_group_id=Trial_20_MMPD250 sample_id=no_sample barcode=unclassified barcode_alias=unclassified parent_read_id=ff45ea32-cd8a-4ddc-afa1-e3d4f81f2247 basecall_model_version_id=2021-05-17_dna_r9.4.1_minion_384_d37a2ab9	30371	602	30296	29695	0.937262	27692.2	27396	2975	43287
b5c5a1dc-140a-4a03-948a-46c295ac4c2d runid=0c3cb5fe719b4a42e8f93e7cab6649d77fab8b17 read=46198 ch=112 start_time=2023-01-03T01:02:57.362724+02:00 flow_cell_id=FAV83619 protocol_group_id=Trial_20_MMPD250 sample_id=no_sample barcode=barcode02 barcode_alias=barcode02 parent_read_id=b5c5a1dc-140a-4a03-948a-46c295ac4c2d basecall_model_version_id=2021-05-17_dna_r9.4.1_minion_384_d37a2ab9	30331	21338	30164	8827	0.926589	27656.2	27370	2961	43228
7495f8c6-03cd-445d-a507-58eafce7f7bd runid=0c3cb5fe719b4a42e8f93e7cab6649d77fab8b17 read=92200 ch=178 start_time=2023-01-03T08:12:42.362724+02:00 flow_cell_id=FAV83619 protocol_group_id=Trial_20_MMPD250 sample_id=no_sample barcode=unclassified barcode_alias=unclassified parent_read_id=7495f8c6-03cd-445d-a507-58eafce7f7bd basecall_model_version_id=2021-05-17_dna_r9.4.1_minion_384_d37a2ab9	30277	8135	30184	22050	0.968571	27645.5	27344	2933	43169
ccaf8915-a18f-4363-b84d-41549264f38f runid=0c3cb5fe719b4a42e8f93e7cab6649d77fab8b17 read=16935 ch=182 start_time=2023-01-02T20:08:56.362724+02:00 flow_cell_id=FAV83619 protocol_group_id=Trial_20_MMPD250 sample_id=no_sample barcode=barcode02 barcode_alias=barcode02 parent_read_id=ccaf8915-a18f-4363-b84d-41549264f38f basecall_model_version_id=2021-05-17_dna_r9.4.1_minion_384_d37a2ab9	30224	4801	30146	25346	0.954233	27641.1	27313.5	2910.5	43072.5
99b0b228-a959-46da-b5df-1eedcd894458 runid=0c3cb5fe719b4a42e8f93e7cab6649d77fab8b17 read=37950 ch=351 start_time=2023-01-03T00:50:57.362724+02:00 flow_cell_id=FAV83619 protocol_group_id=Trial_20_MMPD250 sample_id=no_sample barcode=unclassified barcode_alias=unclassified parent_read_id=99b0b228-a959-46da-b5df-1eedcd894458 basecall_model_version_id=2021-05-17_dna_r9.4.1_minion_384_d37a2ab9	30177	5922	30080	24159	0.871601	27634.5	27283	2894	42976
367a1564-8927-42e5-90d8-9bbc4664194b runid=0c3cb5fe719b4a42e8f93e7cab6649d77fab8b17 read=43882 ch=418 start_time=2023-01-02T23:57:53.362724+02:00 flow_cell_id=FAV83619 protocol_group_id=Trial_20_MMPD250 sample_id=no_sample barcode=barcode02 barcode_alias=barcode02 parent_read_id=367a1564-8927-42e5-90d8-9bbc4664194b basecall_model_version_id=2021-05-17_dna_r9.4.1_minion_384_d37a2ab9	30115	10	29951	29942	0.881538	27638.9	27313.5	2801.5	42927.5	*
41b3e9e3-5f53-4850-bc95-76d46d01073e runid=0c3cb5fe719b4a42e8f93e7cab6649d77fab8b17 read=150239 ch=485 start_time=2023-01-03T14:49:14.362724+02:00 flow_cell_id=FAV83619 protocol_group_id=Trial_20_MMPD250 sample_id=no_sample barcode=barcode02 barcode_alias=barcode02 parent_read_id=41b3e9e3-5f53-4850-bc95-76d46d01073e basecall_model_version_id=2021-05-17_dna_r9.4.1_minion_384_d37a2ab9	30111	4	30035	30032	0.918054	27643.4	27344	2767	42879	*
36da043c-e9ac-44d2-afac-8a35acdb1c25 runid=0c3cb5fe719b4a42e8f93e7cab6649d77fab8b17 read=47141 ch=353 start_time=2023-01-03T00:53:32.362724+02:00 flow_cell_id=FAV83619 protocol_group_id=Trial_20_MMPD250 sample_id=no_sample barcode=unclassified barcode_alias=unclassified parent_read_id=36da043c-e9ac-44d2-afac-8a35acdb1c25 basecall_model_version_id=2021-05-17_dna_r9.4.1_minion_384_d37a2ab9	29996	2	29900	29899	0.929162	27647.7	27370	2626	42866.5	*
ef90fa3d-ccb9-46cd-8678-739aea6e4afe runid=0c3cb5fe719b4a42e8f93e7cab6649d77fab8b17 read=41514 ch=438 start_time=2023-01-03T00:37:08.362724+02:00 flow_cell_id=FAV83619 protocol_group_id=Trial_20_MMPD250 sample_id=no_sample barcode=barcode02 barcode_alias=barcode02 parent_read_id=ef90fa3d-ccb9-46cd-8678-739aea6e4afe basecall_model_version_id=2021-05-17_dna_r9.4.1_minion_384_d37a2ab9	29916	13068	29712	16645	0.965275	27626.9	27344	2572	42854
bdcc99f9-a413-4d3d-83a9-38ebe20815f1 runid=0c3cb5fe719b4a42e8f93e7cab6649d77fab8b17 read=53885 ch=107 start_time=2023-01-03T04:13:31.362724+02:00 flow_cell_id=FAV83619 protocol_group_id=Trial_20_MMPD250 sample_id=no_sample barcode=barcode02 barcode_alias=barcode02 parent_read_id=bdcc99f9-a413-4d3d-83a9-38ebe20815f1 basecall_model_version_id=2021-05-17_dna_r9.4.1_minion_384_d37a2ab9	29912	8505	29800	21296	0.911063	27615	27313.5	2598.5	42807
e421f79f-9806-4332-b5c5-d6b92d6d943f runid=0c3cb5fe719b4a42e8f93e7cab6649d77fab8b17 read=10991 ch=144 start_time=2023-01-02T19:16:07.362724+02:00 flow_cell_id=FAV83619 protocol_group_id=Trial_20_MMPD250 sample_id=no_sample barcode=unclassified barcode_alias=unclassified parent_read_id=e421f79f-9806-4332-b5c5-d6b92d6d943f basecall_model_version_id=2021-05-17_dna_r9.4.1_minion_384_d37a2ab9	29814	415	29625	29211	0.912601	27618	27344	2470	42760
dfa766fc-b489-4796-a106-b3fdb373b257 runid=0c3cb5fe719b4a42e8f93e7cab6649d77fab8b17 read=82571 ch=89 start_time=2023-01-03T07:03:12.362724+02:00 flow_cell_id=FAV83619 protocol_group_id=Trial_20_MMPD250 sample_id=no_sample barcode=unclassified barcode_alias=unclassified parent_read_id=dfa766fc-b489-4796-a106-b3fdb373b257 basecall_model_version_id=2021-05-17_dna_r9.4.1_minion_384_d37a2ab9	29780	413	29691	29279	0.95355	27621.1	27370	2410	42710.5
c65b0eee-943d-4604-b323-7d4fe909ca0c runid=0c3cb5fe719b4a42e8f93e7cab6649d77fab8b17 read=7896 ch=486 start_time=2023-01-02T19:06:30.362724+02:00 flow_cell_id=FAV83619 protocol_group_id=Trial_20_MMPD250 sample_id=no_sample barcode=unclassified barcode_alias=unclassified parent_read_id=c65b0eee-943d-4604-b323-7d4fe909ca0c basecall_model_version_id=2021-05-17_dna_r9.4.1_minion_384_d37a2ab9	29754	5	29673	29669	0.917287	27625	27396	2358	42661	*
008fc7ec-0eb3-4841-8442-aa5a049e4713 runid=0c3cb5fe719b4a42e8f93e7cab6649d77fab8b17 read=25348 ch=293 start_time=2023-01-03T01:04:01.362724+02:00 flow_cell_id=FAV83619 protocol_group_id=Trial_20_MMPD250 sample_id=no_sample barcode=unclassified barcode_alias=unclassified parent_read_id=008fc7ec-0eb3-4841-8442-aa5a049e4713 basecall_model_version_id=2021-05-17_dna_r9.4.1_minion_384_d37a2ab9	29710	2424	29600	27177	0.907422	27624.1	27370	2340	42636.5
1e5639d3-45b7-4c2c-af3a-b4580b93dc60 runid=0c3cb5fe719b4a42e8f93e7cab6649d77fab8b17 read=8346 ch=456 start_time=2023-01-02T19:12:11.362724+02:00 flow_cell_id=FAV83619 protocol_group_id=Trial_20_MMPD250 sample_id=no_sample barcode=barcode02 barcode_alias=barcode02 parent_read_id=1e5639d3-45b7-4c2c-af3a-b4580b93dc60 basecall_model_version_id=2021-05-17_dna_r9.4.1_minion_384_d37a2ab9	29706	5	29600	29596	0.965739	27627.8	27396	2310	42612	*
644cf0dc-bbff-4b5a-82f8-491b600ab6af runid=0c3cb5fe719b4a42e8f93e7cab6649d77fab8b17 read=126042 ch=175 start_time=2023-01-03T09:55:43.362724+02:00 flow_cell_id=FAV83619 protocol_group_id=Trial_20_MMPD250 sample_id=no_sample barcode=barcode02 barcode_alias=barcode02 parent_read_id=644cf0dc-bbff-4b5a-82f8-491b600ab6af basecall_model_version_id=2021-05-17_dna_r9.4.1_minion_384_d37a2ab9	29629	2	29552	29551	0.811648	27631.4	27417	2212	42605.5	*
78efb95c-e661-489d-9822-cead7ffc853a runid=0c3cb5fe719b4a42e8f93e7cab6649d77fab8b17 read=39358 ch=382 start_time=2023-01-02T23:27:52.362724+02:00 flow_cell_id=FAV83619 protocol_group_id=Trial_20_MMPD250 sample_id=no_sample barcode=barcode02 barcode_alias=barcode02 parent_read_id=78efb95c-e661-489d-9822-cead7ffc853a basecall_model_version_id=2021-05-17_dna_r9.4.1_minion_384_d37a2ab9	29620	16901	29536	12636	0.955524	27603.6	27396	2224	42599
ff42075b-dc5d-4086-8f8c-a85f852f0b8a runid=0c3cb5fe719b4a42e8f93e7cab6649d77fab8b17 read=45471 ch=29 start_time=2023-01-03T01:07:14.362724+02:00 flow_cell_id=FAV83619 protocol_group_id=Trial_20_MMPD250 sample_id=no_sample barcode=barcode02 barcode_alias=barcode02 parent_read_id=ff42075b-dc5d-4086-8f8c-a85f852f0b8a basecall_model_version_id=2021-05-17_dna_r9.4.1_minion_384_d37a2ab9	29586	3	29492	29490	0.946253	27607.1	27417	2169	42565	*
f01c6110-b29c-449a-863f-f64eff96d28f runid=0c3cb5fe719b4a42e8f93e7cab6649d77fab8b17 read=34190 ch=175 start_time=2023-01-02T23:03:45.362724+02:00 flow_cell_id=FAV83619 protocol_group_id=Trial_20_MMPD250 sample_id=no_sample barcode=barcode02 barcode_alias=barcode02 parent_read_id=f01c6110-b29c-449a-863f-f64eff96d28f basecall_model_version_id=2021-05-17_dna_r9.4.1_minion_384_d37a2ab9	29580	1202	29499	28298	0.956428	27608.3	27438	2142	42531
22c16cc2-2439-4ebb-89b7-5d91af1a9725 runid=0c3cb5fe719b4a42e8f93e7cab6649d77fab8b17 read=1237168 ch=242 start_time=2023-01-03T10:44:15.362724+02:00 flow_cell_id=FAV83619 protocol_group_id=Trial_20_MMPD250 sample_id=no_sample barcode=unclassified barcode_alias=unclassified parent_read_id=22c16cc2-2439-4ebb-89b7-5d91af1a9725 basecall_model_version_id=2021-05-17_dna_r9.4.1_minion_384_d37a2ab9	29541	548	29452	28905	0.86428	27610.7	27538	2003	42491.5
fc61dafc-d62b-4503-ab82-de86a604e3ad runid=0c3cb5fe719b4a42e8f93e7cab6649d77fab8b17 read=13838 ch=471 start_time=2023-01-02T20:04:22.362724+02:00 flow_cell_id=FAV83619 protocol_group_id=Trial_20_MMPD250 sample_id=no_sample barcode=barcode02 barcode_alias=barcode02 parent_read_id=fc61dafc-d62b-4503-ab82-de86a604e3ad basecall_model_version_id=2021-05-17_dna_r9.4.1_minion_384_d37a2ab9	29520	4	29436	29433	0.909727	27614.1	27638	1882	42452	*
e7f81de8-a8cf-4605-910e-c7a57ec98622 runid=0c3cb5fe719b4a42e8f93e7cab6649d77fab8b17 read=62365 ch=163 start_time=2023-01-03T03:41:49.362724+02:00 flow_cell_id=FAV83619 protocol_group_id=Trial_20_MMPD250 sample_id=no_sample barcode=barcode02 barcode_alias=barcode02 parent_read_id=e7f81de8-a8cf-4605-910e-c7a57ec98622 basecall_model_version_id=2021-05-17_dna_r9.4.1_minion_384_d37a2ab9	29471	18001	29388	11388	0.974886	27584.2	27538	1933	42429.5
cb762e71-92a0-4096-a081-17afec16626e runid=0c3cb5fe719b4a42e8f93e7cab6649d77fab8b17 read=13420 ch=121 start_time=2023-01-02T20:22:03.362724+02:00 flow_cell_id=FAV83619 protocol_group_id=Trial_20_MMPD250 sample_id=no_sample barcode=barcode02 barcode_alias=barcode02 parent_read_id=cb762e71-92a0-4096-a081-17afec16626e basecall_model_version_id=2021-05-17_dna_r9.4.1_minion_384_d37a2ab9	29444	2	29358	29357	0.952992	27587.5	27638	1806	42407	*
cd899ff4-1485-48d9-9bf2-d4dea9588096 runid=0c3cb5fe719b4a42e8f93e7cab6649d77fab8b17 read=43362 ch=121 start_time=2023-01-03T01:14:03.362724+02:00 flow_cell_id=FAV83619 protocol_group_id=Trial_20_MMPD250 sample_id=no_sample barcode=unclassified barcode_alias=unclassified parent_read_id=cd899ff4-1485-48d9-9bf2-d4dea9588096 basecall_model_version_id=2021-05-17_dna_r9.4.1_minion_384_d37a2ab9	29396	2970	29253	26284	0.865355	27585.1	27538	1858	42387.5
b56389e7-c90b-4bac-a011-a9e6c2b17096 runid=0c3cb5fe719b4a42e8f93e7cab6649d77fab8b17 read=93162 ch=172 start_time=2023-01-03T07:18:05.362724+02:00 flow_cell_id=FAV83619 protocol_group_id=Trial_20_MMPD250 sample_id=no_sample barcode=barcode02 barcode_alias=barcode02 parent_read_id=b56389e7-c90b-4bac-a011-a9e6c2b17096 basecall_model_version_id=2021-05-17_dna_r9.4.1_minion_384_d37a2ab9	29280	5	29196	29192	0.918231	27588.1	27638	1642	42368	*
ab596b64-7e20-496d-84f4-a26edfe1e8d8 runid=0c3cb5fe719b4a42e8f93e7cab6649d77fab8b17 read=15194 ch=19 start_time=2023-01-02T20:01:52.362724+02:00 flow_cell_id=FAV83619 protocol_group_id=Trial_20_MMPD250 sample_id=no_sample barcode=barcode02 barcode_alias=barcode02 parent_read_id=ab596b64-7e20-496d-84f4-a26edfe1e8d8 basecall_model_version_id=2021-05-17_dna_r9.4.1_minion_384_d37a2ab9	29253	11055	29169	18115	0.964339	27570.8	27538	1715	42362
fdc809a8-0dc3-478e-9596-ff9a1f7adfea runid=0c3cb5fe719b4a42e8f93e7cab6649d77fab8b17 read=26912 ch=255 start_time=2023-01-02T21:57:16.362724+02:00 flow_cell_id=FAV83619 protocol_group_id=Trial_20_MMPD250 sample_id=no_sample barcode=unclassified barcode_alias=unclassified parent_read_id=fdc809a8-0dc3-478e-9596-ff9a1f7adfea basecall_model_version_id=2021-05-17_dna_r9.4.1_minion_384_d37a2ab9	29238	7201	29156	21956	0.969712	27560.5	27438	1800	42356
c16fc8b4-9cad-454f-8d4a-76dafcf00e42 runid=0c3cb5fe719b4a42e8f93e7cab6649d77fab8b17 read=62101 ch=97 start_time=2023-01-03T04:30:14.362724+02:00 flow_cell_id=FAV83619 protocol_group_id=Trial_20_MMPD250 sample_id=no_sample barcode=barcode02 barcode_alias=barcode02 parent_read_id=c16fc8b4-9cad-454f-8d4a-76dafcf00e42 basecall_model_version_id=2021-05-17_dna_r9.4.1_minion_384_d37a2ab9	29235	5	29150	29146	0.952309	27563.4	27538	1697	42312	*
9cd74a51-bb72-4048-a957-2736c6a24690 runid=0c3cb5fe719b4a42e8f93e7cab6649d77fab8b17 read=106112 ch=77 start_time=2023-01-03T09:28:55.362724+02:00 flow_cell_id=FAV83619 protocol_group_id=Trial_20_MMPD250 sample_id=no_sample barcode=barcode02 barcode_alias=barcode02 parent_read_id=9cd74a51-bb72-4048-a957-2736c6a24690 basecall_model_version_id=2021-05-17_dna_r9.4.1_minion_384_d37a2ab9	29226	14034	29138	15105	0.94717	27540.8	27438	1788	42268
60bbcbad-a4eb-4cf0-aa3a-ea13e3e45004 runid=0c3cb5fe719b4a42e8f93e7cab6649d77fab8b17 read=24646 ch=364 start_time=2023-01-02T21:27:46.362724+02:00 flow_cell_id=FAV83619 protocol_group_id=Trial_20_MMPD250 sample_id=no_sample barcode=unclassified barcode_alias=unclassified parent_read_id=60bbcbad-a4eb-4cf0-aa3a-ea13e3e45004 basecall_model_version_id=2021-05-17_dna_r9.4.1_minion_384_d37a2ab9	29168	9902	29079	19178	0.963291	27525.7	27417	1751	42216
684723c1-2068-4765-aa82-5b702dfc2660 runid=0c3cb5fe719b4a42e8f93e7cab6649d77fab8b17 read=18824 ch=215 start_time=2023-01-02T20:39:56.362724+02:00 flow_cell_id=FAV83619 protocol_group_id=Trial_20_MMPD250 sample_id=no_sample barcode=unclassified barcode_alias=unclassified parent_read_id=684723c1-2068-4765-aa82-5b702dfc2660 basecall_model_version_id=2021-05-17_dna_r9.4.1_minion_384_d37a2ab9	29113	4342	29000	24659	0.956568	27520.5	27396	1717	42164
7170c2ad-fd98-46fe-a4fe-8ff290218bc7 runid=0c3cb5fe719b4a42e8f93e7cab6649d77fab8b17 read=10855 ch=112 start_time=2023-01-02T19:29:31.362724+02:00 flow_cell_id=FAV83619 protocol_group_id=Trial_20_MMPD250 sample_id=no_sample barcode=barcode02 barcode_alias=barcode02 parent_read_id=7170c2ad-fd98-46fe-a4fe-8ff290218bc7 basecall_model_version_id=2021-05-17_dna_r9.4.1_minion_384_d37a2ab9	29112	10952	28954	18003	0.960007	27503.3	27370	1742	42100.5
1fbb1ce9-321d-4bbc-8eb6-404bc64950fe runid=0c3cb5fe719b4a42e8f93e7cab6649d77fab8b17 read=30058 ch=83 start_time=2023-01-03T01:02:18.362724+02:00 flow_cell_id=FAV83619 protocol_group_id=Trial_20_MMPD250 sample_id=no_sample barcode=barcode02 barcode_alias=barcode02 parent_read_id=1fbb1ce9-321d-4bbc-8eb6-404bc64950fe basecall_model_version_id=2021-05-17_dna_r9.4.1_minion_384_d37a2ab9	29106	5	28983	28979	0.91059	27506	27396	1710	42037	*
3d533b5e-89b4-4ab1-a413-708d215c58a8 runid=0c3cb5fe719b4a42e8f93e7cab6649d77fab8b17 read=57497 ch=377 start_time=2023-01-03T02:15:17.362724+02:00 flow_cell_id=FAV83619 protocol_group_id=Trial_20_MMPD250 sample_id=no_sample barcode=barcode01 barcode_alias=barcode01 parent_read_id=3d533b5e-89b4-4ab1-a413-708d215c58a8 basecall_model_version_id=2021-05-17_dna_r9.4.1_minion_384_d37a2ab9	29105	1	29000	29000	0.895379	27508.6	27417	1688	41973.5	*
01150efe-d07a-4841-af9a-5b22595ce356 runid=0c3cb5fe719b4a42e8f93e7cab6649d77fab8b17 read=44700 ch=97 start_time=2023-01-03T01:14:51.362724+02:00 flow_cell_id=FAV83619 protocol_group_id=Trial_20_MMPD250 sample_id=no_sample barcode=barcode02 barcode_alias=barcode02 parent_read_id=01150efe-d07a-4841-af9a-5b22595ce356 basecall_model_version_id=2021-05-17_dna_r9.4.1_minion_384_d37a2ab9	29089	102	29000	28899	0.952594	27511.1	27438	1651	41910
7298703d-8f5d-4079-8b0e-2ed7919d2b10 runid=0c3cb5fe719b4a42e8f93e7cab6649d77fab8b17 read=14240 ch=384 start_time=2023-01-02T20:07:04.362724+02:00 flow_cell_id=FAV83619 protocol_group_id=Trial_20_MMPD250 sample_id=no_sample barcode=barcode02 barcode_alias=barcode02 parent_read_id=7298703d-8f5d-4079-8b0e-2ed7919d2b10 basecall_model_version_id=2021-05-17_dna_r9.4.1_minion_384_d37a2ab9	29046	6	28964	28959	0.952623	27513.7	27538	1508	41908.5	*
74d9fe14-1f12-44e8-8d9c-c215557d6770 runid=0c3cb5fe719b4a42e8f93e7cab6649d77fab8b17 read=47872 ch=261 start_time=2023-01-03T01:24:54.362724+02:00 flow_cell_id=FAV83619 protocol_group_id=Trial_20_MMPD250 sample_id=no_sample barcode=unclassified barcode_alias=unclassified parent_read_id=74d9fe14-1f12-44e8-8d9c-c215557d6770 basecall_model_version_id=2021-05-17_dna_r9.4.1_minion_384_d37a2ab9	29008	9050	28900	19851	0.928014	27500	27438	1570	41907
0ba38493-207c-461a-a861-0fb18db38060 runid=0c3cb5fe719b4a42e8f93e7cab6649d77fab8b17 read=66832 ch=307 start_time=2023-01-03T11:32:20.362724+02:00 flow_cell_id=FAV83619 protocol_group_id=Trial_20_MMPD250 sample_id=no_sample barcode=barcode02 barcode_alias=barcode02 parent_read_id=0ba38493-207c-461a-a861-0fb18db38060 basecall_model_version_id=2021-05-17_dna_r9.4.1_minion_384_d37a2ab9	28994	16	28900	28885	0.910334	27502.5	27538	1456	41829.5	*
4d3c5602-bfa8-4ad5-aad9-e5a127e13cbd runid=0c3cb5fe719b4a42e8f93e7cab6649d77fab8b17 read=91374 ch=189 start_time=2023-01-03T05:45:22.362724+02:00 flow_cell_id=FAV83619 protocol_group_id=Trial_20_MMPD250 sample_id=no_sample barcode=unclassified barcode_alias=unclassified parent_read_id=4d3c5602-bfa8-4ad5-aad9-e5a127e13cbd basecall_model_version_id=2021-05-17_dna_r9.4.1_minion_384_d37a2ab9	28861	10	28796	28787	0.899469	27504.8	27638	1223	41752	*
b926050d-9e8d-40a5-b62b-6109fe948ee3 runid=0c3cb5fe719b4a42e8f93e7cab6649d77fab8b17 read=58629 ch=353 start_time=2023-01-03T14:44:54.362724+02:00 flow_cell_id=FAV83619 protocol_group_id=Trial_20_MMPD250 sample_id=no_sample barcode=unclassified barcode_alias=unclassified parent_read_id=b926050d-9e8d-40a5-b62b-6109fe948ee3 basecall_model_version_id=2021-05-17_dna_r9.4.1_minion_384_d37a2ab9	28818	204	28685	28482	0.914367	27506.5	27665	1153	41729
75540224-5c7a-49bc-9fa8-3e3e4de29090 runid=0c3cb5fe719b4a42e8f93e7cab6649d77fab8b17 read=38898 ch=427 start_time=2023-01-02T23:36:32.362724+02:00 flow_cell_id=FAV83619 protocol_group_id=Trial_20_MMPD250 sample_id=no_sample barcode=barcode02 barcode_alias=barcode02 parent_read_id=75540224-5c7a-49bc-9fa8-3e3e4de29090 basecall_model_version_id=2021-05-17_dna_r9.4.1_minion_384_d37a2ab9	28763	1	28683	28683	0.95398	27508.6	27692	1071	41706	*
6ecb3505-379b-46e7-bb94-0547a3438472 runid=0c3cb5fe719b4a42e8f93e7cab6649d77fab8b17 read=125380 ch=138 start_time=2023-01-03T15:26:45.362724+02:00 flow_cell_id=FAV83619 protocol_group_id=Trial_20_MMPD250 sample_id=no_sample barcode=barcode02 barcode_alias=barcode02 parent_read_id=6ecb3505-379b-46e7-bb94-0547a3438472 basecall_model_version_id=2021-05-17_dna_r9.4.1_minion_384_d37a2ab9	28755	4729	28669	23941	0.954806	27502.3	27665	1090	41678
5a5dfa94-b96c-4ca7-9f48-f1fe9a6f4f47 runid=0c3cb5fe719b4a42e8f93e7cab6649d77fab8b17 read=36336 ch=57 start_time=2023-01-02T23:05:11.362724+02:00 flow_cell_id=FAV83619 protocol_group_id=Trial_20_MMPD250 sample_id=no_sample barcode=unclassified barcode_alias=unclassified parent_read_id=5a5dfa94-b96c-4ca7-9f48-f1fe9a6f4f47 basecall_model_version_id=2021-05-17_dna_r9.4.1_minion_384_d37a2ab9	28623	1	28445	28445	0.946774	27504	27692	931	41650	*
1bd80514-d1d4-47ae-bbc7-bfa3dbae951c runid=0c3cb5fe719b4a42e8f93e7cab6649d77fab8b17 read=11801 ch=123 start_time=2023-01-02T19:38:34.362724+02:00 flow_cell_id=FAV83619 protocol_group_id=Trial_20_MMPD250 sample_id=no_sample barcode=unclassified barcode_alias=unclassified parent_read_id=1bd80514-d1d4-47ae-bbc7-bfa3dbae951c basecall_model_version_id=2021-05-17_dna_r9.4.1_minion_384_d37a2ab9	28584	7404	28295	20892	0.7399	27492.3	27665	919	41647.5
ae3085c4-5f37-4148-8d3f-14ca991838e3 runid=0c3cb5fe719b4a42e8f93e7cab6649d77fab8b17 read=86590 ch=316 start_time=2023-01-03T07:31:18.362724+02:00 flow_cell_id=FAV83619 protocol_group_id=Trial_20_MMPD250 sample_id=no_sample barcode=unclassified barcode_alias=unclassified parent_read_id=ae3085c4-5f37-4148-8d3f-14ca991838e3 basecall_model_version_id=2021-05-17_dna_r9.4.1_minion_384_d37a2ab9	28554	11671	28399	16729	0.956423	27473.3	27638	916	41645
df4bf7e8-7af3-40ba-b88c-4ce8fe7398a3 runid=0c3cb5fe719b4a42e8f93e7cab6649d77fab8b17 read=62937 ch=218 start_time=2023-01-03T03:28:09.362724+02:00 flow_cell_id=FAV83619 protocol_group_id=Trial_20_MMPD250 sample_id=no_sample barcode=barcode02 barcode_alias=barcode02 parent_read_id=df4bf7e8-7af3-40ba-b88c-4ce8fe7398a3 basecall_model_version_id=2021-05-17_dna_r9.4.1_minion_384_d37a2ab9	28545	1	28469	28469	0.897608	27475	27665	880	41644.5	*
923b5e28-6f0e-46f0-b090-d93fafdddd55 runid=0c3cb5fe719b4a42e8f93e7cab6649d77fab8b17 read=78443 ch=122 start_time=2023-01-03T06:10:14.362724+02:00 flow_cell_id=FAV83619 protocol_group_id=Trial_20_MMPD250 sample_id=no_sample barcode=unclassified barcode_alias=unclassified parent_read_id=923b5e28-6f0e-46f0-b090-d93fafdddd55 basecall_model_version_id=2021-05-17_dna_r9.4.1_minion_384_d37a2ab9	28545	11151	28472	17322	0.918485	27457.2	27638	907	41644
482b9793-ee39-49d3-8442-fa62139fa5b1 runid=0c3cb5fe719b4a42e8f93e7cab6649d77fab8b17 read=48249 ch=412 start_time=2023-01-03T11:17:18.362724+02:00 flow_cell_id=FAV83619 protocol_group_id=Trial_20_MMPD250 sample_id=no_sample barcode=unclassified barcode_alias=unclassified parent_read_id=482b9793-ee39-49d3-8442-fa62139fa5b1 basecall_model_version_id=2021-05-17_dna_r9.4.1_minion_384_d37a2ab9	28472	3714	28384	24671	0.94147	27452.3	27538	934	41642.5
7c0bf101-12cd-48c0-bc72-fa01a2b3013e runid=0c3cb5fe719b4a42e8f93e7cab6649d77fab8b17 read=35479 ch=508 start_time=2023-01-02T23:35:15.362724+02:00 flow_cell_id=FAV83619 protocol_group_id=Trial_20_MMPD250 sample_id=no_sample barcode=barcode02 barcode_alias=barcode02 parent_read_id=7c0bf101-12cd-48c0-bc72-fa01a2b3013e basecall_model_version_id=2021-05-17_dna_r9.4.1_minion_384_d37a2ab9	28463	5	28377	28373	0.9121	27453.9	27638	825	41641	*
5604c2e7-4845-4bb5-a253-4353272208b8 runid=0c3cb5fe719b4a42e8f93e7cab6649d77fab8b17 read=20187 ch=494 start_time=2023-01-02T20:31:05.362724+02:00 flow_cell_id=FAV83619 protocol_group_id=Trial_20_MMPD250 sample_id=no_sample barcode=barcode02 barcode_alias=barcode02 parent_read_id=5604c2e7-4845-4bb5-a253-4353272208b8 basecall_model_version_id=2021-05-17_dna_r9.4.1_minion_384_d37a2ab9	28463	3402	28377	24976	0.719371	27449.6	27538	925	41626
dcc18d10-cf91-4aa6-b818-d3e9420610d6 runid=0c3cb5fe719b4a42e8f93e7cab6649d77fab8b17 read=38580 ch=187 start_time=2023-01-02T22:53:34.362724+02:00 flow_cell_id=FAV83619 protocol_group_id=Trial_20_MMPD250 sample_id=no_sample barcode=barcode02 barcode_alias=barcode02 parent_read_id=dcc18d10-cf91-4aa6-b818-d3e9420610d6 basecall_model_version_id=2021-05-17_dna_r9.4.1_minion_384_d37a2ab9	28356	17450	28268	10819	0.941584	27420.6	27438	918	41611
f98c7805-ea94-494a-8db0-5ae99534bdf9 runid=0c3cb5fe719b4a42e8f93e7cab6649d77fab8b17 read=84662 ch=149 start_time=2023-01-03T05:50:49.362724+02:00 flow_cell_id=FAV83619 protocol_group_id=Trial_20_MMPD250 sample_id=no_sample barcode=barcode02 barcode_alias=barcode02 parent_read_id=f98c7805-ea94-494a-8db0-5ae99534bdf9 basecall_model_version_id=2021-05-17_dna_r9.4.1_minion_384_d37a2ab9	28345	2	28175	28174	0.814368	27421.9	27538	807	41557.5	*
a7620fc2-92f1-4ed8-8a4d-18b732ee1d03 runid=0c3cb5fe719b4a42e8f93e7cab6649d77fab8b17 read=18328 ch=138 start_time=2023-01-02T20:49:36.362724+02:00 flow_cell_id=FAV83619 protocol_group_id=Trial_20_MMPD250 sample_id=no_sample barcode=unclassified barcode_alias=unclassified parent_read_id=a7620fc2-92f1-4ed8-8a4d-18b732ee1d03 basecall_model_version_id=2021-05-17_dna_r9.4.1_minion_384_d37a2ab9	28332	8725	28274	19550	0.939744	27408.2	27438	894	41504
118dd503-e514-4284-ba3a-a903c6773d57 runid=0c3cb5fe719b4a42e8f93e7cab6649d77fab8b17 read=65079 ch=11 start_time=2023-01-03T05:27:29.362724+02:00 flow_cell_id=FAV83619 protocol_group_id=Trial_20_MMPD250 sample_id=no_sample barcode=barcode02 barcode_alias=barcode02 parent_read_id=118dd503-e514-4284-ba3a-a903c6773d57 basecall_model_version_id=2021-05-17_dna_r9.4.1_minion_384_d37a2ab9	28330	1602	28249	26648	0.900368	27406.9	27417	913	41466.5
3f4d04fd-7227-4339-aa7e-17d927f6a3c8 runid=0c3cb5fe719b4a42e8f93e7cab6649d77fab8b17 read=25093 ch=444 start_time=2023-01-02T21:28:51.362724+02:00 flow_cell_id=FAV83619 protocol_group_id=Trial_20_MMPD250 sample_id=no_sample barcode=barcode02 barcode_alias=barcode02 parent_read_id=3f4d04fd-7227-4339-aa7e-17d927f6a3c8 basecall_model_version_id=2021-05-17_dna_r9.4.1_minion_384_d37a2ab9	28231	5	28147	28143	0.942828	27408.2	27438	793	41429	*
da608ad7-6a9e-4fcd-8aeb-648861896388 runid=0c3cb5fe719b4a42e8f93e7cab6649d77fab8b17 read=137051 ch=452 start_time=2023-01-03T15:29:25.362724+02:00 flow_cell_id=FAV83619 protocol_group_id=Trial_20_MMPD250 sample_id=no_sample barcode=barcode02 barcode_alias=barcode02 parent_read_id=da608ad7-6a9e-4fcd-8aeb-648861896388 basecall_model_version_id=2021-05-17_dna_r9.4.1_minion_384_d37a2ab9	28114	4421	28000	23580	0.913359	27401.5	27417	697	41403
3cc436ee-ce4a-4b43-9734-ded68d573baa runid=0c3cb5fe719b4a42e8f93e7cab6649d77fab8b17 read=72088 ch=396 start_time=2023-01-03T09:53:24.362724+02:00 flow_cell_id=FAV83619 protocol_group_id=Trial_20_MMPD250 sample_id=no_sample barcode=unclassified barcode_alias=unclassified parent_read_id=3cc436ee-ce4a-4b43-9734-ded68d573baa basecall_model_version_id=2021-05-17_dna_r9.4.1_minion_384_d37a2ab9	28060	2558	27981	25424	0.975732	27398.1	27396	664	41377
767bc117-1295-4c67-86a0-3401c2541e9e runid=0c3cb5fe719b4a42e8f93e7cab6649d77fab8b17 read=48243 ch=253 start_time=2023-01-03T01:04:24.362724+02:00 flow_cell_id=FAV83619 protocol_group_id=Trial_20_MMPD250 sample_id=no_sample barcode=barcode02 barcode_alias=barcode02 parent_read_id=767bc117-1295-4c67-86a0-3401c2541e9e basecall_model_version_id=2021-05-17_dna_r9.4.1_minion_384_d37a2ab9	28053	15947	27970	12024	0.887226	27371.6	27370	683	41363.5
80de982c-3db7-4c08-848f-3db144886765 runid=0c3cb5fe719b4a42e8f93e7cab6649d77fab8b17 read=100653 ch=431 start_time=2023-01-03T10:46:10.362724+02:00 flow_cell_id=FAV83619 protocol_group_id=Trial_20_MMPD250 sample_id=no_sample barcode=unclassified barcode_alias=unclassified parent_read_id=80de982c-3db7-4c08-848f-3db144886765 basecall_model_version_id=2021-05-17_dna_r9.4.1_minion_384_d37a2ab9	27985	2201	27900	25700	0.930311	27368.7	27344	641	41350
60482664-60cc-4da3-80e3-fb8581a874b9 runid=0c3cb5fe719b4a42e8f93e7cab6649d77fab8b17 read=72900 ch=75 start_time=2023-01-03T04:29:03.362724+02:00 flow_cell_id=FAV83619 protocol_group_id=Trial_20_MMPD250 sample_id=no_sample barcode=barcode02 barcode_alias=barcode02 parent_read_id=60482664-60cc-4da3-80e3-fb8581a874b9 basecall_model_version_id=2021-05-17_dna_r9.4.1_minion_384_d37a2ab9	27924	6840	27846	21007	0.616318	27357.8	27313.5	610.5	41276
2827c596-500c-4b0c-b6c0-b1c942674a74 runid=0c3cb5fe719b4a42e8f93e7cab6649d77fab8b17 read=115032 ch=378 start_time=2023-01-03T09:40:59.362724+02:00 flow_cell_id=FAV83619 protocol_group_id=Trial_20_MMPD250 sample_id=no_sample barcode=unclassified barcode_alias=unclassified parent_read_id=2827c596-500c-4b0c-b6c0-b1c942674a74 basecall_model_version_id=2021-05-17_dna_r9.4.1_minion_384_d37a2ab9	27921	17	27716	27700	0.921841	27358.4	27344	577	41202	*
dadc9ea0-2313-41d1-bc82-fae9466ba328 runid=0c3cb5fe719b4a42e8f93e7cab6649d77fab8b17 read=12867 ch=400 start_time=2023-01-02T19:47:01.362724+02:00 flow_cell_id=FAV83619 protocol_group_id=Trial_20_MMPD250 sample_id=no_sample barcode=barcode02 barcode_alias=barcode02 parent_read_id=dadc9ea0-2313-41d1-bc82-fae9466ba328 basecall_model_version_id=2021-05-17_dna_r9.4.1_minion_384_d37a2ab9	27874	10303	27795	17493	0.960841	27341.5	27313.5	560.5	41168.5
b3021299-f217-4ea4-93aa-a4e64f9f39fc runid=0c3cb5fe719b4a42e8f93e7cab6649d77fab8b17 read=112160 ch=114 start_time=2023-01-03T10:00:58.362724+02:00 flow_cell_id=FAV83619 protocol_group_id=Trial_20_MMPD250 sample_id=no_sample barcode=unclassified barcode_alias=unclassified parent_read_id=b3021299-f217-4ea4-93aa-a4e64f9f39fc basecall_model_version_id=2021-05-17_dna_r9.4.1_minion_384_d37a2ab9	27856	7110	27764	20655	0.942387	27330.1	27283	573	41135
18491cda-dd6b-4c2b-92a3-7b92b72776da runid=0c3cb5fe719b4a42e8f93e7cab6649d77fab8b17 read=25892 ch=379 start_time=2023-01-03T00:32:25.362724+02:00 flow_cell_id=FAV83619 protocol_group_id=Trial_20_MMPD250 sample_id=no_sample barcode=barcode02 barcode_alias=barcode02 parent_read_id=18491cda-dd6b-4c2b-92a3-7b92b72776da basecall_model_version_id=2021-05-17_dna_r9.4.1_minion_384_d37a2ab9	27846	4	27759	27756	0.909893	27330.8	27313.5	532.5	41134.5	*
74beb6e8-8ee8-4760-af67-2b4f8b8a493c runid=0c3cb5fe719b4a42e8f93e7cab6649d77fab8b17 read=49822 ch=483 start_time=2023-01-03T01:43:04.362724+02:00 flow_cell_id=FAV83619 protocol_group_id=Trial_20_MMPD250 sample_id=no_sample barcode=barcode02 barcode_alias=barcode02 parent_read_id=74beb6e8-8ee8-4760-af67-2b4f8b8a493c basecall_model_version_id=2021-05-17_dna_r9.4.1_minion_384_d37a2ab9	27821	10231	27739	17509	0.894169	27314.1	27283	538	41134
1b8028bc-2e65-4ac7-8727-56ca7ad75d44 runid=0c3cb5fe719b4a42e8f93e7cab6649d77fab8b17 read=39518 ch=309 start_time=2023-01-03T00:18:16.362724+02:00 flow_cell_id=FAV83619 protocol_group_id=Trial_20_MMPD250 sample_id=no_sample barcode=barcode02 barcode_alias=barcode02 parent_read_id=1b8028bc-2e65-4ac7-8727-56ca7ad75d44 basecall_model_version_id=2021-05-17_dna_r9.4.1_minion_384_d37a2ab9	27803	12	27700	27689	0.937918	27314.7	27313.5	489.5	41131.5	*
0289598c-9948-4147-b03f-57b79b580fad runid=0c3cb5fe719b4a42e8f93e7cab6649d77fab8b17 read=154386 ch=165 start_time=2023-01-03T13:33:53.362724+02:00 flow_cell_id=FAV83619 protocol_group_id=Trial_20_MMPD250 sample_id=no_sample barcode=barcode02 barcode_alias=barcode02 parent_read_id=0289598c-9948-4147-b03f-57b79b580fad basecall_model_version_id=2021-05-17_dna_r9.4.1_minion_384_d37a2ab9	27769	11836	27683	15848	0.941696	27295.2	27283	486	41129
8deb129a-3945-4e82-b4a8-2ed7dddd2110 runid=0c3cb5fe719b4a42e8f93e7cab6649d77fab8b17 read=84830 ch=61 start_time=2023-01-03T06:20:03.362724+02:00 flow_cell_id=FAV83619 protocol_group_id=Trial_20_MMPD250 sample_id=no_sample barcode=unclassified barcode_alias=unclassified parent_read_id=8deb129a-3945-4e82-b4a8-2ed7dddd2110 basecall_model_version_id=2021-05-17_dna_r9.4.1_minion_384_d37a2ab9	27739	3237	27586	24350	0.911499	27290.2	27262	477	41114.5
3191892f-2893-4a1b-9375-4bb23923ea94 runid=0c3cb5fe719b4a42e8f93e7cab6649d77fab8b17 read=47155 ch=315 start_time=2023-01-03T01:04:04.362724+02:00 flow_cell_id=FAV83619 protocol_group_id=Trial_20_MMPD250 sample_id=no_sample barcode=unclassified barcode_alias=unclassified parent_read_id=3191892f-2893-4a1b-9375-4bb23923ea94 basecall_model_version_id=2021-05-17_dna_r9.4.1_minion_384_d37a2ab9	27666	1060	27593	26534	0.935818	27289	27241	425	41100
193c2201-6be1-40e6-912e-f4ffd5d969c0 runid=0c3cb5fe719b4a42e8f93e7cab6649d77fab8b17 read=10076 ch=168 start_time=2023-01-02T19:25:41.362724+02:00 flow_cell_id=FAV83619 protocol_group_id=Trial_20_MMPD250 sample_id=no_sample barcode=unclassified barcode_alias=unclassified parent_read_id=193c2201-6be1-40e6-912e-f4ffd5d969c0 basecall_model_version_id=2021-05-17_dna_r9.4.1_minion_384_d37a2ab9	27622	4	27564	27561	0.93567	27289.4	27262	360	41070.5	*
a0eb26a4-d498-43fe-a524-0d3e61fd99ab runid=0c3cb5fe719b4a42e8f93e7cab6649d77fab8b17 read=99901 ch=52 start_time=2023-01-03T09:32:34.362724+02:00 flow_cell_id=FAV83619 protocol_group_id=Trial_20_MMPD250 sample_id=no_sample barcode=unclassified barcode_alias=unclassified parent_read_id=a0eb26a4-d498-43fe-a524-0d3e61fd99ab basecall_model_version_id=2021-05-17_dna_r9.4.1_minion_384_d37a2ab9	27611	6901	27500	20600	0.958107	27278.1	27241	370	41041
732013c1-343d-4c81-8b5b-a1ac761af1c1 runid=0c3cb5fe719b4a42e8f93e7cab6649d77fab8b17 read=36457 ch=158 start_time=2023-01-02T23:14:42.362724+02:00 flow_cell_id=FAV83619 protocol_group_id=Trial_20_MMPD250 sample_id=no_sample barcode=unclassified barcode_alias=unclassified parent_read_id=732013c1-343d-4c81-8b5b-a1ac761af1c1 basecall_model_version_id=2021-05-17_dna_r9.4.1_minion_384_d37a2ab9	27593	2	27431	27430	0.883485	27278.4	27262	331	41037	*
1cbbb4d9-483a-41eb-9e48-cc42e6217d4f runid=0c3cb5fe719b4a42e8f93e7cab6649d77fab8b17 read=85031 ch=115 start_time=2023-01-03T07:52:54.362724+02:00 flow_cell_id=FAV83619 protocol_group_id=Trial_20_MMPD250 sample_id=no_sample barcode=barcode02 barcode_alias=barcode02 parent_read_id=1cbbb4d9-483a-41eb-9e48-cc42e6217d4f basecall_model_version_id=2021-05-17_dna_r9.4.1_minion_384_d37a2ab9	27577	11	27491	27481	0.918234	27278.7	27283	294	41033	*
19d34110-a8d8-4825-8c34-3acf4b35d370 runid=0c3cb5fe719b4a42e8f93e7cab6649d77fab8b17 read=139078 ch=399 start_time=2023-01-03T15:26:09.362724+02:00 flow_cell_id=FAV83619 protocol_group_id=Trial_20_MMPD250 sample_id=no_sample barcode=unclassified barcode_alias=unclassified parent_read_id=19d34110-a8d8-4825-8c34-3acf4b35d370 basecall_model_version_id=2021-05-17_dna_r9.4.1_minion_384_d37a2ab9	27541	2	27469	27468	0.852374	27279	27313.5	227.5	40992.5	*
105d77a1-3e2d-4d63-a7a9-30d4a7fc20af runid=0c3cb5fe719b4a42e8f93e7cab6649d77fab8b17 read=91515 ch=226 start_time=2023-01-03T06:09:59.362724+02:00 flow_cell_id=FAV83619 protocol_group_id=Trial_20_MMPD250 sample_id=no_sample barcode=barcode02 barcode_alias=barcode02 parent_read_id=105d77a1-3e2d-4d63-a7a9-30d4a7fc20af basecall_model_version_id=2021-05-17_dna_r9.4.1_minion_384_d37a2ab9	27531	2527	27444	24918	0.933943	27275.1	27283	248	40952
64408030-e3b4-47d9-ab54-fb20210ab252 runid=0c3cb5fe719b4a42e8f93e7cab6649d77fab8b17 read=69830 ch=125 start_time=2023-01-03T04:32:02.362724+02:00 flow_cell_id=FAV83619 protocol_group_id=Trial_20_MMPD250 sample_id=no_sample barcode=unclassified barcode_alias=unclassified parent_read_id=64408030-e3b4-47d9-ab54-fb20210ab252 basecall_model_version_id=2021-05-17_dna_r9.4.1_minion_384_d37a2ab9	27480	5101	27400	22300	0.925471	27266.8	27262	218	40920.5
7bf09abf-0afe-4760-ab15-569c7c220a39 runid=0c3cb5fe719b4a42e8f93e7cab6649d77fab8b17 read=101206 ch=131 start_time=2023-01-03T10:03:41.362724+02:00 flow_cell_id=FAV83619 protocol_group_id=Trial_20_MMPD250 sample_id=no_sample barcode=barcode02 barcode_alias=barcode02 parent_read_id=7bf09abf-0afe-4760-ab15-569c7c220a39 basecall_model_version_id=2021-05-17_dna_r9.4.1_minion_384_d37a2ab9	27477	10	27396	27387	0.946654	27267	27283	194	40889	*
a2ae6486-503d-408f-9a52-2ee4778d5dd9 runid=0c3cb5fe719b4a42e8f93e7cab6649d77fab8b17 read=52126 ch=318 start_time=2023-01-03T02:12:57.362724+02:00 flow_cell_id=FAV83619 protocol_group_id=Trial_20_MMPD250 sample_id=no_sample barcode=unclassified barcode_alias=unclassified parent_read_id=a2ae6486-503d-408f-9a52-2ee4778d5dd9 basecall_model_version_id=2021-05-17_dna_r9.4.1_minion_384_d37a2ab9	27455	3	27372	27370	0.942638	27267.1	27313.5	141.5	40886	*
5d950ee2-8821-4f71-817d-33ed3efdf04c runid=0c3cb5fe719b4a42e8f93e7cab6649d77fab8b17 read=71541 ch=296 start_time=2023-01-03T03:35:43.362724+02:00 flow_cell_id=FAV83619 protocol_group_id=Trial_20_MMPD250 sample_id=no_sample barcode=unclassified barcode_alias=unclassified parent_read_id=5d950ee2-8821-4f71-817d-33ed3efdf04c basecall_model_version_id=2021-05-17_dna_r9.4.1_minion_384_d37a2ab9	27451	7240	27384	20145	0.839067	27255.3	27283	168	40883
657003bc-474e-4cd6-9fba-bf4f962e6ab9 runid=0c3cb5fe719b4a42e8f93e7cab6649d77fab8b17 read=95255 ch=505 start_time=2023-01-03T13:12:32.362724+02:00 flow_cell_id=FAV83619 protocol_group_id=Trial_20_MMPD250 sample_id=no_sample barcode=unclassified barcode_alias=unclassified parent_read_id=657003bc-474e-4cd6-9fba-bf4f962e6ab9 basecall_model_version_id=2021-05-17_dna_r9.4.1_minion_384_d37a2ab9	27373	4498	27291	22794	0.903352	27247.9	27262	111	40876
d21985dd-ae0c-4915-bc0a-e235fdaeb7ff runid=0c3cb5fe719b4a42e8f93e7cab6649d77fab8b17 read=56673 ch=227 start_time=2023-01-03T02:11:44.362724+02:00 flow_cell_id=FAV83619 protocol_group_id=Trial_20_MMPD250 sample_id=no_sample barcode=barcode02 barcode_alias=barcode02 parent_read_id=d21985dd-ae0c-4915-bc0a-e235fdaeb7ff basecall_model_version_id=2021-05-17_dna_r9.4.1_minion_384_d37a2ab9	27333	4	27241	27238	0.950033	27247.9	27241	92	40869	*
5ccf13f9-e7c3-479d-8bc4-937cdd046e16 runid=0c3cb5fe719b4a42e8f93e7cab6649d77fab8b17 read=96315 ch=371 start_time=2023-01-03T07:58:56.362724+02:00 flow_cell_id=FAV83619 protocol_group_id=Trial_20_MMPD250 sample_id=no_sample barcode=barcode02 barcode_alias=barcode02 parent_read_id=5ccf13f9-e7c3-479d-8bc4-937cdd046e16 basecall_model_version_id=2021-05-17_dna_r9.4.1_minion_384_d37a2ab9	27314	4348	27190	22843	0.85431	27240.6	27239.5	74.5	40840
38ec08ff-7a03-44b5-8566-ec7d7b07cb2d runid=0c3cb5fe719b4a42e8f93e7cab6649d77fab8b17 read=73450 ch=325 start_time=2023-01-03T07:53:46.362724+02:00 flow_cell_id=FAV83619 protocol_group_id=Trial_20_MMPD250 sample_id=no_sample barcode=unclassified barcode_alias=unclassified parent_read_id=38ec08ff-7a03-44b5-8566-ec7d7b07cb2d basecall_model_version_id=2021-05-17_dna_r9.4.1_minion_384_d37a2ab9	27300	3601	27107	23507	0.947718	27234.4	27238	62	40811
691f01b5-f4f5-4a1e-8b48-7078a9571d67 runid=0c3cb5fe719b4a42e8f93e7cab6649d77fab8b17 read=155763 ch=225 start_time=2023-01-03T13:43:00.362724+02:00 flow_cell_id=FAV83619 protocol_group_id=Trial_20_MMPD250 sample_id=no_sample barcode=unclassified barcode_alias=unclassified parent_read_id=691f01b5-f4f5-4a1e-8b48-7078a9571d67 basecall_model_version_id=2021-05-17_dna_r9.4.1_minion_384_d37a2ab9	27281	1	27234	27234	0.894801	27234.4	27236	45	40771.5	*
83a51590-2f90-4542-828a-807b7a0eb3bc runid=0c3cb5fe719b4a42e8f93e7cab6649d77fab8b17 read=58623 ch=134 start_time=2023-01-03T02:11:43.362724+02:00 flow_cell_id=FAV83619 protocol_group_id=Trial_20_MMPD250 sample_id=no_sample barcode=barcode02 barcode_alias=barcode02 parent_read_id=83a51590-2f90-4542-828a-807b7a0eb3bc basecall_model_version_id=2021-05-17_dna_r9.4.1_minion_384_d37a2ab9	27199	3	27010	27008	0.899548	27234	27234	-35	40732	*
cab476ef-d177-4b4f-89f1-52489c453467 runid=0c3cb5fe719b4a42e8f93e7cab6649d77fab8b17 read=77243 ch=305 start_time=2023-01-03T05:50:04.362724+02:00 flow_cell_id=FAV83619 protocol_group_id=Trial_20_MMPD250 sample_id=no_sample barcode=barcode02 barcode_alias=barcode02 parent_read_id=cab476ef-d177-4b4f-89f1-52489c453467 basecall_model_version_id=2021-05-17_dna_r9.4.1_minion_384_d37a2ab9	27128	1717	26987	25271	0.891061	27230.8	27207	-79	40716
872d2b7b-6718-4098-8c8f-d472ea0d0402 runid=0c3cb5fe719b4a42e8f93e7cab6649d77fab8b17 read=79666 ch=325 start_time=2023-01-03T08:56:14.362724+02:00 flow_cell_id=FAV83619 protocol_group_id=Trial_20_MMPD250 sample_id=no_sample barcode=barcode02 barcode_alias=barcode02 parent_read_id=872d2b7b-6718-4098-8c8f-d472ea0d0402 basecall_model_version_id=2021-05-17_dna_r9.4.1_minion_384_d37a2ab9	27126	13905	27043	13139	0.948398	27207.7	27180	-54	40700
6497cb4a-2cd4-4db3-8602-921afb0af87e runid=0c3cb5fe719b4a42e8f93e7cab6649d77fab8b17 read=79590 ch=100 start_time=2023-01-03T07:41:53.362724+02:00 flow_cell_id=FAV83619 protocol_group_id=Trial_20_MMPD250 sample_id=no_sample barcode=barcode02 barcode_alias=barcode02 parent_read_id=6497cb4a-2cd4-4db3-8602-921afb0af87e basecall_model_version_id=2021-05-17_dna_r9.4.1_minion_384_d37a2ab9	27111	6	26988	26983	0.875107	27207.3	27178.5	-67.5	40694.5	*
0a6afda1-e2a6-4a87-b054-65a45d8c5c60 runid=0c3cb5fe719b4a42e8f93e7cab6649d77fab8b17 read=52846 ch=55 start_time=2023-01-03T01:31:26.362724+02:00 flow_cell_id=FAV83619 protocol_group_id=Trial_20_MMPD250 sample_id=no_sample barcode=barcode02 barcode_alias=barcode02 parent_read_id=0a6afda1-e2a6-4a87-b054-65a45d8c5c60 basecall_model_version_id=2021-05-17_dna_r9.4.1_minion_384_d37a2ab9	27027	23	26940	26918	0.681403	27206.8	27177	-150	40689	*
b198a358-69ea-49b4-87b5-8006b5dc2170 runid=0c3cb5fe719b4a42e8f93e7cab6649d77fab8b17 read=95417 ch=248 start_time=2023-01-03T10:05:41.362724+02:00 flow_cell_id=FAV83619 protocol_group_id=Trial_20_MMPD250 sample_id=no_sample barcode=barcode02 barcode_alias=barcode02 parent_read_id=b198a358-69ea-49b4-87b5-8006b5dc2170 basecall_model_version_id=2021-05-17_dna_r9.4.1_minion_384_d37a2ab9	27012	1	26865	26865	0.934041	27206.3	27165.5	-153.5	40674.5	*
15c1bebe-e437-4b8e-b4cb-1a9cb5a664b2 runid=0c3cb5fe719b4a42e8f93e7cab6649d77fab8b17 read=32283 ch=286 start_time=2023-01-02T22:47:46.362724+02:00 flow_cell_id=FAV83619 protocol_group_id=Trial_20_MMPD250 sample_id=no_sample barcode=barcode02 barcode_alias=barcode02 parent_read_id=15c1bebe-e437-4b8e-b4cb-1a9cb5a664b2 basecall_model_version_id=2021-05-17_dna_r9.4.1_minion_384_d37a2ab9	26945	5501	26865	21365	0.886122	27196.7	27154	-209	40660
bea6ce6e-19df-4761-8178-b5c572e71e76 runid=0c3cb5fe719b4a42e8f93e7cab6649d77fab8b17 read=80656 ch=74 start_time=2023-01-03T05:57:35.362724+02:00 flow_cell_id=FAV83619 protocol_group_id=Trial_20_MMPD250 sample_id=no_sample barcode=barcode02 barcode_alias=barcode02 parent_read_id=bea6ce6e-19df-4761-8178-b5c572e71e76 basecall_model_version_id=2021-05-17_dna_r9.4.1_minion_384_d37a2ab9	26932	706	26800	26095	0.944855	27194.9	27150.5	-218.5	40656.5
c49dd12c-09df-458c-bd25-dd6dbffc7b81 runid=0c3cb5fe719b4a42e8f93e7cab6649d77fab8b17 read=38000 ch=412 start_time=2023-01-03T02:48:17.362724+02:00 flow_cell_id=FAV83619 protocol_group_id=Trial_20_MMPD250 sample_id=no_sample barcode=barcode02 barcode_alias=barcode02 parent_read_id=c49dd12c-09df-458c-bd25-dd6dbffc7b81 basecall_model_version_id=2021-05-17_dna_r9.4.1_minion_384_d37a2ab9	26907	1013	26800	25788	0.954087	27192.7	27147	-240	40653
471029d8-4c4d-49d1-a4cf-505d2fd2eff7 runid=0c3cb5fe719b4a42e8f93e7cab6649d77fab8b17 read=42078 ch=105 start_time=2023-01-02T23:48:44.362724+02:00 flow_cell_id=FAV83619 protocol_group_id=Trial_20_MMPD250 sample_id=no_sample barcode=unclassified barcode_alias=unclassified parent_read_id=471029d8-4c4d-49d1-a4cf-505d2fd2eff7 basecall_model_version_id=2021-05-17_dna_r9.4.1_minion_384_d37a2ab9	26850	1114	26763	25650	0.954269	27190.1	27142	-292	40652
c8b557cb-3c75-49b6-bc2f-16df1c7786ba runid=0c3cb5fe719b4a42e8f93e7cab6649d77fab8b17 read=126766 ch=354 start_time=2023-01-03T11:13:55.362724+02:00 flow_cell_id=FAV83619 protocol_group_id=Trial_20_MMPD250 sample_id=no_sample barcode=barcode02 barcode_alias=barcode02 parent_read_id=c8b557cb-3c75-49b6-bc2f-16df1c7786ba basecall_model_version_id=2021-05-17_dna_r9.4.1_minion_384_d37a2ab9	26812	34	26689	26656	0.93116	27189.3	27137	-325	40651	*
b9a1eaaa-ea9a-4f86-8269-816e1bec867b runid=0c3cb5fe719b4a42e8f93e7cab6649d77fab8b17 read=72313 ch=408 start_time=2023-01-03T04:46:42.362724+02:00 flow_cell_id=FAV83619 protocol_group_id=Trial_20_MMPD250 sample_id=no_sample barcode=barcode02 barcode_alias=barcode02 parent_read_id=b9a1eaaa-ea9a-4f86-8269-816e1bec867b basecall_model_version_id=2021-05-17_dna_r9.4.1_minion_384_d37a2ab9	26810	345	26700	26356	0.950486	27187.9	27074.5	-264.5	40645.5
c41e92ed-23ff-4fcf-b977-b747c9d27acc runid=0c3cb5fe719b4a42e8f93e7cab6649d77fab8b17 read=104862 ch=2 start_time=2023-01-03T10:55:45.362724+02:00 flow_cell_id=FAV83619 protocol_group_id=Trial_20_MMPD250 sample_id=no_sample barcode=barcode02 barcode_alias=barcode02 parent_read_id=c41e92ed-23ff-4fcf-b977-b747c9d27acc basecall_model_version_id=2021-05-17_dna_r9.4.1_minion_384_d37a2ab9	26792	12	26686	26675	0.915201	27187.1	27012	-220	40640	*
aeacd33a-85d8-4e76-b87f-8c5019913575 runid=0c3cb5fe719b4a42e8f93e7cab6649d77fab8b17 read=84348 ch=91 start_time=2023-01-03T06:53:47.362724+02:00 flow_cell_id=FAV83619 protocol_group_id=Trial_20_MMPD250 sample_id=no_sample barcode=barcode02 barcode_alias=barcode02 parent_read_id=aeacd33a-85d8-4e76-b87f-8c5019913575 basecall_model_version_id=2021-05-17_dna_r9.4.1_minion_384_d37a2ab9	26775	11651	26690	15040	0.931915	27167.5	27010	-235	40638
e3dc5817-dedf-4665-967b-1a9c5213cd80 runid=0c3cb5fe719b4a42e8f93e7cab6649d77fab8b17 read=109782 ch=478 start_time=2023-01-03T13:02:04.362724+02:00 flow_cell_id=FAV83619 protocol_group_id=Trial_20_MMPD250 sample_id=no_sample barcode=barcode02 barcode_alias=barcode02 parent_read_id=e3dc5817-dedf-4665-967b-1a9c5213cd80 basecall_model_version_id=2021-05-17_dna_r9.4.1_minion_384_d37a2ab9	26759	8	26677	26670	0.955756	27166.7	27008	-249	40636	*
55034db6-a469-425e-b6e2-fb870be206d5 runid=0c3cb5fe719b4a42e8f93e7cab6649d77fab8b17 read=54486 ch=138 start_time=2023-01-03T05:08:52.362724+02:00 flow_cell_id=FAV83619 protocol_group_id=Trial_20_MMPD250 sample_id=no_sample barcode=barcode02 barcode_alias=barcode02 parent_read_id=55034db6-a469-425e-b6e2-fb870be206d5 basecall_model_version_id=2021-05-17_dna_r9.4.1_minion_384_d37a2ab9	26720	7	26600	26594	0.92566	27165.8	27002.5	-282.5	40617.5	*
7bb52f2a-cdf8-4288-a133-f1e41767b603 runid=0c3cb5fe719b4a42e8f93e7cab6649d77fab8b17 read=71809 ch=417 start_time=2023-01-03T05:11:08.362724+02:00 flow_cell_id=FAV83619 protocol_group_id=Trial_20_MMPD250 sample_id=no_sample barcode=barcode02 barcode_alias=barcode02 parent_read_id=7bb52f2a-cdf8-4288-a133-f1e41767b603 basecall_model_version_id=2021-05-17_dna_r9.4.1_minion_384_d37a2ab9	26708	11501	26596	15096	0.950318	27146.4	26997	-289	40599
e3b71a4d-7333-43af-acd0-2b1d7719b14e runid=0c3cb5fe719b4a42e8f93e7cab6649d77fab8b17 read=20914 ch=278 start_time=2023-01-03T03:17:33.362724+02:00 flow_cell_id=FAV83619 protocol_group_id=Trial_20_MMPD250 sample_id=no_sample barcode=barcode02 barcode_alias=barcode02 parent_read_id=e3b71a4d-7333-43af-acd0-2b1d7719b14e basecall_model_version_id=2021-05-17_dna_r9.4.1_minion_384_d37a2ab9	26701	3	26566	26564	0.928926	27145.5	26990	-289	40585.5	*
f5e97c0b-2a13-401c-bb41-8f980c64df0f runid=0c3cb5fe719b4a42e8f93e7cab6649d77fab8b17 read=88612 ch=456 start_time=2023-01-03T06:13:42.362724+02:00 flow_cell_id=FAV83619 protocol_group_id=Trial_20_MMPD250 sample_id=no_sample barcode=unclassified barcode_alias=unclassified parent_read_id=f5e97c0b-2a13-401c-bb41-8f980c64df0f basecall_model_version_id=2021-05-17_dna_r9.4.1_minion_384_d37a2ab9	26646	11	26484	26474	0.923925	27144.4	26983	-337	40572	*
a89f13bf-4a25-48d6-8beb-6e357bc06720 runid=0c3cb5fe719b4a42e8f93e7cab6649d77fab8b17 read=105953 ch=471 start_time=2023-01-03T10:32:21.362724+02:00 flow_cell_id=FAV83619 protocol_group_id=Trial_20_MMPD250 sample_id=no_sample barcode=unclassified barcode_alias=unclassified parent_read_id=a89f13bf-4a25-48d6-8beb-6e357bc06720 basecall_model_version_id=2021-05-17_dna_r9.4.1_minion_384_d37a2ab9	26646	25743	26554	812	0.774631	27102.3	26950.5	-304.5	40548.5
88708f09-8e85-41d4-a2bf-41f97b6e156f runid=0c3cb5fe719b4a42e8f93e7cab6649d77fab8b17 read=50851 ch=162 start_time=2023-01-03T04:00:45.362724+02:00 flow_cell_id=FAV83619 protocol_group_id=Trial_20_MMPD250 sample_id=no_sample barcode=barcode02 barcode_alias=barcode02 parent_read_id=88708f09-8e85-41d4-a2bf-41f97b6e156f basecall_model_version_id=2021-05-17_dna_r9.4.1_minion_384_d37a2ab9	26634	6	26551	26546	0.915807	27101.5	26918	-284	40525	*
9a6723b9-6bca-4ab5-aedf-cb9bac1d305a runid=0c3cb5fe719b4a42e8f93e7cab6649d77fab8b17 read=70755 ch=391 start_time=2023-01-03T06:07:11.362724+02:00 flow_cell_id=FAV83619 protocol_group_id=Trial_20_MMPD250 sample_id=no_sample barcode=barcode02 barcode_alias=barcode02 parent_read_id=9a6723b9-6bca-4ab5-aedf-cb9bac1d305a basecall_model_version_id=2021-05-17_dna_r9.4.1_minion_384_d37a2ab9	26600	2	26536	26535	0.906614	27100.6	26913.5	-313.5	40514.5	*
0d67dfc0-b06a-4071-bda8-d91fac91a46e runid=0c3cb5fe719b4a42e8f93e7cab6649d77fab8b17 read=81672 ch=420 start_time=2023-01-03T14:55:52.362724+02:00 flow_cell_id=FAV83619 protocol_group_id=Trial_20_MMPD250 sample_id=no_sample barcode=unclassified barcode_alias=unclassified parent_read_id=0d67dfc0-b06a-4071-bda8-d91fac91a46e basecall_model_version_id=2021-05-17_dna_r9.4.1_minion_384_d37a2ab9	26588	1	26485	26485	0.758052	27099.6	26909	-321	40504	*
e1a8289e-529c-4425-a646-a1e0bf17ca63 runid=0c3cb5fe719b4a42e8f93e7cab6649d77fab8b17 read=96934 ch=480 start_time=2023-01-03T10:48:10.362724+02:00 flow_cell_id=FAV83619 protocol_group_id=Trial_20_MMPD250 sample_id=no_sample barcode=unclassified barcode_alias=unclassified parent_read_id=e1a8289e-529c-4425-a646-a1e0bf17ca63 basecall_model_version_id=2021-05-17_dna_r9.4.1_minion_384_d37a2ab9	26542	953	26468	25516	0.930789	27097.1	26887	-345	40468
9bf8dcfa-235c-4145-96ed-d8ce230d2829 runid=0c3cb5fe719b4a42e8f93e7cab6649d77fab8b17 read=113646 ch=169 start_time=2023-01-03T09:54:16.362724+02:00 flow_cell_id=FAV83619 protocol_group_id=Trial_20_MMPD250 sample_id=no_sample barcode=unclassified barcode_alias=unclassified parent_read_id=9bf8dcfa-235c-4145-96ed-d8ce230d2829 basecall_model_version_id=2021-05-17_dna_r9.4.1_minion_384_d37a2ab9	26529	6	26391	26386	0.688585	27095.9	26865	-336	40432	*
09417c4f-aec7-46b3-b767-f1dffab67045 runid=0c3cb5fe719b4a42e8f93e7cab6649d77fab8b17 read=57165 ch=447 start_time=2023-01-03T06:37:59.362724+02:00 flow_cell_id=FAV83619 protocol_group_id=Trial_20_MMPD250 sample_id=no_sample barcode=unclassified barcode_alias=unclassified parent_read_id=09417c4f-aec7-46b3-b767-f1dffab67045 basecall_model_version_id=2021-05-17_dna_r9.4.1_minion_384_d37a2ab9	26419	5	26344	26340	0.892027	27094.7	26847.5	-428.5	40305	*
b2769003-0330-42d5-a284-4f837dc23fad runid=0c3cb5fe719b4a42e8f93e7cab6649d77fab8b17 read=76344 ch=237 start_time=2023-01-03T04:18:25.362724+02:00 flow_cell_id=FAV83619 protocol_group_id=Trial_20_MMPD250 sample_id=no_sample barcode=unclassified barcode_alias=unclassified parent_read_id=b2769003-0330-42d5-a284-4f837dc23fad basecall_model_version_id=2021-05-17_dna_r9.4.1_minion_384_d37a2ab9	26413	1	26341	26341	0.897536	27093.5	26830	-417	40178	*
308aac20-fb21-4229-93a4-98638ae9c055 runid=0c3cb5fe719b4a42e8f93e7cab6649d77fab8b17 read=20598 ch=185 start_time=2023-01-02T21:09:26.362724+02:00 flow_cell_id=FAV83619 protocol_group_id=Trial_20_MMPD250 sample_id=no_sample barcode=barcode02 barcode_alias=barcode02 parent_read_id=308aac20-fb21-4229-93a4-98638ae9c055 basecall_model_version_id=2021-05-17_dna_r9.4.1_minion_384_d37a2ab9	26403	1337	26300	24964	0.907587	27090.2	26752.5	-349.5	40082.5
98c5855d-eacb-444c-b864-bdc8c6e1805c runid=0c3cb5fe719b4a42e8f93e7cab6649d77fab8b17 read=62082 ch=174 start_time=2023-01-03T12:50:26.362724+02:00 flow_cell_id=FAV83619 protocol_group_id=Trial_20_MMPD250 sample_id=no_sample barcode=barcode02 barcode_alias=barcode02 parent_read_id=98c5855d-eacb-444c-b864-bdc8c6e1805c basecall_model_version_id=2021-05-17_dna_r9.4.1_minion_384_d37a2ab9	26381	1707	26300	24594	0.934903	27086.3	26675	-294	39987
06e3795c-1766-4e83-9abc-19d6e681ebc8 runid=0c3cb5fe719b4a42e8f93e7cab6649d77fab8b17 read=37520 ch=406 start_time=2023-01-02T23:36:30.362724+02:00 flow_cell_id=FAV83619 protocol_group_id=Trial_20_MMPD250 sample_id=no_sample barcode=unclassified barcode_alias=unclassified parent_read_id=06e3795c-1766-4e83-9abc-19d6e681ebc8 basecall_model_version_id=2021-05-17_dna_r9.4.1_minion_384_d37a2ab9	26368	18630	26291	7662	0.943096	27055.7	26672.5	-304.5	39951.5
7aa63775-b8cb-4439-aecc-d70c910e230b runid=0c3cb5fe719b4a42e8f93e7cab6649d77fab8b17 read=94101 ch=131 start_time=2023-01-03T07:24:13.362724+02:00 flow_cell_id=FAV83619 protocol_group_id=Trial_20_MMPD250 sample_id=no_sample barcode=barcode02 barcode_alias=barcode02 parent_read_id=7aa63775-b8cb-4439-aecc-d70c910e230b basecall_model_version_id=2021-05-17_dna_r9.4.1_minion_384_d37a2ab9	26362	5	26282	26278	0.920428	27054.5	26670	-308	39916	*
4cc66a1b-5724-42f1-ad19-399acdb4b240 runid=0c3cb5fe719b4a42e8f93e7cab6649d77fab8b17 read=31097 ch=164 start_time=2023-01-02T22:26:52.362724+02:00 flow_cell_id=FAV83619 protocol_group_id=Trial_20_MMPD250 sample_id=no_sample barcode=unclassified barcode_alias=unclassified parent_read_id=4cc66a1b-5724-42f1-ad19-399acdb4b240 basecall_model_version_id=2021-05-17_dna_r9.4.1_minion_384_d37a2ab9	26359	2	26292	26291	0.930356	27053.3	26663	-304	39886	*
40e890bd-00c4-4913-bc77-95f6a9868680 runid=0c3cb5fe719b4a42e8f93e7cab6649d77fab8b17 read=30111 ch=214 start_time=2023-01-02T23:20:44.362724+02:00 flow_cell_id=FAV83619 protocol_group_id=Trial_20_MMPD250 sample_id=no_sample barcode=barcode02 barcode_alias=barcode02 parent_read_id=40e890bd-00c4-4913-bc77-95f6a9868680 basecall_model_version_id=2021-05-17_dna_r9.4.1_minion_384_d37a2ab9	26342	6	26260	26255	0.946258	27052.1	26656	-314	39856	*
a616e11f-bad7-4c76-bad6-f9be6df42737 runid=0c3cb5fe719b4a42e8f93e7cab6649d77fab8b17 read=28425 ch=307 start_time=2023-01-02T22:20:33.362724+02:00 flow_cell_id=FAV83619 protocol_group_id=Trial_20_MMPD250 sample_id=no_sample barcode=unclassified barcode_alias=unclassified parent_read_id=a616e11f-bad7-4c76-bad6-f9be6df42737 basecall_model_version_id=2021-05-17_dna_r9.4.1_minion_384_d37a2ab9	26335	114	26266	26153	0.913432	27050.6	26652	-317	39831
6380be62-7121-4fa0-9acd-8d6bd5ad3e29 runid=0c3cb5fe719b4a42e8f93e7cab6649d77fab8b17 read=80204 ch=105 start_time=2023-01-03T05:57:37.362724+02:00 flow_cell_id=FAV83619 protocol_group_id=Trial_20_MMPD250 sample_id=no_sample barcode=unclassified barcode_alias=unclassified parent_read_id=6380be62-7121-4fa0-9acd-8d6bd5ad3e29 basecall_model_version_id=2021-05-17_dna_r9.4.1_minion_384_d37a2ab9	26260	5	26166	26162	0.941251	27049.3	26648	-388	39806	*
2406afb1-e14d-4f17-ada4-2c00b7679160 runid=0c3cb5fe719b4a42e8f93e7cab6649d77fab8b17 read=36218 ch=141 start_time=2023-01-03T00:04:06.362724+02:00 flow_cell_id=FAV83619 protocol_group_id=Trial_20_MMPD250 sample_id=no_sample barcode=unclassified barcode_alias=unclassified parent_read_id=2406afb1-e14d-4f17-ada4-2c00b7679160 basecall_model_version_id=2021-05-17_dna_r9.4.1_minion_384_d37a2ab9	26260	5	26181	26177	0.924055	27047.9	26647.5	-387.5	39806	*
5e60a28c-6946-4c18-8372-2699ccf75ca5 runid=0c3cb5fe719b4a42e8f93e7cab6649d77fab8b17 read=23102 ch=167 start_time=2023-01-03T00:47:04.362724+02:00 flow_cell_id=FAV83619 protocol_group_id=Trial_20_MMPD250 sample_id=no_sample barcode=barcode02 barcode_alias=barcode02 parent_read_id=5e60a28c-6946-4c18-8372-2699ccf75ca5 basecall_model_version_id=2021-05-17_dna_r9.4.1_minion_384_d37a2ab9	26147	6	26066	26061	0.839569	27046.4	26647	-500	39806	*
5bffa2a4-4e17-407f-8caf-1b208d1842c0 runid=0c3cb5fe719b4a42e8f93e7cab6649d77fab8b17 read=34352 ch=169 start_time=2023-01-02T22:33:33.362724+02:00 flow_cell_id=FAV83619 protocol_group_id=Trial_20_MMPD250 sample_id=no_sample barcode=barcode02 barcode_alias=barcode02 parent_read_id=5bffa2a4-4e17-407f-8caf-1b208d1842c0 basecall_model_version_id=2021-05-17_dna_r9.4.1_minion_384_d37a2ab9	26138	1	26055	26055	0.881673	27044.8	26620.5	-482.5	39774	*
f2125d0e-b361-475e-8e17-e6fd644fe666 runid=0c3cb5fe719b4a42e8f93e7cab6649d77fab8b17 read=88500 ch=442 start_time=2023-01-03T15:23:41.362724+02:00 flow_cell_id=FAV83619 protocol_group_id=Trial_20_MMPD250 sample_id=no_sample barcode=barcode02 barcode_alias=barcode02 parent_read_id=f2125d0e-b361-475e-8e17-e6fd644fe666 basecall_model_version_id=2021-05-17_dna_r9.4.1_minion_384_d37a2ab9	26135	3	26054	26052	0.920735	27043.3	26594	-459	39742	*
5504cb13-c6b0-4737-b07a-270ced4b12d5 runid=0c3cb5fe719b4a42e8f93e7cab6649d77fab8b17 read=32953 ch=231 start_time=2023-01-02T22:46:32.362724+02:00 flow_cell_id=FAV83619 protocol_group_id=Trial_20_MMPD250 sample_id=no_sample barcode=unclassified barcode_alias=unclassified parent_read_id=5504cb13-c6b0-4737-b07a-270ced4b12d5 basecall_model_version_id=2021-05-17_dna_r9.4.1_minion_384_d37a2ab9	26095	2	25937	25936	0.955197	27041.6	26592	-497	39719	*
4ea61a42-c00d-4a1b-a1d2-12ab1a52801b runid=0c3cb5fe719b4a42e8f93e7cab6649d77fab8b17 read=40109 ch=479 start_time=2023-01-02T23:41:56.362724+02:00 flow_cell_id=FAV83619 protocol_group_id=Trial_20_MMPD250 sample_id=no_sample barcode=barcode02 barcode_alias=barcode02 parent_read_id=4ea61a42-c00d-4a1b-a1d2-12ab1a52801b basecall_model_version_id=2021-05-17_dna_r9.4.1_minion_384_d37a2ab9	26015	548	25845	25298	0.935015	27038.9	26590	-575	39696
065d70cd-016a-4a35-a5ae-94fe7a8d3f53 runid=0c3cb5fe719b4a42e8f93e7cab6649d77fab8b17 read=51410 ch=78 start_time=2023-01-03T02:32:41.362724+02:00 flow_cell_id=FAV83619 protocol_group_id=Trial_20_MMPD250 sample_id=no_sample barcode=barcode02 barcode_alias=barcode02 parent_read_id=065d70cd-016a-4a35-a5ae-94fe7a8d3f53 basecall_model_version_id=2021-05-17_dna_r9.4.1_minion_384_d37a2ab9	25982	11263	25900	14638	0.939746	27019.7	26577	-595	39686
2596a057-1b3c-4552-a9f3-15849fb65e02 runid=0c3cb5fe719b4a42e8f93e7cab6649d77fab8b17 read=25750 ch=493 start_time=2023-01-02T22:13:50.362724+02:00 flow_cell_id=FAV83619 protocol_group_id=Trial_20_MMPD250 sample_id=no_sample barcode=unclassified barcode_alias=unclassified parent_read_id=2596a057-1b3c-4552-a9f3-15849fb65e02 basecall_model_version_id=2021-05-17_dna_r9.4.1_minion_384_d37a2ab9	25968	3	25894	25892	0.950989	27018	26564	-596	39676	*
63ad83b6-a971-423c-bbb4-bc2cf78b3690 runid=0c3cb5fe719b4a42e8f93e7cab6649d77fab8b17 read=29063 ch=289 start_time=2023-01-02T23:01:51.362724+02:00 flow_cell_id=FAV83619 protocol_group_id=Trial_20_MMPD250 sample_id=no_sample barcode=unclassified barcode_alias=unclassified parent_read_id=63ad83b6-a971-423c-bbb4-bc2cf78b3690 basecall_model_version_id=2021-05-17_dna_r9.4.1_minion_384_d37a2ab9	25899	901	25790	24890	0.936079	27014.7	26555	-656	39669.5
f1314973-35c8-47aa-9920-fb256ec2a3bc runid=0c3cb5fe719b4a42e8f93e7cab6649d77fab8b17 read=128812 ch=354 start_time=2023-01-03T11:25:46.362724+02:00 flow_cell_id=FAV83619 protocol_group_id=Trial_20_MMPD250 sample_id=no_sample barcode=barcode02 barcode_alias=barcode02 parent_read_id=f1314973-35c8-47aa-9920-fb256ec2a3bc basecall_model_version_id=2021-05-17_dna_r9.4.1_minion_384_d37a2ab9	25891	7	25800	25794	0.898348	27012.9	26546	-655	39663	*
6016126f-d289-448a-8045-5ddea2a00643 runid=0c3cb5fe719b4a42e8f93e7cab6649d77fab8b17 read=83218 ch=431 start_time=2023-01-03T08:29:04.362724+02:00 flow_cell_id=FAV83619 protocol_group_id=Trial_20_MMPD250 sample_id=no_sample barcode=barcode02 barcode_alias=barcode02 parent_read_id=6016126f-d289-448a-8045-5ddea2a00643 basecall_model_version_id=2021-05-17_dna_r9.4.1_minion_384_d37a2ab9	25889	660	25778	25119	0.954576	27010	26540.5	-651.5	39629
09b0f9f8-e75f-46dc-8fbd-9fa5f9faba97 runid=0c3cb5fe719b4a42e8f93e7cab6649d77fab8b17 read=118377 ch=51 start_time=2023-01-03T12:34:32.362724+02:00 flow_cell_id=FAV83619 protocol_group_id=Trial_20_MMPD250 sample_id=no_sample barcode=barcode02 barcode_alias=barcode02 parent_read_id=09b0f9f8-e75f-46dc-8fbd-9fa5f9faba97 basecall_model_version_id=2021-05-17_dna_r9.4.1_minion_384_d37a2ab9	25864	8413	25782	17370	0.952562	26995.2	26535	-671	39595
35e5485d-5cc2-4695-b0f0-972c58c523bb runid=0c3cb5fe719b4a42e8f93e7cab6649d77fab8b17 read=114974 ch=447 start_time=2023-01-03T15:11:13.362724+02:00 flow_cell_id=FAV83619 protocol_group_id=Trial_20_MMPD250 sample_id=no_sample barcode=barcode02 barcode_alias=barcode02 parent_read_id=35e5485d-5cc2-4695-b0f0-972c58c523bb basecall_model_version_id=2021-05-17_dna_r9.4.1_minion_384_d37a2ab9	25780	2217	25690	23474	0.91629	26989.8	26534.5	-754.5	39576
2e23adce-8ebf-4511-bade-9b8ee14e1173 runid=0c3cb5fe719b4a42e8f93e7cab6649d77fab8b17 read=41814 ch=289 start_time=2023-01-03T01:02:22.362724+02:00 flow_cell_id=FAV83619 protocol_group_id=Trial_20_MMPD250 sample_id=no_sample barcode=barcode02 barcode_alias=barcode02 parent_read_id=2e23adce-8ebf-4511-bade-9b8ee14e1173 basecall_model_version_id=2021-05-17_dna_r9.4.1_minion_384_d37a2ab9	25759	1322	25670	24349	0.948335	26985.8	26534	-775	39557
42e893c3-44f8-4be0-b8aa-41ef001ab393 runid=0c3cb5fe719b4a42e8f93e7cab6649d77fab8b17 read=26459 ch=488 start_time=2023-01-02T21:46:37.362724+02:00 flow_cell_id=FAV83619 protocol_group_id=Trial_20_MMPD250 sample_id=no_sample barcode=barcode02 barcode_alias=barcode02 parent_read_id=42e893c3-44f8-4be0-b8aa-41ef001ab393 basecall_model_version_id=2021-05-17_dna_r9.4.1_minion_384_d37a2ab9	25720	13	25639	25627	0.916806	26983.7	26509.5	-789.5	39552	*
a2e29c89-42f0-4268-8d28-059aeeb18446 runid=0c3cb5fe719b4a42e8f93e7cab6649d77fab8b17 read=47223 ch=452 start_time=2023-01-03T00:41:52.362724+02:00 flow_cell_id=FAV83619 protocol_group_id=Trial_20_MMPD250 sample_id=no_sample barcode=barcode02 barcode_alias=barcode02 parent_read_id=a2e29c89-42f0-4268-8d28-059aeeb18446 basecall_model_version_id=2021-05-17_dna_r9.4.1_minion_384_d37a2ab9	25706	6455	25600	19146	0.974564	26971.8	26485	-779	39547
51cee92a-3bc5-49c1-963d-b45a5e384028 runid=0c3cb5fe719b4a42e8f93e7cab6649d77fab8b17 read=22982 ch=430 start_time=2023-01-02T22:42:54.362724+02:00 flow_cell_id=FAV83619 protocol_group_id=Trial_20_MMPD250 sample_id=no_sample barcode=barcode02 barcode_alias=barcode02 parent_read_id=51cee92a-3bc5-49c1-963d-b45a5e384028 basecall_model_version_id=2021-05-17_dna_r9.4.1_minion_384_d37a2ab9	25669	10745	25585	14841	0.964962	26953.3	26479.5	-810.5	39516
92881bc4-1cf5-49ce-96db-e0463550ce11 runid=0c3cb5fe719b4a42e8f93e7cab6649d77fab8b17 read=54891 ch=86 start_time=2023-01-03T04:47:11.362724+02:00 flow_cell_id=FAV83619 protocol_group_id=Trial_20_MMPD250 sample_id=no_sample barcode=barcode02 barcode_alias=barcode02 parent_read_id=92881bc4-1cf5-49ce-96db-e0463550ce11 basecall_model_version_id=2021-05-17_dna_r9.4.1_minion_384_d37a2ab9	25668	3556	25579	22024	0.940156	26945.9	26474	-806	39485
a5fa0a05-5ac8-4be3-b7c1-5dffec7aa925 runid=0c3cb5fe719b4a42e8f93e7cab6649d77fab8b17 read=38104 ch=65 start_time=2023-01-02T23:33:38.362724+02:00 flow_cell_id=FAV83619 protocol_group_id=Trial_20_MMPD250 sample_id=no_sample barcode=unclassified barcode_alias=unclassified parent_read_id=a5fa0a05-5ac8-4be3-b7c1-5dffec7aa925 basecall_model_version_id=2021-05-17_dna_r9.4.1_minion_384_d37a2ab9	25667	6	25590	25585	0.766816	26943.8	26471.5	-804.5	39439.5	*
dcf58530-1c8e-478f-b239-3f302c54765d runid=0c3cb5fe719b4a42e8f93e7cab6649d77fab8b17 read=70571 ch=237 start_time=2023-01-03T03:45:53.362724+02:00 flow_cell_id=FAV83619 protocol_group_id=Trial_20_MMPD250 sample_id=no_sample barcode=unclassified barcode_alias=unclassified parent_read_id=dcf58530-1c8e-478f-b239-3f302c54765d basecall_model_version_id=2021-05-17_dna_r9.4.1_minion_384_d37a2ab9	25634	3760	25465	21706	0.812632	26935.9	26469	-835	39394
029641eb-8103-4803-9c68-c75e1868d7fc runid=0c3cb5fe719b4a42e8f93e7cab6649d77fab8b17 read=41869 ch=253 start_time=2023-01-02T23:55:15.362724+02:00 flow_cell_id=FAV83619 protocol_group_id=Trial_20_MMPD250 sample_id=no_sample barcode=unclassified barcode_alias=unclassified parent_read_id=029641eb-8103-4803-9c68-c75e1868d7fc basecall_model_version_id=2021-05-17_dna_r9.4.1_minion_384_d37a2ab9	25534	2	25455	25454	0.897305	26933.6	26427.5	-893.5	39392	*
80af5692-4832-4fc3-af62-0efef361c4d2 runid=0c3cb5fe719b4a42e8f93e7cab6649d77fab8b17 read=73020 ch=248 start_time=2023-01-03T05:59:17.362724+02:00 flow_cell_id=FAV83619 protocol_group_id=Trial_20_MMPD250 sample_id=no_sample barcode=barcode02 barcode_alias=barcode02 parent_read_id=80af5692-4832-4fc3-af62-0efef361c4d2 basecall_model_version_id=2021-05-17_dna_r9.4.1_minion_384_d37a2ab9	25509	11501	25348	13848	0.933059	26913.9	26386	-877	39390
6271e4b4-93d0-466b-b1ba-57859ec65423 runid=0c3cb5fe719b4a42e8f93e7cab6649d77fab8b17 read=33338 ch=46 start_time=2023-01-02T22:59:17.362724+02:00 flow_cell_id=FAV83619 protocol_group_id=Trial_20_MMPD250 sample_id=no_sample barcode=barcode02 barcode_alias=barcode02 parent_read_id=6271e4b4-93d0-466b-b1ba-57859ec65423 basecall_model_version_id=2021-05-17_dna_r9.4.1_minion_384_d37a2ab9	25500	209	25317	25109	0.923454	26911.2	26377	-877	39353
98ab339c-05d4-40ac-9bf1-fbbfade3b907 runid=0c3cb5fe719b4a42e8f93e7cab6649d77fab8b17 read=76079 ch=312 start_time=2023-01-03T06:22:21.362724+02:00 flow_cell_id=FAV83619 protocol_group_id=Trial_20_MMPD250 sample_id=no_sample barcode=unclassified barcode_alias=unclassified parent_read_id=98ab339c-05d4-40ac-9bf1-fbbfade3b907 basecall_model_version_id=2021-05-17_dna_r9.4.1_minion_384_d37a2ab9	25452	1	25377	25377	0.936439	26908.9	26368	-916	39316	*
333ec278-ff09-44ca-95b2-0925ec879766 runid=0c3cb5fe719b4a42e8f93e7cab6649d77fab8b17 read=85478 ch=299 start_time=2023-01-03T07:25:47.362724+02:00 flow_cell_id=FAV83619 protocol_group_id=Trial_20_MMPD250 sample_id=no_sample barcode=barcode02 barcode_alias=barcode02 parent_read_id=333ec278-ff09-44ca-95b2-0925ec879766 basecall_model_version_id=2021-05-17_dna_r9.4.1_minion_384_d37a2ab9	25430	1114	25347	24234	0.95659	26904.9	26362	-932	39295.5
eafac38c-3fe5-49fa-baea-32dc57cc1b85 runid=0c3cb5fe719b4a42e8f93e7cab6649d77fab8b17 read=14712 ch=310 start_time=2023-01-02T20:05:48.362724+02:00 flow_cell_id=FAV83619 protocol_group_id=Trial_20_MMPD250 sample_id=no_sample barcode=barcode02 barcode_alias=barcode02 parent_read_id=eafac38c-3fe5-49fa-baea-32dc57cc1b85 basecall_model_version_id=2021-05-17_dna_r9.4.1_minion_384_d37a2ab9	25422	17	25338	25322	0.907314	26902.5	26356	-934	39275	*
9f0be44e-15b4-4b9b-afec-be95ebd695d0 runid=0c3cb5fe719b4a42e8f93e7cab6649d77fab8b17 read=97004 ch=200 start_time=2023-01-03T06:57:30.362724+02:00 flow_cell_id=FAV83619 protocol_group_id=Trial_20_MMPD250 sample_id=no_sample barcode=barcode02 barcode_alias=barcode02 parent_read_id=9f0be44e-15b4-4b9b-afec-be95ebd695d0 basecall_model_version_id=2021-05-17_dna_r9.4.1_minion_384_d37a2ab9	25414	1	25293	25293	0.913217	26900.1	26355	-941	39254	*
a8be128b-c1a3-43da-a8ab-19adc8fb4fa4 runid=0c3cb5fe719b4a42e8f93e7cab6649d77fab8b17 read=62700 ch=216 start_time=2023-01-03T03:01:38.362724+02:00 flow_cell_id=FAV83619 protocol_group_id=Trial_20_MMPD250 sample_id=no_sample barcode=barcode02 barcode_alias=barcode02 parent_read_id=a8be128b-c1a3-43da-a8ab-19adc8fb4fa4 basecall_model_version_id=2021-05-17_dna_r9.4.1_minion_384_d37a2ab9	25366	628	25284	24657	0.932879	26896.7	26354	-988	39233
711f35b9-8ed6-438c-998f-3d84e429b40c runid=0c3cb5fe719b4a42e8f93e7cab6649d77fab8b17 read=41827 ch=204 start_time=2023-01-03T01:36:40.362724+02:00 flow_cell_id=FAV83619 protocol_group_id=Trial_20_MMPD250 sample_id=no_sample barcode=barcode02 barcode_alias=barcode02 parent_read_id=711f35b9-8ed6-438c-998f-3d84e429b40c basecall_model_version_id=2021-05-17_dna_r9.4.1_minion_384_d37a2ab9	25341	2225	25257	23033	0.772023	26891	26347.5	-1006.5	39207
41b13294-be02-462c-bb14-b6e0178f22e6 runid=0c3cb5fe719b4a42e8f93e7cab6649d77fab8b17 read=82523 ch=264 start_time=2023-01-03T05:56:50.362724+02:00 flow_cell_id=FAV83619 protocol_group_id=Trial_20_MMPD250 sample_id=no_sample barcode=barcode02 barcode_alias=barcode02 parent_read_id=41b13294-be02-462c-bb14-b6e0178f22e6 basecall_model_version_id=2021-05-17_dna_r9.4.1_minion_384_d37a2ab9	25291	13	25200	25188	0.915754	26888.4	26341	-1050	39181	*
16d609e5-2186-4e96-baef-d611fba0fb3d runid=0c3cb5fe719b4a42e8f93e7cab6649d77fab8b17 read=14337 ch=215 start_time=2023-01-02T20:02:13.362724+02:00 flow_cell_id=FAV83619 protocol_group_id=Trial_20_MMPD250 sample_id=no_sample barcode=barcode02 barcode_alias=barcode02 parent_read_id=16d609e5-2186-4e96-baef-d611fba0fb3d basecall_model_version_id=2021-05-17_dna_r9.4.1_minion_384_d37a2ab9	25271	7	25182	25176	0.957142	26885.9	26340.5	-1069.5	39114.5	*
1ef5f3b4-67a6-4ec2-b7ad-0065a0062728 runid=0c3cb5fe719b4a42e8f93e7cab6649d77fab8b17 read=78321 ch=208 start_time=2023-01-03T04:51:32.362724+02:00 flow_cell_id=FAV83619 protocol_group_id=Trial_20_MMPD250 sample_id=no_sample barcode=barcode02 barcode_alias=barcode02 parent_read_id=1ef5f3b4-67a6-4ec2-b7ad-0065a0062728 basecall_model_version_id=2021-05-17_dna_r9.4.1_minion_384_d37a2ab9	25249	7	25167	25161	0.947776	26883.3	26340	-1091	39048	*
9b3d8596-89c7-4425-b306-e89b824224db runid=0c3cb5fe719b4a42e8f93e7cab6649d77fab8b17 read=35957 ch=73 start_time=2023-01-02T23:28:37.362724+02:00 flow_cell_id=FAV83619 protocol_group_id=Trial_20_MMPD250 sample_id=no_sample barcode=unclassified barcode_alias=unclassified parent_read_id=9b3d8596-89c7-4425-b306-e89b824224db basecall_model_version_id=2021-05-17_dna_r9.4.1_minion_384_d37a2ab9	25232	7409	25152	17744	0.957056	26869.7	26338	-1106	38996.5
3b73a2b3-048f-4aa8-b7b7-78ff5b089d4e runid=0c3cb5fe719b4a42e8f93e7cab6649d77fab8b17 read=63431 ch=15 start_time=2023-01-03T04:46:21.362724+02:00 flow_cell_id=FAV83619 protocol_group_id=Trial_20_MMPD250 sample_id=no_sample barcode=barcode02 barcode_alias=barcode02 parent_read_id=3b73a2b3-048f-4aa8-b7b7-78ff5b089d4e basecall_model_version_id=2021-05-17_dna_r9.4.1_minion_384_d37a2ab9	25221	7	25141	25135	0.884663	26867.2	26336	-1115	38945	*
3f0ac830-b11c-42fc-96e6-a88295a4a887 runid=0c3cb5fe719b4a42e8f93e7cab6649d77fab8b17 read=18886 ch=423 start_time=2023-01-02T21:01:30.362724+02:00 flow_cell_id=FAV83619 protocol_group_id=Trial_20_MMPD250 sample_id=no_sample barcode=barcode02 barcode_alias=barcode02 parent_read_id=3f0ac830-b11c-42fc-96e6-a88295a4a887 basecall_model_version_id=2021-05-17_dna_r9.4.1_minion_384_d37a2ab9	25173	2	25088	25087	0.944154	26864.5	26313.5	-1140.5	38936.5	*
e9cd64e1-3c02-493a-82a0-75c4944a6620 runid=0c3cb5fe719b4a42e8f93e7cab6649d77fab8b17 read=88644 ch=307 start_time=2023-01-03T13:34:57.362724+02:00 flow_cell_id=FAV83619 protocol_group_id=Trial_20_MMPD250 sample_id=no_sample barcode=barcode02 barcode_alias=barcode02 parent_read_id=e9cd64e1-3c02-493a-82a0-75c4944a6620 basecall_model_version_id=2021-05-17_dna_r9.4.1_minion_384_d37a2ab9	25165	3202	25076	21875	0.967497	26857.2	26291	-1126	38928
9685bd5b-e92d-4c71-a4c8-f1405f2e77e5 runid=0c3cb5fe719b4a42e8f93e7cab6649d77fab8b17 read=52737 ch=45 start_time=2023-01-03T01:27:57.362724+02:00 flow_cell_id=FAV83619 protocol_group_id=Trial_20_MMPD250 sample_id=no_sample barcode=barcode02 barcode_alias=barcode02 parent_read_id=9685bd5b-e92d-4c71-a4c8-f1405f2e77e5 basecall_model_version_id=2021-05-17_dna_r9.4.1_minion_384_d37a2ab9	25154	1	25070	25070	0.915197	26854.5	26287.5	-1133.5	38892.5	*
5e7dab2e-f195-49c2-900e-9e8d30aeefa8 runid=0c3cb5fe719b4a42e8f93e7cab6649d77fab8b17 read=90279 ch=215 start_time=2023-01-03T07:03:31.362724+02:00 flow_cell_id=FAV83619 protocol_group_id=Trial_20_MMPD250 sample_id=no_sample barcode=barcode02 barcode_alias=barcode02 parent_read_id=5e7dab2e-f195-49c2-900e-9e8d30aeefa8 basecall_model_version_id=2021-05-17_dna_r9.4.1_minion_384_d37a2ab9	25145	51	25064	25014	0.940433	26851.8	26284	-1139	38857	*
da2c0213-bcf3-4f3b-857c-5adab01b0288 runid=0c3cb5fe719b4a42e8f93e7cab6649d77fab8b17 read=76130 ch=312 start_time=2023-01-03T06:24:11.362724+02:00 flow_cell_id=FAV83619 protocol_group_id=Trial_20_MMPD250 sample_id=no_sample barcode=barcode02 barcode_alias=barcode02 parent_read_id=da2c0213-bcf3-4f3b-857c-5adab01b0288 basecall_model_version_id=2021-05-17_dna_r9.4.1_minion_384_d37a2ab9	25143	2	25064	25063	0.874796	26849.2	26281	-1138	38822	*
78a49ea2-7cd2-45cc-90a6-11d6003038bb runid=0c3cb5fe719b4a42e8f93e7cab6649d77fab8b17 read=61432 ch=510 start_time=2023-01-03T03:15:08.362724+02:00 flow_cell_id=FAV83619 protocol_group_id=Trial_20_MMPD250 sample_id=no_sample barcode=barcode02 barcode_alias=barcode02 parent_read_id=78a49ea2-7cd2-45cc-90a6-11d6003038bb basecall_model_version_id=2021-05-17_dna_r9.4.1_minion_384_d37a2ab9	25127	6	25040	25035	0.952986	26846.5	26278	-1151	38787	*
f70f4d19-cafd-4440-b3ac-f09ad8217e6a runid=0c3cb5fe719b4a42e8f93e7cab6649d77fab8b17 read=39221 ch=230 start_time=2023-01-03T01:29:39.362724+02:00 flow_cell_id=FAV83619 protocol_group_id=Trial_20_MMPD250 sample_id=no_sample barcode=unclassified barcode_alias=unclassified parent_read_id=f70f4d19-cafd-4440-b3ac-f09ad8217e6a basecall_model_version_id=2021-05-17_dna_r9.4.1_minion_384_d37a2ab9	25097	9291	24945	15655	0.958544	26830.1	26274	-1177	38783.5
74a2bc99-232b-4ce1-ab60-ea70b1583194 runid=0c3cb5fe719b4a42e8f93e7cab6649d77fab8b17 read=97618 ch=312 start_time=2023-01-03T10:44:27.362724+02:00 flow_cell_id=FAV83619 protocol_group_id=Trial_20_MMPD250 sample_id=no_sample barcode=barcode02 barcode_alias=barcode02 parent_read_id=74a2bc99-232b-4ce1-ab60-ea70b1583194 basecall_model_version_id=2021-05-17_dna_r9.4.1_minion_384_d37a2ab9	25085	10854	24885	14032	0.945482	26811.4	26270	-1185	38780
bced7f2e-cab9-48ac-b492-f8603ea097eb runid=0c3cb5fe719b4a42e8f93e7cab6649d77fab8b17 read=47300 ch=94 start_time=2023-01-03T02:05:26.362724+02:00 flow_cell_id=FAV83619 protocol_group_id=Trial_20_MMPD250 sample_id=no_sample barcode=unclassified barcode_alias=unclassified parent_read_id=bced7f2e-cab9-48ac-b492-f8603ea097eb basecall_model_version_id=2021-05-17_dna_r9.4.1_minion_384_d37a2ab9	25071	6	24990	24985	0.946408	26808.7	26262.5	-1191.5	38749	*
d5be7610-28a0-4b81-b3bb-aff2cd5fedf0 runid=0c3cb5fe719b4a42e8f93e7cab6649d77fab8b17 read=77080 ch=443 start_time=2023-01-03T04:17:05.362724+02:00 flow_cell_id=FAV83619 protocol_group_id=Trial_20_MMPD250 sample_id=no_sample barcode=barcode02 barcode_alias=barcode02 parent_read_id=d5be7610-28a0-4b81-b3bb-aff2cd5fedf0 basecall_model_version_id=2021-05-17_dna_r9.4.1_minion_384_d37a2ab9	24810	7	24626	24620	0.798294	26805.5	26255	-1445	38718	*
b08239ab-6d3e-4b42-8437-e892ed94b21c runid=0c3cb5fe719b4a42e8f93e7cab6649d77fab8b17 read=61970 ch=456 start_time=2023-01-03T02:39:03.362724+02:00 flow_cell_id=FAV83619 protocol_group_id=Trial_20_MMPD250 sample_id=no_sample barcode=barcode02 barcode_alias=barcode02 parent_read_id=b08239ab-6d3e-4b42-8437-e892ed94b21c basecall_model_version_id=2021-05-17_dna_r9.4.1_minion_384_d37a2ab9	24796	2268	24700	22433	0.954398	26799.1	26252.5	-1456.5	38710.5
5ceb9482-af42-4276-ba7f-2fd8fca8944c runid=0c3cb5fe719b4a42e8f93e7cab6649d77fab8b17 read=38452 ch=272 start_time=2023-01-02T23:35:25.362724+02:00 flow_cell_id=FAV83619 protocol_group_id=Trial_20_MMPD250 sample_id=no_sample barcode=unclassified barcode_alias=unclassified parent_read_id=5ceb9482-af42-4276-ba7f-2fd8fca8944c basecall_model_version_id=2021-05-17_dna_r9.4.1_minion_384_d37a2ab9	24774	1	24688	24688	0.913399	26796.1	26250	-1476	38703	*
e31090ae-68b9-4c80-a069-e069aaacdc64 runid=0c3cb5fe719b4a42e8f93e7cab6649d77fab8b17 read=46072 ch=503 start_time=2023-01-03T01:07:06.362724+02:00 flow_cell_id=FAV83619 protocol_group_id=Trial_20_MMPD250 sample_id=no_sample barcode=barcode02 barcode_alias=barcode02 parent_read_id=e31090ae-68b9-4c80-a069-e069aaacdc64 basecall_model_version_id=2021-05-17_dna_r9.4.1_minion_384_d37a2ab9	24772	6	24690	24685	0.90873	26793	26243.5	-1471.5	38701.5	*
051af107-eaea-49aa-ac67-fbac7e17c82a runid=0c3cb5fe719b4a42e8f93e7cab6649d77fab8b17 read=52808 ch=380 start_time=2023-01-03T02:21:16.362724+02:00 flow_cell_id=FAV83619 protocol_group_id=Trial_20_MMPD250 sample_id=no_sample barcode=unclassified barcode_alias=unclassified parent_read_id=051af107-eaea-49aa-ac67-fbac7e17c82a basecall_model_version_id=2021-05-17_dna_r9.4.1_minion_384_d37a2ab9	24748	6	24360	24355	0.899199	26789.5	26237	-1489	38700	*
2f9bd66e-1033-4e51-99a4-0cfb921efdf1 runid=0c3cb5fe719b4a42e8f93e7cab6649d77fab8b17 read=96249 ch=125 start_time=2023-01-03T08:21:37.362724+02:00 flow_cell_id=FAV83619 protocol_group_id=Trial_20_MMPD250 sample_id=no_sample barcode=barcode02 barcode_alias=barcode02 parent_read_id=2f9bd66e-1033-4e51-99a4-0cfb921efdf1 basecall_model_version_id=2021-05-17_dna_r9.4.1_minion_384_d37a2ab9	24741	10216	24657	14442	0.976458	26771.6	26232	-1491	38692
851443e3-9dfd-4ac6-a821-d4eaca03ca13 runid=0c3cb5fe719b4a42e8f93e7cab6649d77fab8b17 read=42709 ch=62 start_time=2023-01-03T01:18:05.362724+02:00 flow_cell_id=FAV83619 protocol_group_id=Trial_20_MMPD250 sample_id=no_sample barcode=unclassified barcode_alias=unclassified parent_read_id=851443e3-9dfd-4ac6-a821-d4eaca03ca13 basecall_model_version_id=2021-05-17_dna_r9.4.1_minion_384_d37a2ab9	24705	3	24567	24565	0.916955	26768.4	26227	-1522	38684	*
6a1ffde5-ecae-43c5-a9d2-153b7fc0071d runid=0c3cb5fe719b4a42e8f93e7cab6649d77fab8b17 read=6952 ch=174 start_time=2023-01-02T23:57:25.362724+02:00 flow_cell_id=FAV83619 protocol_group_id=Trial_20_MMPD250 sample_id=no_sample barcode=barcode02 barcode_alias=barcode02 parent_read_id=6a1ffde5-ecae-43c5-a9d2-153b7fc0071d basecall_model_version_id=2021-05-17_dna_r9.4.1_minion_384_d37a2ab9	24699	21	24600	24580	0.935883	26765.2	26221	-1522	38676	*
a61f767b-2f64-4894-b87b-1c91e20bf05b runid=0c3cb5fe719b4a42e8f93e7cab6649d77fab8b17 read=103884 ch=50 start_time=2023-01-03T10:58:00.362724+02:00 flow_cell_id=FAV83619 protocol_group_id=Trial_20_MMPD250 sample_id=no_sample barcode=unclassified barcode_alias=unclassified parent_read_id=a61f767b-2f64-4894-b87b-1c91e20bf05b basecall_model_version_id=2021-05-17_dna_r9.4.1_minion_384_d37a2ab9	24694	5	24600	24596	0.777281	26762.1	26215	-1521	38668	*
11a9924b-35fd-4575-b946-3679eb3929a8 runid=0c3cb5fe719b4a42e8f93e7cab6649d77fab8b17 read=93689 ch=14 start_time=2023-01-03T07:57:16.362724+02:00 flow_cell_id=FAV83619 protocol_group_id=Trial_20_MMPD250 sample_id=no_sample barcode=barcode02 barcode_alias=barcode02 parent_read_id=11a9924b-35fd-4575-b946-3679eb3929a8 basecall_model_version_id=2021-05-17_dna_r9.4.1_minion_384_d37a2ab9	24660	4618	24583	19966	0.919313	26752.3	26196	-1536	38591
c7f47743-9715-4923-a2a3-09888214fac3 runid=0c3cb5fe719b4a42e8f93e7cab6649d77fab8b17 read=28398 ch=189 start_time=2023-01-02T21:56:05.362724+02:00 flow_cell_id=FAV83619 protocol_group_id=Trial_20_MMPD250 sample_id=no_sample barcode=barcode02 barcode_alias=barcode02 parent_read_id=c7f47743-9715-4923-a2a3-09888214fac3 basecall_model_version_id=2021-05-17_dna_r9.4.1_minion_384_d37a2ab9	24620	9962	24538	14577	0.958085	26734.8	26177	-1557	38514
d405dee9-5598-4d43-8d21-70cab411c5d8 runid=0c3cb5fe719b4a42e8f93e7cab6649d77fab8b17 read=165472 ch=225 start_time=2023-01-03T14:28:04.362724+02:00 flow_cell_id=FAV83619 protocol_group_id=Trial_20_MMPD250 sample_id=no_sample barcode=unclassified barcode_alias=unclassified parent_read_id=d405dee9-5598-4d43-8d21-70cab411c5d8 basecall_model_version_id=2021-05-17_dna_r9.4.1_minion_384_d37a2ab9	24617	53	24537	24485	0.960221	26731.5	26172	-1555	38504.5	*
186af90f-1915-4934-9f8d-d4bb8873eeee runid=0c3cb5fe719b4a42e8f93e7cab6649d77fab8b17 read=74369 ch=138 start_time=2023-01-03T07:52:40.362724+02:00 flow_cell_id=FAV83619 protocol_group_id=Trial_20_MMPD250 sample_id=no_sample barcode=barcode02 barcode_alias=barcode02 parent_read_id=186af90f-1915-4934-9f8d-d4bb8873eeee basecall_model_version_id=2021-05-17_dna_r9.4.1_minion_384_d37a2ab9	24600	3301	24500	21200	0.969906	26723.6	26167	-1567	38495
03923a1b-cc2e-4f62-afc1-fdb3674d5c7a runid=0c3cb5fe719b4a42e8f93e7cab6649d77fab8b17 read=39903 ch=68 start_time=2023-01-03T01:32:17.362724+02:00 flow_cell_id=FAV83619 protocol_group_id=Trial_20_MMPD250 sample_id=no_sample barcode=barcode02 barcode_alias=barcode02 parent_read_id=03923a1b-cc2e-4f62-afc1-fdb3674d5c7a basecall_model_version_id=2021-05-17_dna_r9.4.1_minion_384_d37a2ab9	24576	11711	24482	12772	0.961478	26703.6	26164.5	-1588.5	38479.5
d89f5bd8-3908-48df-8469-37eb20f21738 runid=0c3cb5fe719b4a42e8f93e7cab6649d77fab8b17 read=55728 ch=376 start_time=2023-01-03T04:22:58.362724+02:00 flow_cell_id=FAV83619 protocol_group_id=Trial_20_MMPD250 sample_id=no_sample barcode=unclassified barcode_alias=unclassified parent_read_id=d89f5bd8-3908-48df-8469-37eb20f21738 basecall_model_version_id=2021-05-17_dna_r9.4.1_minion_384_d37a2ab9	24499	15614	24390	8777	0.942463	26678	26162	-1663	38464
e65e225a-8f20-49ba-8991-6c645c488caa runid=0c3cb5fe719b4a42e8f93e7cab6649d77fab8b17 read=142796 ch=134 start_time=2023-01-03T13:27:16.362724+02:00 flow_cell_id=FAV83619 protocol_group_id=Trial_20_MMPD250 sample_id=no_sample barcode=unclassified barcode_alias=unclassified parent_read_id=e65e225a-8f20-49ba-8991-6c645c488caa basecall_model_version_id=2021-05-17_dna_r9.4.1_minion_384_d37a2ab9	24438	8	24361	24354	0.941529	26674.6	26160.5	-1722.5	38456	*
09476c82-c5d0-49c1-aae8-ad9127f6e30a runid=0c3cb5fe719b4a42e8f93e7cab6649d77fab8b17 read=137537 ch=20 start_time=2023-01-03T16:03:34.362724+02:00 flow_cell_id=FAV83619 protocol_group_id=Trial_20_MMPD250 sample_id=no_sample barcode=barcode02 barcode_alias=barcode02 parent_read_id=09476c82-c5d0-49c1-aae8-ad9127f6e30a basecall_model_version_id=2021-05-17_dna_r9.4.1_minion_384_d37a2ab9	24420	10	24281	24272	0.936058	26671.2	26159	-1739	38448	*
0ad48759-4ce8-4e6d-855c-9dff1a0f17eb runid=0c3cb5fe719b4a42e8f93e7cab6649d77fab8b17 read=72708 ch=3 start_time=2023-01-03T06:15:30.362724+02:00 flow_cell_id=FAV83619 protocol_group_id=Trial_20_MMPD250 sample_id=no_sample barcode=unclassified barcode_alias=unclassified parent_read_id=0ad48759-4ce8-4e6d-855c-9dff1a0f17eb basecall_model_version_id=2021-05-17_dna_r9.4.1_minion_384_d37a2ab9	24393	254	24264	24011	0.848694	26667.4	26156.5	-1763.5	38348
7f273dc6-0dda-43dc-97f7-568acb680047 runid=0c3cb5fe719b4a42e8f93e7cab6649d77fab8b17 read=134956 ch=117 start_time=2023-01-03T15:45:37.362724+02:00 flow_cell_id=FAV83619 protocol_group_id=Trial_20_MMPD250 sample_id=no_sample barcode=unclassified barcode_alias=unclassified parent_read_id=7f273dc6-0dda-43dc-97f7-568acb680047 basecall_model_version_id=2021-05-17_dna_r9.4.1_minion_384_d37a2ab9	24301	7	24200	24194	0.941266	26663.9	26154	-1853	38248	*
cacbbfb8-90be-4e61-82f4-b80237d1989a runid=0c3cb5fe719b4a42e8f93e7cab6649d77fab8b17 read=53724 ch=124 start_time=2023-01-03T02:17:30.362724+02:00 flow_cell_id=FAV83619 protocol_group_id=Trial_20_MMPD250 sample_id=no_sample barcode=unclassified barcode_alias=unclassified parent_read_id=cacbbfb8-90be-4e61-82f4-b80237d1989a basecall_model_version_id=2021-05-17_dna_r9.4.1_minion_384_d37a2ab9	24206	1	24095	24095	0.883005	26660.3	26153.5	-1947.5	38217	*
c3887efc-ab77-4ab8-aea9-f3242a635594 runid=0c3cb5fe719b4a42e8f93e7cab6649d77fab8b17 read=75449 ch=33 start_time=2023-01-03T07:05:03.362724+02:00 flow_cell_id=FAV83619 protocol_group_id=Trial_20_MMPD250 sample_id=no_sample barcode=barcode02 barcode_alias=barcode02 parent_read_id=c3887efc-ab77-4ab8-aea9-f3242a635594 basecall_model_version_id=2021-05-17_dna_r9.4.1_minion_384_d37a2ab9	24190	1009	24090	23082	0.925743	26655.2	26153	-1963	38186
8eb8f199-1673-4154-87e6-b8042ab65e5d runid=0c3cb5fe719b4a42e8f93e7cab6649d77fab8b17 read=22419 ch=309 start_time=2023-01-02T21:24:30.362724+02:00 flow_cell_id=FAV83619 protocol_group_id=Trial_20_MMPD250 sample_id=no_sample barcode=barcode02 barcode_alias=barcode02 parent_read_id=8eb8f199-1673-4154-87e6-b8042ab65e5d basecall_model_version_id=2021-05-17_dna_r9.4.1_minion_384_d37a2ab9	24179	1601	24096	22496	0.922608	26649.3	26136	-1957	38119.5
31887133-049b-471c-8246-44f6c25c03a4 runid=0c3cb5fe719b4a42e8f93e7cab6649d77fab8b17 read=61962 ch=264 start_time=2023-01-03T03:06:02.362724+02:00 flow_cell_id=FAV83619 protocol_group_id=Trial_20_MMPD250 sample_id=no_sample barcode=barcode02 barcode_alias=barcode02 parent_read_id=31887133-049b-471c-8246-44f6c25c03a4 basecall_model_version_id=2021-05-17_dna_r9.4.1_minion_384_d37a2ab9	24173	7501	24089	16589	0.956537	26635.1	26119	-1946	38053
2891261a-5156-41fb-bcf9-67c123a2b5a3 runid=0c3cb5fe719b4a42e8f93e7cab6649d77fab8b17 read=44857 ch=362 start_time=2023-01-03T01:04:48.362724+02:00 flow_cell_id=FAV83619 protocol_group_id=Trial_20_MMPD250 sample_id=no_sample barcode=barcode02 barcode_alias=barcode02 parent_read_id=2891261a-5156-41fb-bcf9-67c123a2b5a3 basecall_model_version_id=2021-05-17_dna_r9.4.1_minion_384_d37a2ab9	24166	7301	24083	16783	0.970327	26621.1	26107	-1941	38033
9af0f327-c08a-4e86-b619-96892bf30513 runid=0c3cb5fe719b4a42e8f93e7cab6649d77fab8b17 read=47586 ch=380 start_time=2023-01-03T01:28:37.362724+02:00 flow_cell_id=FAV83619 protocol_group_id=Trial_20_MMPD250 sample_id=no_sample barcode=unclassified barcode_alias=unclassified parent_read_id=9af0f327-c08a-4e86-b619-96892bf30513 basecall_model_version_id=2021-05-17_dna_r9.4.1_minion_384_d37a2ab9	24159	1902	24089	22188	0.951325	26614.9	26095	-1936	38013
6c4edfff-9710-43ee-996f-93302fdc2855 runid=0c3cb5fe719b4a42e8f93e7cab6649d77fab8b17 read=23080 ch=293 start_time=2023-01-03T00:42:38.362724+02:00 flow_cell_id=FAV83619 protocol_group_id=Trial_20_MMPD250 sample_id=no_sample barcode=unclassified barcode_alias=unclassified parent_read_id=6c4edfff-9710-43ee-996f-93302fdc2855 basecall_model_version_id=2021-05-17_dna_r9.4.1_minion_384_d37a2ab9	24154	8	24077	24070	0.860158	26611.3	26094.5	-1940.5	38006	*
5bc6750d-8ea0-4ef1-9ef7-dacfbaa81b7f runid=0c3cb5fe719b4a42e8f93e7cab6649d77fab8b17 read=95730 ch=444 start_time=2023-01-03T07:19:13.362724+02:00 flow_cell_id=FAV83619 protocol_group_id=Trial_20_MMPD250 sample_id=no_sample barcode=barcode02 barcode_alias=barcode02 parent_read_id=5bc6750d-8ea0-4ef1-9ef7-dacfbaa81b7f basecall_model_version_id=2021-05-17_dna_r9.4.1_minion_384_d37a2ab9	24137	3	24048	24046	0.939408	26607.7	26094	-1957	37999	*
d77d71ed-8ae4-430c-95d0-1760afdbf47d runid=0c3cb5fe719b4a42e8f93e7cab6649d77fab8b17 read=134363 ch=20 start_time=2023-01-03T15:30:43.362724+02:00 flow_cell_id=FAV83619 protocol_group_id=Trial_20_MMPD250 sample_id=no_sample barcode=barcode02 barcode_alias=barcode02 parent_read_id=d77d71ed-8ae4-430c-95d0-1760afdbf47d basecall_model_version_id=2021-05-17_dna_r9.4.1_minion_384_d37a2ab9	24134	2642	24049	21408	0.789051	26600.4	26077.5	-1943.5	37920
49121563-1575-4f28-9a12-8c3ec886be83 runid=0c3cb5fe719b4a42e8f93e7cab6649d77fab8b17 read=158418 ch=298 start_time=2023-01-03T15:50:30.362724+02:00 flow_cell_id=FAV83619 protocol_group_id=Trial_20_MMPD250 sample_id=no_sample barcode=unclassified barcode_alias=unclassified parent_read_id=49121563-1575-4f28-9a12-8c3ec886be83 basecall_model_version_id=2021-05-17_dna_r9.4.1_minion_384_d37a2ab9	24128	2925	23954	21030	0.91203	26592.6	26061	-1933	37841
221d28b5-3a88-4494-bd7a-130950ad072a runid=0c3cb5fe719b4a42e8f93e7cab6649d77fab8b17 read=21333 ch=108 start_time=2023-01-02T20:54:05.362724+02:00 flow_cell_id=FAV83619 protocol_group_id=Trial_20_MMPD250 sample_id=no_sample barcode=barcode02 barcode_alias=barcode02 parent_read_id=221d28b5-3a88-4494-bd7a-130950ad072a basecall_model_version_id=2021-05-17_dna_r9.4.1_minion_384_d37a2ab9	24128	8845	24044	15200	0.920724	26576.6	26058	-1930	37731
59574e88-61f9-4b76-ab9b-cf2cc64fdb50 runid=0c3cb5fe719b4a42e8f93e7cab6649d77fab8b17 read=59979 ch=304 start_time=2023-01-03T02:07:46.362724+02:00 flow_cell_id=FAV83619 protocol_group_id=Trial_20_MMPD250 sample_id=no_sample barcode=barcode02 barcode_alias=barcode02 parent_read_id=59574e88-61f9-4b76-ab9b-cf2cc64fdb50 basecall_model_version_id=2021-05-17_dna_r9.4.1_minion_384_d37a2ab9	24107	1	23994	23994	0.950654	26573	26055	-1948	37621	*
931020f2-5bb7-4099-95d4-d6af1beab3b9 runid=0c3cb5fe719b4a42e8f93e7cab6649d77fab8b17 read=134575 ch=229 start_time=2023-01-03T14:56:52.362724+02:00 flow_cell_id=FAV83619 protocol_group_id=Trial_20_MMPD250 sample_id=no_sample barcode=barcode02 barcode_alias=barcode02 parent_read_id=931020f2-5bb7-4099-95d4-d6af1beab3b9 basecall_model_version_id=2021-05-17_dna_r9.4.1_minion_384_d37a2ab9	24038	6413	23961	17549	0.965981	26560.4	26053.5	-2015.5	37551
a4dcfdcf-9449-490f-a589-8dd105398c35 runid=0c3cb5fe719b4a42e8f93e7cab6649d77fab8b17 read=48722 ch=178 start_time=2023-01-03T01:48:24.362724+02:00 flow_cell_id=FAV83619 protocol_group_id=Trial_20_MMPD250 sample_id=no_sample barcode=unclassified barcode_alias=unclassified parent_read_id=a4dcfdcf-9449-490f-a589-8dd105398c35 basecall_model_version_id=2021-05-17_dna_r9.4.1_minion_384_d37a2ab9	24016	9026	23948	14923	0.961067	26544.2	26052	-2036	37481
c0af9456-f1d5-48b3-af5b-5f57b04df903 runid=0c3cb5fe719b4a42e8f93e7cab6649d77fab8b17 read=13089 ch=117 start_time=2023-01-02T20:06:35.362724+02:00 flow_cell_id=FAV83619 protocol_group_id=Trial_20_MMPD250 sample_id=no_sample barcode=barcode02 barcode_alias=barcode02 parent_read_id=c0af9456-f1d5-48b3-af5b-5f57b04df903 basecall_model_version_id=2021-05-17_dna_r9.4.1_minion_384_d37a2ab9	23975	224	23886	23663	0.956726	26540.2	26050.5	-2075.5	37474
2e19eb1d-b202-4832-a8e1-81ff564b8115 runid=0c3cb5fe719b4a42e8f93e7cab6649d77fab8b17 read=23586 ch=256 start_time=2023-01-02T21:43:19.362724+02:00 flow_cell_id=FAV83619 protocol_group_id=Trial_20_MMPD250 sample_id=no_sample barcode=barcode02 barcode_alias=barcode02 parent_read_id=2e19eb1d-b202-4832-a8e1-81ff564b8115 basecall_model_version_id=2021-05-17_dna_r9.4.1_minion_384_d37a2ab9	23942	7056	23857	16802	0.926497	26526.6	26049	-2107	37467
845a167e-19d2-485d-9058-dd0528e40f91 runid=0c3cb5fe719b4a42e8f93e7cab6649d77fab8b17 read=13067 ch=362 start_time=2023-01-02T20:05:07.362724+02:00 flow_cell_id=FAV83619 protocol_group_id=Trial_20_MMPD250 sample_id=no_sample barcode=barcode02 barcode_alias=barcode02 parent_read_id=845a167e-19d2-485d-9058-dd0528e40f91 basecall_model_version_id=2021-05-17_dna_r9.4.1_minion_384_d37a2ab9	23925	1709	23840	22132	0.959199	26520.5	26038.5	-2113.5	37466.5
761dbd57-e98b-4c5d-aead-41098aab23ee runid=0c3cb5fe719b4a42e8f93e7cab6649d77fab8b17 read=22365 ch=479 start_time=2023-01-02T21:10:01.362724+02:00 flow_cell_id=FAV83619 protocol_group_id=Trial_20_MMPD250 sample_id=no_sample barcode=barcode02 barcode_alias=barcode02 parent_read_id=761dbd57-e98b-4c5d-aead-41098aab23ee basecall_model_version_id=2021-05-17_dna_r9.4.1_minion_384_d37a2ab9	23909	14033	23705	9673	0.935801	26497.2	26028	-2119	37466
76db3505-a5a2-4306-b908-2ee8be210025 runid=0c3cb5fe719b4a42e8f93e7cab6649d77fab8b17 read=104772 ch=456 start_time=2023-01-03T08:37:05.362724+02:00 flow_cell_id=FAV83619 protocol_group_id=Trial_20_MMPD250 sample_id=no_sample barcode=barcode02 barcode_alias=barcode02 parent_read_id=76db3505-a5a2-4306-b908-2ee8be210025 basecall_model_version_id=2021-05-17_dna_r9.4.1_minion_384_d37a2ab9	23878	5	23792	23788	0.782159	26493.4	26016	-2138	37384.5	*
e58c1ad9-947b-4e7e-acf7-42cca7911535 runid=0c3cb5fe719b4a42e8f93e7cab6649d77fab8b17 read=84084 ch=217 start_time=2023-01-03T07:05:09.362724+02:00 flow_cell_id=FAV83619 protocol_group_id=Trial_20_MMPD250 sample_id=no_sample barcode=unclassified barcode_alias=unclassified parent_read_id=e58c1ad9-947b-4e7e-acf7-42cca7911535 basecall_model_version_id=2021-05-17_dna_r9.4.1_minion_384_d37a2ab9	23833	1	23760	23760	0.915067	26489.6	26004	-2171	37303	*
ecdc69d3-9285-42bb-8396-29971c4916eb runid=0c3cb5fe719b4a42e8f93e7cab6649d77fab8b17 read=84644 ch=49 start_time=2023-01-03T07:50:03.362724+02:00 flow_cell_id=FAV83619 protocol_group_id=Trial_20_MMPD250 sample_id=no_sample barcode=unclassified barcode_alias=unclassified parent_read_id=ecdc69d3-9285-42bb-8396-29971c4916eb basecall_model_version_id=2021-05-17_dna_r9.4.1_minion_384_d37a2ab9	23813	5901	23734	17834	0.915162	26477.7	25972	-2159	37258.5
9fabae29-a291-4320-9828-613fcf8dfacb runid=0c3cb5fe719b4a42e8f93e7cab6649d77fab8b17 read=51949 ch=217 start_time=2023-01-03T02:09:55.362724+02:00 flow_cell_id=FAV83619 protocol_group_id=Trial_20_MMPD250 sample_id=no_sample barcode=barcode02 barcode_alias=barcode02 parent_read_id=9fabae29-a291-4320-9828-613fcf8dfacb basecall_model_version_id=2021-05-17_dna_r9.4.1_minion_384_d37a2ab9	23762	2	23680	23679	0.932852	26473.8	25940	-2178	37214	*
776633a8-eba8-467e-b789-b476323c80f6 runid=0c3cb5fe719b4a42e8f93e7cab6649d77fab8b17 read=57392 ch=153 start_time=2023-01-03T02:48:15.362724+02:00 flow_cell_id=FAV83619 protocol_group_id=Trial_20_MMPD250 sample_id=no_sample barcode=barcode02 barcode_alias=barcode02 parent_read_id=776633a8-eba8-467e-b789-b476323c80f6 basecall_model_version_id=2021-05-17_dna_r9.4.1_minion_384_d37a2ab9	23753	16556	23669	7114	0.949817	26447.1	25938	-2185	37203
66513a2d-c6c6-4f4b-b342-723d05256ca4 runid=0c3cb5fe719b4a42e8f93e7cab6649d77fab8b17 read=24151 ch=169 start_time=2023-01-02T21:10:22.362724+02:00 flow_cell_id=FAV83619 protocol_group_id=Trial_20_MMPD250 sample_id=no_sample barcode=unclassified barcode_alias=unclassified parent_read_id=66513a2d-c6c6-4f4b-b342-723d05256ca4 basecall_model_version_id=2021-05-17_dna_r9.4.1_minion_384_d37a2ab9	23696	2	23592	23591	0.840448	26443.2	25936	-2240	37192	*
766e1920-5eed-48be-8c92-683155781d6e runid=0c3cb5fe719b4a42e8f93e7cab6649d77fab8b17 read=81495 ch=456 start_time=2023-01-03T05:17:05.362724+02:00 flow_cell_id=FAV83619 protocol_group_id=Trial_20_MMPD250 sample_id=no_sample barcode=barcode02 barcode_alias=barcode02 parent_read_id=766e1920-5eed-48be-8c92-683155781d6e basecall_model_version_id=2021-05-17_dna_r9.4.1_minion_384_d37a2ab9	23682	928	23600	22673	0.809553	26438	25914	-2232	37173
5763a8da-7407-48a9-b6e6-79563cd6ad26 runid=0c3cb5fe719b4a42e8f93e7cab6649d77fab8b17 read=33540 ch=271 start_time=2023-01-03T00:27:16.362724+02:00 flow_cell_id=FAV83619 protocol_group_id=Trial_20_MMPD250 sample_id=no_sample barcode=barcode03 barcode_alias=barcode03 parent_read_id=5763a8da-7407-48a9-b6e6-79563cd6ad26 basecall_model_version_id=2021-05-17_dna_r9.4.1_minion_384_d37a2ab9	23671	17	23586	23570	0.952524	26434.1	25892	-2221	37154	*
4191e77e-0a65-4f6c-b76f-592b66795f97 runid=0c3cb5fe719b4a42e8f93e7cab6649d77fab8b17 read=23145 ch=86 start_time=2023-01-03T00:23:37.362724+02:00 flow_cell_id=FAV83619 protocol_group_id=Trial_20_MMPD250 sample_id=no_sample barcode=unclassified barcode_alias=unclassified parent_read_id=4191e77e-0a65-4f6c-b76f-592b66795f97 basecall_model_version_id=2021-05-17_dna_r9.4.1_minion_384_d37a2ab9	23662	702	23574	22873	0.953264	26429.2	25888.5	-2226.5	37135
e71404bd-e912-44a1-9888-2277973bb40f runid=0c3cb5fe719b4a42e8f93e7cab6649d77fab8b17 read=57216 ch=421 start_time=2023-01-03T02:22:33.362724+02:00 flow_cell_id=FAV83619 protocol_group_id=Trial_20_MMPD250 sample_id=no_sample barcode=unclassified barcode_alias=unclassified parent_read_id=e71404bd-e912-44a1-9888-2277973bb40f basecall_model_version_id=2021-05-17_dna_r9.4.1_minion_384_d37a2ab9	23655	7	23573	23567	0.911996	26425.3	25885	-2230	37116	*
82877926-46b4-42ba-a093-45dc6dc2e9c3 runid=0c3cb5fe719b4a42e8f93e7cab6649d77fab8b17 read=28291 ch=505 start_time=2023-01-02T23:34:53.362724+02:00 flow_cell_id=FAV83619 protocol_group_id=Trial_20_MMPD250 sample_id=no_sample barcode=unclassified barcode_alias=unclassified parent_read_id=82877926-46b4-42ba-a093-45dc6dc2e9c3 basecall_model_version_id=2021-05-17_dna_r9.4.1_minion_384_d37a2ab9	23629	3119	23549	20431	0.938182	26417.1	25839.5	-2210.5	37110.5
280cabb5-fee6-4f1d-93ba-69666e8f5e13 runid=0c3cb5fe719b4a42e8f93e7cab6649d77fab8b17 read=19734 ch=56 start_time=2023-01-02T22:34:20.362724+02:00 flow_cell_id=FAV83619 protocol_group_id=Trial_20_MMPD250 sample_id=no_sample barcode=unclassified barcode_alias=unclassified parent_read_id=280cabb5-fee6-4f1d-93ba-69666e8f5e13 basecall_model_version_id=2021-05-17_dna_r9.4.1_minion_384_d37a2ab9	23594	810	23497	22688	0.967604	26412	25794	-2200	37105
48f16eab-3e42-467c-b563-357350d16e36 runid=0c3cb5fe719b4a42e8f93e7cab6649d77fab8b17 read=64265 ch=180 start_time=2023-01-03T06:12:28.362724+02:00 flow_cell_id=FAV83619 protocol_group_id=Trial_20_MMPD250 sample_id=no_sample barcode=unclassified barcode_alias=unclassified parent_read_id=48f16eab-3e42-467c-b563-357350d16e36 basecall_model_version_id=2021-05-17_dna_r9.4.1_minion_384_d37a2ab9	23551	8	23463	23456	0.934132	26408	25791	-2240	37096.5	*
15bb8561-c8e4-4264-ab31-e3fee10c58f1 runid=0c3cb5fe719b4a42e8f93e7cab6649d77fab8b17 read=42384 ch=224 start_time=2023-01-02T23:50:20.362724+02:00 flow_cell_id=FAV83619 protocol_group_id=Trial_20_MMPD250 sample_id=no_sample barcode=unclassified barcode_alias=unclassified parent_read_id=15bb8561-c8e4-4264-ab31-e3fee10c58f1 basecall_model_version_id=2021-05-17_dna_r9.4.1_minion_384_d37a2ab9	23521	9438	23447	14010	0.947109	26391.1	25788	-2267	37088
de45040f-5bd3-4c68-9110-99ec359d73e5 runid=0c3cb5fe719b4a42e8f93e7cab6649d77fab8b17 read=20298 ch=423 start_time=2023-01-02T21:18:40.362724+02:00 flow_cell_id=FAV83619 protocol_group_id=Trial_20_MMPD250 sample_id=no_sample barcode=barcode02 barcode_alias=barcode02 parent_read_id=de45040f-5bd3-4c68-9110-99ec359d73e5 basecall_model_version_id=2021-05-17_dna_r9.4.1_minion_384_d37a2ab9	23492	1	23305	23305	0.916799	26386.9	25783	-2291	37068.5	*
9bdd197e-d024-474c-9467-f8367c8980f6 runid=0c3cb5fe719b4a42e8f93e7cab6649d77fab8b17 read=41539 ch=374 start_time=2023-01-02T23:50:50.362724+02:00 flow_cell_id=FAV83619 protocol_group_id=Trial_20_MMPD250 sample_id=no_sample barcode=unclassified barcode_alias=unclassified parent_read_id=9bdd197e-d024-474c-9467-f8367c8980f6 basecall_model_version_id=2021-05-17_dna_r9.4.1_minion_384_d37a2ab9	23476	3	23400	23398	0.937046	26382.9	25778	-2302	37049	*
15f3d126-31f4-4f46-9eb5-cf35cc90634d runid=0c3cb5fe719b4a42e8f93e7cab6649d77fab8b17 read=44596 ch=236 start_time=2023-01-03T01:01:02.362724+02:00 flow_cell_id=FAV83619 protocol_group_id=Trial_20_MMPD250 sample_id=no_sample barcode=unclassified barcode_alias=unclassified parent_read_id=15f3d126-31f4-4f46-9eb5-cf35cc90634d basecall_model_version_id=2021-05-17_dna_r9.4.1_minion_384_d37a2ab9	23470	443	23392	22950	0.895425	26378.2	25775	-2305	36989.5
65ad43f2-f26f-48dd-b3d6-05eae6efbcd4 runid=0c3cb5fe719b4a42e8f93e7cab6649d77fab8b17 read=27669 ch=462 start_time=2023-01-02T22:06:44.362724+02:00 flow_cell_id=FAV83619 protocol_group_id=Trial_20_MMPD250 sample_id=no_sample barcode=unclassified barcode_alias=unclassified parent_read_id=65ad43f2-f26f-48dd-b3d6-05eae6efbcd4 basecall_model_version_id=2021-05-17_dna_r9.4.1_minion_384_d37a2ab9	23432	1	23347	23347	0.933396	26374.1	25772	-2340	36930	*
c95bde36-b89c-47cc-a0bd-56c8d40b943a runid=0c3cb5fe719b4a42e8f93e7cab6649d77fab8b17 read=31519 ch=363 start_time=2023-01-02T22:19:20.362724+02:00 flow_cell_id=FAV83619 protocol_group_id=Trial_20_MMPD250 sample_id=no_sample barcode=unclassified barcode_alias=unclassified parent_read_id=c95bde36-b89c-47cc-a0bd-56c8d40b943a basecall_model_version_id=2021-05-17_dna_r9.4.1_minion_384_d37a2ab9	23427	3428	23343	19916	0.946074	26365.4	25768.5	-2341.5	36895.5
0f58265a-3c14-4cd7-87a7-59e387e174b0 runid=0c3cb5fe719b4a42e8f93e7cab6649d77fab8b17 read=60404 ch=310 start_time=2023-01-03T02:42:52.362724+02:00 flow_cell_id=FAV83619 protocol_group_id=Trial_20_MMPD250 sample_id=no_sample barcode=barcode02 barcode_alias=barcode02 parent_read_id=0f58265a-3c14-4cd7-87a7-59e387e174b0 basecall_model_version_id=2021-05-17_dna_r9.4.1_minion_384_d37a2ab9	23356	24	23267	23244	0.933402	26361.2	25765	-2409	36861	*
016feac9-cd0a-47ea-93f1-ea2fa2702a45 runid=0c3cb5fe719b4a42e8f93e7cab6649d77fab8b17 read=26873 ch=510 start_time=2023-01-02T22:04:05.362724+02:00 flow_cell_id=FAV83619 protocol_group_id=Trial_20_MMPD250 sample_id=no_sample barcode=unclassified barcode_alias=unclassified parent_read_id=016feac9-cd0a-47ea-93f1-ea2fa2702a45 basecall_model_version_id=2021-05-17_dna_r9.4.1_minion_384_d37a2ab9	23333	503	23252	22750	0.912132	26356.3	25764.5	-2431.5	36830.5
581ede0a-7282-4030-a19a-6615c39bcd77 runid=0c3cb5fe719b4a42e8f93e7cab6649d77fab8b17 read=41579 ch=416 start_time=2023-01-03T01:49:33.362724+02:00 flow_cell_id=FAV83619 protocol_group_id=Trial_20_MMPD250 sample_id=no_sample barcode=unclassified barcode_alias=unclassified parent_read_id=581ede0a-7282-4030-a19a-6615c39bcd77 basecall_model_version_id=2021-05-17_dna_r9.4.1_minion_384_d37a2ab9	23311	6	23236	23231	0.952047	26352.1	25764	-2453	36800	*
81d846b9-53d3-4295-bbcc-22b73705a99f runid=0c3cb5fe719b4a42e8f93e7cab6649d77fab8b17 read=34587 ch=428 start_time=2023-01-03T00:31:59.362724+02:00 flow_cell_id=FAV83619 protocol_group_id=Trial_20_MMPD250 sample_id=no_sample barcode=barcode02 barcode_alias=barcode02 parent_read_id=81d846b9-53d3-4295-bbcc-22b73705a99f basecall_model_version_id=2021-05-17_dna_r9.4.1_minion_384_d37a2ab9	23235	19	23152	23134	0.85852	26347.8	25743	-2508	36785	*
8d282aaa-5d92-4b1a-acfc-dabc7c7dbed2 runid=0c3cb5fe719b4a42e8f93e7cab6649d77fab8b17 read=80364 ch=447 start_time=2023-01-03T09:44:59.362724+02:00 flow_cell_id=FAV83619 protocol_group_id=Trial_20_MMPD250 sample_id=no_sample barcode=barcode02 barcode_alias=barcode02 parent_read_id=8d282aaa-5d92-4b1a-acfc-dabc7c7dbed2 basecall_model_version_id=2021-05-17_dna_r9.4.1_minion_384_d37a2ab9	23223	5	23146	23142	0.908089	26343.5	25722	-2499	36770	*
0671d881-1dc2-42a9-a33d-50cfd968cc74 runid=0c3cb5fe719b4a42e8f93e7cab6649d77fab8b17 read=111889 ch=356 start_time=2023-01-03T16:05:48.362724+02:00 flow_cell_id=FAV83619 protocol_group_id=Trial_20_MMPD250 sample_id=no_sample barcode=unclassified barcode_alias=unclassified parent_read_id=0671d881-1dc2-42a9-a33d-50cfd968cc74 basecall_model_version_id=2021-05-17_dna_r9.4.1_minion_384_d37a2ab9	23215	6416	23159	16744	0.932692	26330.6	25711	-2496	36723
ec988cd9-fa71-4d59-b2c6-3e2aebde52c6 runid=0c3cb5fe719b4a42e8f93e7cab6649d77fab8b17 read=67836 ch=361 start_time=2023-01-03T05:39:21.362724+02:00 flow_cell_id=FAV83619 protocol_group_id=Trial_20_MMPD250 sample_id=no_sample barcode=unclassified barcode_alias=unclassified parent_read_id=ec988cd9-fa71-4d59-b2c6-3e2aebde52c6 basecall_model_version_id=2021-05-17_dna_r9.4.1_minion_384_d37a2ab9	23200	3	23100	23098	0.941986	26326.3	25700	-2500	36676	*
18837f16-7495-4634-b6c5-415392fbc79e runid=0c3cb5fe719b4a42e8f93e7cab6649d77fab8b17 read=74554 ch=379 start_time=2023-01-03T06:25:04.362724+02:00 flow_cell_id=FAV83619 protocol_group_id=Trial_20_MMPD250 sample_id=no_sample barcode=unclassified barcode_alias=unclassified parent_read_id=18837f16-7495-4634-b6c5-415392fbc79e basecall_model_version_id=2021-05-17_dna_r9.4.1_minion_384_d37a2ab9	23156	18	23071	23054	0.889564	26321.9	25683.5	-2527.5	36668.5	*
e74f48af-5c0f-4775-9cb4-873225e6a232 runid=0c3cb5fe719b4a42e8f93e7cab6649d77fab8b17 read=24042 ch=447 start_time=2023-01-02T23:18:03.362724+02:00 flow_cell_id=FAV83619 protocol_group_id=Trial_20_MMPD250 sample_id=no_sample barcode=barcode02 barcode_alias=barcode02 parent_read_id=e74f48af-5c0f-4775-9cb4-873225e6a232 basecall_model_version_id=2021-05-17_dna_r9.4.1_minion_384_d37a2ab9	23032	24	22948	22925	0.94325	26317.4	25667	-2635	36661	*
5af7a5a7-54d9-44b4-a24a-0cb7f9cd4587 runid=0c3cb5fe719b4a42e8f93e7cab6649d77fab8b17 read=32823 ch=108 start_time=2023-01-02T22:27:58.362724+02:00 flow_cell_id=FAV83619 protocol_group_id=Trial_20_MMPD250 sample_id=no_sample barcode=barcode02 barcode_alias=barcode02 parent_read_id=5af7a5a7-54d9-44b4-a24a-0cb7f9cd4587 basecall_model_version_id=2021-05-17_dna_r9.4.1_minion_384_d37a2ab9	23031	3841	22942	19102	0.969532	26307.8	25658.5	-2627.5	36630.5
4a65c680-017b-463c-8519-7585200d8573 runid=0c3cb5fe719b4a42e8f93e7cab6649d77fab8b17 read=20738 ch=206 start_time=2023-01-02T23:55:32.362724+02:00 flow_cell_id=FAV83619 protocol_group_id=Trial_20_MMPD250 sample_id=no_sample barcode=unclassified barcode_alias=unclassified parent_read_id=4a65c680-017b-463c-8519-7585200d8573 basecall_model_version_id=2021-05-17_dna_r9.4.1_minion_384_d37a2ab9	23019	17	22941	22925	0.883751	26303.3	25650	-2631	36600	*
8ffe0577-651f-4350-8b40-ab7ff0156105 runid=0c3cb5fe719b4a42e8f93e7cab6649d77fab8b17 read=19225 ch=23 start_time=2023-01-02T20:34:41.362724+02:00 flow_cell_id=FAV83619 protocol_group_id=Trial_20_MMPD250 sample_id=no_sample barcode=barcode01 barcode_alias=barcode01 parent_read_id=8ffe0577-651f-4350-8b40-ab7ff0156105 basecall_model_version_id=2021-05-17_dna_r9.4.1_minion_384_d37a2ab9	23014	507	22943	22437	0.901457	26298.1	25648.5	-2634.5	36592.5
77718293-df67-48ed-a093-c44d6a530344 runid=0c3cb5fe719b4a42e8f93e7cab6649d77fab8b17 read=37784 ch=98 start_time=2023-01-02T23:38:05.362724+02:00 flow_cell_id=FAV83619 protocol_group_id=Trial_20_MMPD250 sample_id=no_sample barcode=unclassified barcode_alias=unclassified parent_read_id=77718293-df67-48ed-a093-c44d6a530344 basecall_model_version_id=2021-05-17_dna_r9.4.1_minion_384_d37a2ab9	22945	1610	22873	21264	0.604167	26291.4	25647	-2702	36585
38c43286-7853-4726-9409-b984816a785a runid=0c3cb5fe719b4a42e8f93e7cab6649d77fab8b17 read=117565 ch=211 start_time=2023-01-03T12:53:22.362724+02:00 flow_cell_id=FAV83619 protocol_group_id=Trial_20_MMPD250 sample_id=no_sample barcode=unclassified barcode_alias=unclassified parent_read_id=38c43286-7853-4726-9409-b984816a785a basecall_model_version_id=2021-05-17_dna_r9.4.1_minion_384_d37a2ab9	22928	6	22844	22839	0.95442	26286.9	25637	-2709	36575	*
3fb9f1b7-9fb4-4845-af48-41b2633701a0 runid=0c3cb5fe719b4a42e8f93e7cab6649d77fab8b17 read=15801 ch=503 start_time=2023-01-02T20:50:45.362724+02:00 flow_cell_id=FAV83619 protocol_group_id=Trial_20_MMPD250 sample_id=no_sample barcode=unclassified barcode_alias=unclassified parent_read_id=3fb9f1b7-9fb4-4845-af48-41b2633701a0 basecall_model_version_id=2021-05-17_dna_r9.4.1_minion_384_d37a2ab9	22870	2	22789	22788	0.927506	26282.2	25627	-2757	36565	*
381f740b-ddd0-4f6a-aa1e-b5c2dcbe448b runid=0c3cb5fe719b4a42e8f93e7cab6649d77fab8b17 read=11595 ch=426 start_time=2023-01-02T20:58:15.362724+02:00 flow_cell_id=FAV83619 protocol_group_id=Trial_20_MMPD250 sample_id=no_sample barcode=unclassified barcode_alias=unclassified parent_read_id=381f740b-ddd0-4f6a-aa1e-b5c2dcbe448b basecall_model_version_id=2021-05-17_dna_r9.4.1_minion_384_d37a2ab9	22863	8189	22779	14591	0.944212	26266.8	25624	-2761	36537.5
29126e02-b3bc-4aac-bc5c-694e63f5caf2 runid=0c3cb5fe719b4a42e8f93e7cab6649d77fab8b17 read=105627 ch=204 start_time=2023-01-03T10:27:14.362724+02:00 flow_cell_id=FAV83619 protocol_group_id=Trial_20_MMPD250 sample_id=no_sample barcode=barcode02 barcode_alias=barcode02 parent_read_id=29126e02-b3bc-4aac-bc5c-694e63f5caf2 basecall_model_version_id=2021-05-17_dna_r9.4.1_minion_384_d37a2ab9	22845	2	22760	22759	0.885716	26262.1	25621	-2776	36510	*
a3bc2a8e-f7dd-4605-b34d-152847280306 runid=0c3cb5fe719b4a42e8f93e7cab6649d77fab8b17 read=70144 ch=132 start_time=2023-01-03T06:46:25.362724+02:00 flow_cell_id=FAV83619 protocol_group_id=Trial_20_MMPD250 sample_id=no_sample barcode=unclassified barcode_alias=unclassified parent_read_id=a3bc2a8e-f7dd-4605-b34d-152847280306 basecall_model_version_id=2021-05-17_dna_r9.4.1_minion_384_d37a2ab9	22737	10	22654	22645	0.866372	26257.4	25603	-2866	36496.5	*
fa2f964d-5cfc-4eea-8ea6-57f972a06d8e runid=0c3cb5fe719b4a42e8f93e7cab6649d77fab8b17 read=83129 ch=9 start_time=2023-01-03T06:47:51.362724+02:00 flow_cell_id=FAV83619 protocol_group_id=Trial_20_MMPD250 sample_id=no_sample barcode=barcode02 barcode_alias=barcode02 parent_read_id=fa2f964d-5cfc-4eea-8ea6-57f972a06d8e basecall_model_version_id=2021-05-17_dna_r9.4.1_minion_384_d37a2ab9	22706	3320	22600	19281	0.958716	26248.2	25585	-2879	36483
3e0d55c0-1526-4f74-9641-ab9bb5f66bcd runid=0c3cb5fe719b4a42e8f93e7cab6649d77fab8b17 read=45805 ch=371 start_time=2023-01-03T01:09:33.362724+02:00 flow_cell_id=FAV83619 protocol_group_id=Trial_20_MMPD250 sample_id=no_sample barcode=unclassified barcode_alias=unclassified parent_read_id=3e0d55c0-1526-4f74-9641-ab9bb5f66bcd basecall_model_version_id=2021-05-17_dna_r9.4.1_minion_384_d37a2ab9	22704	2725	22600	19876	0.943349	26239.8	25550.5	-2846.5	36468
56886bed-b7ed-4e0a-b006-a95d021d214b runid=0c3cb5fe719b4a42e8f93e7cab6649d77fab8b17 read=17692 ch=61 start_time=2023-01-02T20:35:27.362724+02:00 flow_cell_id=FAV83619 protocol_group_id=Trial_20_MMPD250 sample_id=no_sample barcode=barcode02 barcode_alias=barcode02 parent_read_id=56886bed-b7ed-4e0a-b006-a95d021d214b basecall_model_version_id=2021-05-17_dna_r9.4.1_minion_384_d37a2ab9	22694	6	22570	22565	0.880213	26234.9	25516	-2822	36453	*
a57e6498-31e7-4cb4-bce6-d6364f7b42df runid=0c3cb5fe719b4a42e8f93e7cab6649d77fab8b17 read=110669 ch=248 start_time=2023-01-03T13:41:17.362724+02:00 flow_cell_id=FAV83619 protocol_group_id=Trial_20_MMPD250 sample_id=no_sample barcode=barcode02 barcode_alias=barcode02 parent_read_id=a57e6498-31e7-4cb4-bce6-d6364f7b42df basecall_model_version_id=2021-05-17_dna_r9.4.1_minion_384_d37a2ab9	22687	5943	22600	16658	0.808681	26222.4	25493.5	-2806.5	36446
11576fe9-4557-4d52-b67b-4c7217c63bb1 runid=0c3cb5fe719b4a42e8f93e7cab6649d77fab8b17 read=47482 ch=305 start_time=2023-01-03T01:07:06.362724+02:00 flow_cell_id=FAV83619 protocol_group_id=Trial_20_MMPD250 sample_id=no_sample barcode=unclassified barcode_alias=unclassified parent_read_id=11576fe9-4557-4d52-b67b-4c7217c63bb1 basecall_model_version_id=2021-05-17_dna_r9.4.1_minion_384_d37a2ab9	22657	9	22576	22568	0.919842	26217.6	25471	-2814	36439	*
13a29cb0-81dd-4efa-8c7c-9caeeb0d49a4 runid=0c3cb5fe719b4a42e8f93e7cab6649d77fab8b17 read=49621 ch=138 start_time=2023-01-03T02:43:18.362724+02:00 flow_cell_id=FAV83619 protocol_group_id=Trial_20_MMPD250 sample_id=no_sample barcode=unclassified barcode_alias=unclassified parent_read_id=13a29cb0-81dd-4efa-8c7c-9caeeb0d49a4 basecall_model_version_id=2021-05-17_dna_r9.4.1_minion_384_d37a2ab9	22647	902	22555	21654	0.895631	26211.6	25462.5	-2815.5	36427
cd0a14cc-e4a3-4f75-9c65-060bfec1d6a7 runid=0c3cb5fe719b4a42e8f93e7cab6649d77fab8b17 read=65246 ch=231 start_time=2023-01-03T03:06:06.362724+02:00 flow_cell_id=FAV83619 protocol_group_id=Trial_20_MMPD250 sample_id=no_sample barcode=barcode02 barcode_alias=barcode02 parent_read_id=cd0a14cc-e4a3-4f75-9c65-060bfec1d6a7 basecall_model_version_id=2021-05-17_dna_r9.4.1_minion_384_d37a2ab9	22611	11	22536	22526	0.948992	26206.8	25454	-2843	36415	*
e118941e-4641-4ae4-9843-6e302699425f runid=0c3cb5fe719b4a42e8f93e7cab6649d77fab8b17 read=45191 ch=507 start_time=2023-01-03T01:08:32.362724+02:00 flow_cell_id=FAV83619 protocol_group_id=Trial_20_MMPD250 sample_id=no_sample barcode=barcode02 barcode_alias=barcode02 parent_read_id=e118941e-4641-4ae4-9843-6e302699425f basecall_model_version_id=2021-05-17_dna_r9.4.1_minion_384_d37a2ab9	22604	8	22494	22487	0.930493	26201.9	25439	-2835	36413.5	*
59cfe20d-4552-423d-92b6-779ebdd8831f runid=0c3cb5fe719b4a42e8f93e7cab6649d77fab8b17 read=41395 ch=121 start_time=2023-01-03T00:54:27.362724+02:00 flow_cell_id=FAV83619 protocol_group_id=Trial_20_MMPD250 sample_id=no_sample barcode=barcode02 barcode_alias=barcode02 parent_read_id=59cfe20d-4552-423d-92b6-779ebdd8831f basecall_model_version_id=2021-05-17_dna_r9.4.1_minion_384_d37a2ab9	22597	7	22500	22494	0.953276	26197.1	25424	-2827	36412	*
41f58a59-ad7e-46e6-9fcb-ed9dda96d8bf runid=0c3cb5fe719b4a42e8f93e7cab6649d77fab8b17 read=51430 ch=398 start_time=2023-01-03T01:13:59.362724+02:00 flow_cell_id=FAV83619 protocol_group_id=Trial_20_MMPD250 sample_id=no_sample barcode=barcode02 barcode_alias=barcode02 parent_read_id=41f58a59-ad7e-46e6-9fcb-ed9dda96d8bf basecall_model_version_id=2021-05-17_dna_r9.4.1_minion_384_d37a2ab9	22483	3863	22400	18538	0.972867	26187.1	25415	-2932	36344.5
149e00ce-8da9-4eb9-ba80-0b70ec1e6ff0 runid=0c3cb5fe719b4a42e8f93e7cab6649d77fab8b17 read=18988 ch=416 start_time=2023-01-02T20:33:28.362724+02:00 flow_cell_id=FAV83619 protocol_group_id=Trial_20_MMPD250 sample_id=no_sample barcode=barcode02 barcode_alias=barcode02 parent_read_id=149e00ce-8da9-4eb9-ba80-0b70ec1e6ff0 basecall_model_version_id=2021-05-17_dna_r9.4.1_minion_384_d37a2ab9	22478	7	22396	22390	0.968021	26182.2	25406	-2928	36277	*
109a6483-7d3a-4261-a277-f56f1cf032dd runid=0c3cb5fe719b4a42e8f93e7cab6649d77fab8b17 read=52421 ch=360 start_time=2023-01-03T11:42:10.362724+02:00 flow_cell_id=FAV83619 protocol_group_id=Trial_20_MMPD250 sample_id=no_sample barcode=barcode01 barcode_alias=barcode01 parent_read_id=109a6483-7d3a-4261-a277-f56f1cf032dd basecall_model_version_id=2021-05-17_dna_r9.4.1_minion_384_d37a2ab9	22466	1716	22378	20663	0.857184	26175	25392.5	-2926.5	36255
083e352a-a801-4160-a0ab-3469de68c3b0 runid=0c3cb5fe719b4a42e8f93e7cab6649d77fab8b17 read=106504 ch=51 start_time=2023-01-03T10:39:01.362724+02:00 flow_cell_id=FAV83619 protocol_group_id=Trial_20_MMPD250 sample_id=no_sample barcode=unclassified barcode_alias=unclassified parent_read_id=083e352a-a801-4160-a0ab-3469de68c3b0 basecall_model_version_id=2021-05-17_dna_r9.4.1_minion_384_d37a2ab9	22447	108	22377	22270	0.941042	26170	25379	-2932	36233
ef95ce44-7e43-47a6-945c-423abaff3778 runid=0c3cb5fe719b4a42e8f93e7cab6649d77fab8b17 read=34305 ch=64 start_time=2023-01-02T22:17:00.362724+02:00 flow_cell_id=FAV83619 protocol_group_id=Trial_20_MMPD250 sample_id=no_sample barcode=barcode02 barcode_alias=barcode02 parent_read_id=ef95ce44-7e43-47a6-945c-423abaff3778 basecall_model_version_id=2021-05-17_dna_r9.4.1_minion_384_d37a2ab9	22445	8317	22363	14047	0.963266	26154.3	25378	-2933	36219.5
77de2eda-039d-4283-9911-2da6eb545dce runid=0c3cb5fe719b4a42e8f93e7cab6649d77fab8b17 read=3264 ch=60 start_time=2023-01-02T21:35:20.362724+02:00 flow_cell_id=FAV83619 protocol_group_id=Trial_20_MMPD250 sample_id=no_sample barcode=barcode02 barcode_alias=barcode02 parent_read_id=77de2eda-039d-4283-9911-2da6eb545dce basecall_model_version_id=2021-05-17_dna_r9.4.1_minion_384_d37a2ab9	22438	921	22357	21437	0.939684	26148.2	25377	-2939	36206
b1a34647-ac37-420b-82d0-60a8d1646692 runid=0c3cb5fe719b4a42e8f93e7cab6649d77fab8b17 read=67773 ch=396 start_time=2023-01-03T09:16:20.362724+02:00 flow_cell_id=FAV83619 protocol_group_id=Trial_20_MMPD250 sample_id=no_sample barcode=barcode02 barcode_alias=barcode02 parent_read_id=b1a34647-ac37-420b-82d0-60a8d1646692 basecall_model_version_id=2021-05-17_dna_r9.4.1_minion_384_d37a2ab9	22346	18309	22258	3950	0.979241	26119.5	25370.5	-3024.5	36199
f704c8b4-5144-4b68-805a-a4c1bd3fe810 runid=0c3cb5fe719b4a42e8f93e7cab6649d77fab8b17 read=130178 ch=448 start_time=2023-01-03T12:00:58.362724+02:00 flow_cell_id=FAV83619 protocol_group_id=Trial_20_MMPD250 sample_id=no_sample barcode=barcode02 barcode_alias=barcode02 parent_read_id=f704c8b4-5144-4b68-805a-a4c1bd3fe810 basecall_model_version_id=2021-05-17_dna_r9.4.1_minion_384_d37a2ab9	22229	1	22150	22150	0.899684	26114.4	25364	-3135	36192	*
ea91da47-2ec1-42e0-92c7-e9e280e9faa9 runid=0c3cb5fe719b4a42e8f93e7cab6649d77fab8b17 read=101970 ch=313 start_time=2023-01-03T08:38:16.362724+02:00 flow_cell_id=FAV83619 protocol_group_id=Trial_20_MMPD250 sample_id=no_sample barcode=unclassified barcode_alias=unclassified parent_read_id=ea91da47-2ec1-42e0-92c7-e9e280e9faa9 basecall_model_version_id=2021-05-17_dna_r9.4.1_minion_384_d37a2ab9	22223	6	22090	22085	0.951777	26109.2	25355	-3132	36191.5	*
7f30a7a9-02bd-4140-9d13-6f7295c1669e runid=0c3cb5fe719b4a42e8f93e7cab6649d77fab8b17 read=30379 ch=124 start_time=2023-01-02T22:26:18.362724+02:00 flow_cell_id=FAV83619 protocol_group_id=Trial_20_MMPD250 sample_id=no_sample barcode=barcode02 barcode_alias=barcode02 parent_read_id=7f30a7a9-02bd-4140-9d13-6f7295c1669e basecall_model_version_id=2021-05-17_dna_r9.4.1_minion_384_d37a2ab9	22205	2708	22067	19360	0.953667	26100.5	25346	-3141	36191
3322cea5-4e54-45e7-8cf1-f5684b2694c7 runid=0c3cb5fe719b4a42e8f93e7cab6649d77fab8b17 read=36941 ch=212 start_time=2023-01-03T00:56:57.362724+02:00 flow_cell_id=FAV83619 protocol_group_id=Trial_20_MMPD250 sample_id=no_sample barcode=barcode02 barcode_alias=barcode02 parent_read_id=3322cea5-4e54-45e7-8cf1-f5684b2694c7 basecall_model_version_id=2021-05-17_dna_r9.4.1_minion_384_d37a2ab9	22199	2401	22100	19700	0.956294	26092.3	25334	-3135	36173.5
c6ded169-669f-417c-81e5-2a5ee2b98f27 runid=0c3cb5fe719b4a42e8f93e7cab6649d77fab8b17 read=69250 ch=237 start_time=2023-01-03T03:39:17.362724+02:00 flow_cell_id=FAV83619 protocol_group_id=Trial_20_MMPD250 sample_id=no_sample barcode=unclassified barcode_alias=unclassified parent_read_id=c6ded169-669f-417c-81e5-2a5ee2b98f27 basecall_model_version_id=2021-05-17_dna_r9.4.1_minion_384_d37a2ab9	22173	2	22096	22095	0.882553	26087.1	25322	-3149	36156	*
52cb9a04-2430-4fe8-a422-329cfef4f625 runid=0c3cb5fe719b4a42e8f93e7cab6649d77fab8b17 read=99384 ch=304 start_time=2023-01-03T08:37:44.362724+02:00 flow_cell_id=FAV83619 protocol_group_id=Trial_20_MMPD250 sample_id=no_sample barcode=barcode02 barcode_alias=barcode02 parent_read_id=52cb9a04-2430-4fe8-a422-329cfef4f625 basecall_model_version_id=2021-05-17_dna_r9.4.1_minion_384_d37a2ab9	22093	10	22000	21991	0.93943	26081.9	25310	-3217	36115.5	*
644b4be4-1138-48fc-b82f-bc6df43ecc3d runid=0c3cb5fe719b4a42e8f93e7cab6649d77fab8b17 read=92122 ch=211 start_time=2023-01-03T08:36:30.362724+02:00 flow_cell_id=FAV83619 protocol_group_id=Trial_20_MMPD250 sample_id=no_sample barcode=barcode02 barcode_alias=barcode02 parent_read_id=644b4be4-1138-48fc-b82f-bc6df43ecc3d basecall_model_version_id=2021-05-17_dna_r9.4.1_minion_384_d37a2ab9	22090	845	21982	21138	0.9543	26075.5	25298	-3208	36075
6b056f03-d78f-4cdb-a34d-db2eb0a44050 runid=0c3cb5fe719b4a42e8f93e7cab6649d77fab8b17 read=51972 ch=298 start_time=2023-01-03T04:04:15.362724+02:00 flow_cell_id=FAV83619 protocol_group_id=Trial_20_MMPD250 sample_id=no_sample barcode=barcode02 barcode_alias=barcode02 parent_read_id=6b056f03-d78f-4cdb-a34d-db2eb0a44050 basecall_model_version_id=2021-05-17_dna_r9.4.1_minion_384_d37a2ab9	22079	2	21995	21994	0.893607	26070.3	25295.5	-3216.5	36008	*
d490a051-fc9b-4e0a-a802-933a1128be11 runid=0c3cb5fe719b4a42e8f93e7cab6649d77fab8b17 read=17394 ch=243 start_time=2023-01-02T20:32:14.362724+02:00 flow_cell_id=FAV83619 protocol_group_id=Trial_20_MMPD250 sample_id=no_sample barcode=unclassified barcode_alias=unclassified parent_read_id=d490a051-fc9b-4e0a-a802-933a1128be11 basecall_model_version_id=2021-05-17_dna_r9.4.1_minion_384_d37a2ab9	22011	514	21833	21320	0.889212	26064.3	25293	-3282	35941
68b15726-fcc7-42fd-a9be-6d6b74f5fee1 runid=0c3cb5fe719b4a42e8f93e7cab6649d77fab8b17 read=16751 ch=360 start_time=2023-01-03T04:03:01.362724+02:00 flow_cell_id=FAV83619 protocol_group_id=Trial_20_MMPD250 sample_id=no_sample barcode=unclassified barcode_alias=unclassified parent_read_id=68b15726-fcc7-42fd-a9be-6d6b74f5fee1 basecall_model_version_id=2021-05-17_dna_r9.4.1_minion_384_d37a2ab9	21993	1046	21883	20838	0.774786	26057.6	25282	-3289	35931
92d805e6-44fb-4e0d-9018-a8b75921bf31 runid=0c3cb5fe719b4a42e8f93e7cab6649d77fab8b17 read=42581 ch=60 start_time=2023-01-03T03:55:57.362724+02:00 flow_cell_id=FAV83619 protocol_group_id=Trial_20_MMPD250 sample_id=no_sample barcode=barcode02 barcode_alias=barcode02 parent_read_id=92d805e6-44fb-4e0d-9018-a8b75921bf31 basecall_model_version_id=2021-05-17_dna_r9.4.1_minion_384_d37a2ab9	21838	2	21752	21751	0.946531	26052.1	25271	-3433	35921	*
1c7b6ba0-139f-4f19-bbbd-983cf3229b99 runid=0c3cb5fe719b4a42e8f93e7cab6649d77fab8b17 read=13095 ch=53 start_time=2023-01-02T21:28:08.362724+02:00 flow_cell_id=FAV83619 protocol_group_id=Trial_20_MMPD250 sample_id=no_sample barcode=barcode02 barcode_alias=barcode02 parent_read_id=1c7b6ba0-139f-4f19-bbbd-983cf3229b99 basecall_model_version_id=2021-05-17_dna_r9.4.1_minion_384_d37a2ab9	21778	268	21693	21426	0.949314	26046.2	25264.5	-3486.5	35918.5
31321a5e-6dfe-4d9b-aa79-5b4c0021311f runid=0c3cb5fe719b4a42e8f93e7cab6649d77fab8b17 read=28337 ch=114 start_time=2023-01-02T21:58:09.362724+02:00 flow_cell_id=FAV83619 protocol_group_id=Trial_20_MMPD250 sample_id=no_sample barcode=barcode02 barcode_alias=barcode02 parent_read_id=31321a5e-6dfe-4d9b-aa79-5b4c0021311f basecall_model_version_id=2021-05-17_dna_r9.4.1_minion_384_d37a2ab9	21777	2	21694	21693	0.928041	26040.7	25258	-3481	35916	*
97dd7a06-e811-4136-94f3-19159f394709 runid=0c3cb5fe719b4a42e8f93e7cab6649d77fab8b17 read=71358 ch=179 start_time=2023-01-03T06:08:00.362724+02:00 flow_cell_id=FAV83619 protocol_group_id=Trial_20_MMPD250 sample_id=no_sample barcode=unclassified barcode_alias=unclassified parent_read_id=97dd7a06-e811-4136-94f3-19159f394709 basecall_model_version_id=2021-05-17_dna_r9.4.1_minion_384_d37a2ab9	21612	16	21401	21386	0.93276	26034.8	25229	-3617	35906.5	*
8eb5fa9f-52cc-411c-aa42-47087710e890 runid=0c3cb5fe719b4a42e8f93e7cab6649d77fab8b17 read=87169 ch=442 start_time=2023-01-03T15:14:16.362724+02:00 flow_cell_id=FAV83619 protocol_group_id=Trial_20_MMPD250 sample_id=no_sample barcode=barcode02 barcode_alias=barcode02 parent_read_id=8eb5fa9f-52cc-411c-aa42-47087710e890 basecall_model_version_id=2021-05-17_dna_r9.4.1_minion_384_d37a2ab9	21545	5	21397	21393	0.8435	26028.9	25200	-3655	35897	*
b440b426-1611-46f3-9eb6-4e9d42f5d1ea runid=0c3cb5fe719b4a42e8f93e7cab6649d77fab8b17 read=72244 ch=221 start_time=2023-01-03T03:35:57.362724+02:00 flow_cell_id=FAV83619 protocol_group_id=Trial_20_MMPD250 sample_id=no_sample barcode=barcode02 barcode_alias=barcode02 parent_read_id=b440b426-1611-46f3-9eb6-4e9d42f5d1ea basecall_model_version_id=2021-05-17_dna_r9.4.1_minion_384_d37a2ab9	21514	1	21400	21400	0.884907	26023	25194	-3680	35880	*
b0007718-8f85-4c22-8259-df10f16d5a07 runid=0c3cb5fe719b4a42e8f93e7cab6649d77fab8b17 read=133116 ch=24 start_time=2023-01-03T14:32:35.362724+02:00 flow_cell_id=FAV83619 protocol_group_id=Trial_20_MMPD250 sample_id=no_sample barcode=unclassified barcode_alias=unclassified parent_read_id=b0007718-8f85-4c22-8259-df10f16d5a07 basecall_model_version_id=2021-05-17_dna_r9.4.1_minion_384_d37a2ab9	21491	3	21360	21358	0.893904	26017.1	25188	-3697	35863	*
3f4fad83-8d1b-4391-97be-15af2759826c runid=0c3cb5fe719b4a42e8f93e7cab6649d77fab8b17 read=7667 ch=277 start_time=2023-01-02T19:04:49.362724+02:00 flow_cell_id=FAV83619 protocol_group_id=Trial_20_MMPD250 sample_id=no_sample barcode=barcode02 barcode_alias=barcode02 parent_read_id=3f4fad83-8d1b-4391-97be-15af2759826c basecall_model_version_id=2021-05-17_dna_r9.4.1_minion_384_d37a2ab9	21462	650	21379	20730	0.975157	26010.5	25182	-3720	35796
68d8ee64-fc02-4cc2-bec0-60fa4896a821 runid=0c3cb5fe719b4a42e8f93e7cab6649d77fab8b17 read=22927 ch=251 start_time=2023-01-02T21:16:36.362724+02:00 flow_cell_id=FAV83619 protocol_group_id=Trial_20_MMPD250 sample_id=no_sample barcode=barcode02 barcode_alias=barcode02 parent_read_id=68d8ee64-fc02-4cc2-bec0-60fa4896a821 basecall_model_version_id=2021-05-17_dna_r9.4.1_minion_384_d37a2ab9	21453	1121	21372	20252	0.91428	26003.2	25176	-3723	35729
502387a5-406d-4daa-b9fd-515df25cccd9 runid=0c3cb5fe719b4a42e8f93e7cab6649d77fab8b17 read=73308 ch=305 start_time=2023-01-03T05:23:08.362724+02:00 flow_cell_id=FAV83619 protocol_group_id=Trial_20_MMPD250 sample_id=no_sample barcode=barcode02 barcode_alias=barcode02 parent_read_id=502387a5-406d-4daa-b9fd-515df25cccd9 basecall_model_version_id=2021-05-17_dna_r9.4.1_minion_384_d37a2ab9	21437	1	21359	21359	0.9198	25997.4	25168.5	-3731.5	35714.5	*
bc48bd88-9b70-4d7f-9646-5f33ec18dfbb runid=0c3cb5fe719b4a42e8f93e7cab6649d77fab8b17 read=30165 ch=253 start_time=2023-01-02T22:10:51.362724+02:00 flow_cell_id=FAV83619 protocol_group_id=Trial_20_MMPD250 sample_id=no_sample barcode=unclassified barcode_alias=unclassified parent_read_id=bc48bd88-9b70-4d7f-9646-5f33ec18dfbb basecall_model_version_id=2021-05-17_dna_r9.4.1_minion_384_d37a2ab9	21415	365	21086	20722	0.873999	25990.7	25161	-3746	35700
db9b1483-88d9-4b48-869b-2ed34ff835c9 runid=0c3cb5fe719b4a42e8f93e7cab6649d77fab8b17 read=76132 ch=18 start_time=2023-01-03T11:22:19.362724+02:00 flow_cell_id=FAV83619 protocol_group_id=Trial_20_MMPD250 sample_id=no_sample barcode=barcode02 barcode_alias=barcode02 parent_read_id=db9b1483-88d9-4b48-869b-2ed34ff835c9 basecall_model_version_id=2021-05-17_dna_r9.4.1_minion_384_d37a2ab9	21362	1	21273	21273	0.936116	25984.8	25148	-3786	35667	*
e9f3cf65-8138-4d33-9add-ffd373c0d1c7 runid=0c3cb5fe719b4a42e8f93e7cab6649d77fab8b17 read=69924 ch=57 start_time=2023-01-03T05:16:10.362724+02:00 flow_cell_id=FAV83619 protocol_group_id=Trial_20_MMPD250 sample_id=no_sample barcode=barcode02 barcode_alias=barcode02 parent_read_id=e9f3cf65-8138-4d33-9add-ffd373c0d1c7 basecall_model_version_id=2021-05-17_dna_r9.4.1_minion_384_d37a2ab9	21353	3208	21271	18064	0.933182	25974.9	25135	-3782	35634
25157484-a5aa-4ba8-b942-02593c046b7d runid=0c3cb5fe719b4a42e8f93e7cab6649d77fab8b17 read=41571 ch=77 start_time=2023-01-03T00:16:09.362724+02:00 flow_cell_id=FAV83619 protocol_group_id=Trial_20_MMPD250 sample_id=no_sample barcode=barcode02 barcode_alias=barcode02 parent_read_id=25157484-a5aa-4ba8-b942-02593c046b7d basecall_model_version_id=2021-05-17_dna_r9.4.1_minion_384_d37a2ab9	21331	6718	21250	14533	0.962637	25960.5	25127	-3796	35589.5
32d148dc-b134-4c75-8958-fa1ec67f2e8f runid=0c3cb5fe719b4a42e8f93e7cab6649d77fab8b17 read=67911 ch=367 start_time=2023-01-03T03:38:27.362724+02:00 flow_cell_id=FAV83619 protocol_group_id=Trial_20_MMPD250 sample_id=no_sample barcode=barcode02 barcode_alias=barcode02 parent_read_id=32d148dc-b134-4c75-8958-fa1ec67f2e8f basecall_model_version_id=2021-05-17_dna_r9.4.1_minion_384_d37a2ab9	21309	14417	21193	6777	0.942748	25936.5	25119	-3810	35545
616b2b64-016f-4f85-bbb3-eac8b2c66386 runid=0c3cb5fe719b4a42e8f93e7cab6649d77fab8b17 read=68693 ch=374 start_time=2023-01-03T03:07:18.362724+02:00 flow_cell_id=FAV83619 protocol_group_id=Trial_20_MMPD250 sample_id=no_sample barcode=barcode02 barcode_alias=barcode02 parent_read_id=616b2b64-016f-4f85-bbb3-eac8b2c66386 basecall_model_version_id=2021-05-17_dna_r9.4.1_minion_384_d37a2ab9	21281	763	21195	20433	0.818822	25929.6	25114	-3833	35532.5
0df7bb22-be5e-4146-83e3-9ea064447f90 runid=0c3cb5fe719b4a42e8f93e7cab6649d77fab8b17 read=63377 ch=106 start_time=2023-01-03T04:58:23.362724+02:00 flow_cell_id=FAV83619 protocol_group_id=Trial_20_MMPD250 sample_id=no_sample barcode=unclassified barcode_alias=unclassified parent_read_id=0df7bb22-be5e-4146-83e3-9ea064447f90 basecall_model_version_id=2021-05-17_dna_r9.4.1_minion_384_d37a2ab9	21278	211	21185	20975	0.968248	25923.4	25109	-3831	35520
ccf870ff-c910-4c52-adb3-abf32cf86009 runid=0c3cb5fe719b4a42e8f93e7cab6649d77fab8b17 read=31876 ch=57 start_time=2023-01-02T22:23:42.362724+02:00 flow_cell_id=FAV83619 protocol_group_id=Trial_20_MMPD250 sample_id=no_sample barcode=unclassified barcode_alias=unclassified parent_read_id=ccf870ff-c910-4c52-adb3-abf32cf86009 basecall_model_version_id=2021-05-17_dna_r9.4.1_minion_384_d37a2ab9	21191	3614	21078	17465	0.812883	25912.9	25098	-3907	35519.5
7439e43f-92a3-4bd7-8c97-0b4076acb454 runid=0c3cb5fe719b4a42e8f93e7cab6649d77fab8b17 read=87584 ch=494 start_time=2023-01-03T05:19:23.362724+02:00 flow_cell_id=FAV83619 protocol_group_id=Trial_20_MMPD250 sample_id=no_sample barcode=unclassified barcode_alias=unclassified parent_read_id=7439e43f-92a3-4bd7-8c97-0b4076acb454 basecall_model_version_id=2021-05-17_dna_r9.4.1_minion_384_d37a2ab9	21188	829	21035	20207	0.915425	25905.8	25087	-3899	35519
c46a12b1-1b25-49f1-a610-3cc9056a937a runid=0c3cb5fe719b4a42e8f93e7cab6649d77fab8b17 read=39775 ch=229 start_time=2023-01-02T23:43:02.362724+02:00 flow_cell_id=FAV83619 protocol_group_id=Trial_20_MMPD250 sample_id=no_sample barcode=unclassified barcode_alias=unclassified parent_read_id=c46a12b1-1b25-49f1-a610-3cc9056a937a basecall_model_version_id=2021-05-17_dna_r9.4.1_minion_384_d37a2ab9	21107	5170	20766	15597	0.92319	25893	25078.5	-3971.5	35518
ef95e855-e421-4523-b90b-8155deccd2b0 runid=0c3cb5fe719b4a42e8f93e7cab6649d77fab8b17 read=110707 ch=196 start_time=2023-01-03T10:48:19.362724+02:00 flow_cell_id=FAV83619 protocol_group_id=Trial_20_MMPD250 sample_id=no_sample barcode=unclassified barcode_alias=unclassified parent_read_id=ef95e855-e421-4523-b90b-8155deccd2b0 basecall_model_version_id=2021-05-17_dna_r9.4.1_minion_384_d37a2ab9	21106	59	20936	20878	0.861433	25886.7	25070	-3964	35517	*
81cd81a6-2396-4176-b77a-04f14ce54f76 runid=0c3cb5fe719b4a42e8f93e7cab6649d77fab8b17 read=74966 ch=313 start_time=2023-01-03T05:15:56.362724+02:00 flow_cell_id=FAV83619 protocol_group_id=Trial_20_MMPD250 sample_id=no_sample barcode=unclassified barcode_alias=unclassified parent_read_id=81cd81a6-2396-4176-b77a-04f14ce54f76 basecall_model_version_id=2021-05-17_dna_r9.4.1_minion_384_d37a2ab9	21082	19	20994	20976	0.938596	25880.6	25066.5	-3984.5	35504.5	*
cb5d61b1-700f-4203-8c9a-3acd1d626588 runid=0c3cb5fe719b4a42e8f93e7cab6649d77fab8b17 read=36219 ch=141 start_time=2023-01-03T00:05:08.362724+02:00 flow_cell_id=FAV83619 protocol_group_id=Trial_20_MMPD250 sample_id=no_sample barcode=unclassified barcode_alias=unclassified parent_read_id=cb5d61b1-700f-4203-8c9a-3acd1d626588 basecall_model_version_id=2021-05-17_dna_r9.4.1_minion_384_d37a2ab9	21081	5332	20967	15636	0.938987	25867.9	25063	-3982	35492
e7cda656-0638-4952-8f3c-4a9e65f605f0 runid=0c3cb5fe719b4a42e8f93e7cab6649d77fab8b17 read=66319 ch=87 start_time=2023-01-03T04:18:44.362724+02:00 flow_cell_id=FAV83619 protocol_group_id=Trial_20_MMPD250 sample_id=no_sample barcode=unclassified barcode_alias=unclassified parent_read_id=e7cda656-0638-4952-8f3c-4a9e65f605f0 basecall_model_version_id=2021-05-17_dna_r9.4.1_minion_384_d37a2ab9	21074	2	20987	20986	0.952921	25861.9	25049	-3975	35461.5	*
57792a00-eb3d-4597-811a-72b0ebd28419 runid=0c3cb5fe719b4a42e8f93e7cab6649d77fab8b17 read=81245 ch=374 start_time=2023-01-03T04:39:04.362724+02:00 flow_cell_id=FAV83619 protocol_group_id=Trial_20_MMPD250 sample_id=no_sample barcode=unclassified barcode_alias=unclassified parent_read_id=57792a00-eb3d-4597-811a-72b0ebd28419 basecall_model_version_id=2021-05-17_dna_r9.4.1_minion_384_d37a2ab9	21070	2	20887	20886	0.874653	25855.8	25035	-3965	35431	*
6476385d-7c91-4e75-9416-fcd44726512b runid=0c3cb5fe719b4a42e8f93e7cab6649d77fab8b17 read=63057 ch=504 start_time=2023-01-03T04:58:30.362724+02:00 flow_cell_id=FAV83619 protocol_group_id=Trial_20_MMPD250 sample_id=no_sample barcode=unclassified barcode_alias=unclassified parent_read_id=6476385d-7c91-4e75-9416-fcd44726512b basecall_model_version_id=2021-05-17_dna_r9.4.1_minion_384_d37a2ab9	21070	28	20978	20951	0.909837	25849.7	25034.5	-3964.5	35419	*
c651b5f7-ecfc-4586-8b14-f5d0271ffed3 runid=0c3cb5fe719b4a42e8f93e7cab6649d77fab8b17 read=95432 ch=494 start_time=2023-01-03T06:18:01.362724+02:00 flow_cell_id=FAV83619 protocol_group_id=Trial_20_MMPD250 sample_id=no_sample barcode=barcode02 barcode_alias=barcode02 parent_read_id=c651b5f7-ecfc-4586-8b14-f5d0271ffed3 basecall_model_version_id=2021-05-17_dna_r9.4.1_minion_384_d37a2ab9	20945	601	20862	20262	0.93895	25842.8	25034	-4089	35407
0982777f-08ca-470a-82d0-688c1733db52 runid=0c3cb5fe719b4a42e8f93e7cab6649d77fab8b17 read=43929 ch=315 start_time=2023-01-03T00:36:34.362724+02:00 flow_cell_id=FAV83619 protocol_group_id=Trial_20_MMPD250 sample_id=no_sample barcode=unclassified barcode_alias=unclassified parent_read_id=0982777f-08ca-470a-82d0-688c1733db52 basecall_model_version_id=2021-05-17_dna_r9.4.1_minion_384_d37a2ab9	20924	16333	20800	4468	0.952775	25816.5	25031.5	-4107.5	35400.5
90cf5a7b-786c-48d0-8c4c-7959bc9d2f5f runid=0c3cb5fe719b4a42e8f93e7cab6649d77fab8b17 read=11033 ch=294 start_time=2023-01-02T19:45:43.362724+02:00 flow_cell_id=FAV83619 protocol_group_id=Trial_20_MMPD250 sample_id=no_sample barcode=barcode02 barcode_alias=barcode02 parent_read_id=90cf5a7b-786c-48d0-8c4c-7959bc9d2f5f basecall_model_version_id=2021-05-17_dna_r9.4.1_minion_384_d37a2ab9	20894	6	20800	20795	0.93258	25810.3	25029	-4135	35394	*
4af514d5-42a0-42b9-86de-ec729176ef83 runid=0c3cb5fe719b4a42e8f93e7cab6649d77fab8b17 read=82435 ch=344 start_time=2023-01-03T04:40:15.362724+02:00 flow_cell_id=FAV83619 protocol_group_id=Trial_20_MMPD250 sample_id=no_sample barcode=barcode02 barcode_alias=barcode02 parent_read_id=4af514d5-42a0-42b9-86de-ec729176ef83 basecall_model_version_id=2021-05-17_dna_r9.4.1_minion_384_d37a2ab9	20828	7	20696	20690	0.934558	25804	25027.5	-4199.5	35332	*
51e9187a-65b6-4570-a981-64ae4bf9d4c5 runid=0c3cb5fe719b4a42e8f93e7cab6649d77fab8b17 read=95790 ch=311 start_time=2023-01-03T06:46:47.362724+02:00 flow_cell_id=FAV83619 protocol_group_id=Trial_20_MMPD250 sample_id=no_sample barcode=barcode02 barcode_alias=barcode02 parent_read_id=51e9187a-65b6-4570-a981-64ae4bf9d4c5 basecall_model_version_id=2021-05-17_dna_r9.4.1_minion_384_d37a2ab9	20810	3809	20700	16892	0.960928	25793.1	25026	-4216	35270
df1ba67e-c481-4bb1-813c-8dad805ce590 runid=0c3cb5fe719b4a42e8f93e7cab6649d77fab8b17 read=32415 ch=298 start_time=2023-01-03T00:18:56.362724+02:00 flow_cell_id=FAV83619 protocol_group_id=Trial_20_MMPD250 sample_id=no_sample barcode=unclassified barcode_alias=unclassified parent_read_id=df1ba67e-c481-4bb1-813c-8dad805ce590 basecall_model_version_id=2021-05-17_dna_r9.4.1_minion_384_d37a2ab9	20760	6	20676	20671	0.964733	25786.8	25020	-4260	35242.5	*
39d004d5-826e-455a-984e-cd3647214da6 runid=0c3cb5fe719b4a42e8f93e7cab6649d77fab8b17 read=80599 ch=14 start_time=2023-01-03T06:03:45.362724+02:00 flow_cell_id=FAV83619 protocol_group_id=Trial_20_MMPD250 sample_id=no_sample barcode=unclassified barcode_alias=unclassified parent_read_id=39d004d5-826e-455a-984e-cd3647214da6 basecall_model_version_id=2021-05-17_dna_r9.4.1_minion_384_d37a2ab9	20759	6212	20674	14463	0.898292	25772.9	25014	-4255	35215
571f619e-6ffd-47b0-be40-84fd530a0d31 runid=0c3cb5fe719b4a42e8f93e7cab6649d77fab8b17 read=52887 ch=124 start_time=2023-01-03T02:09:39.362724+02:00 flow_cell_id=FAV83619 protocol_group_id=Trial_20_MMPD250 sample_id=no_sample barcode=unclassified barcode_alias=unclassified parent_read_id=571f619e-6ffd-47b0-be40-84fd530a0d31 basecall_model_version_id=2021-05-17_dna_r9.4.1_minion_384_d37a2ab9	20754	2	20684	20683	0.899144	25766.7	24999.5	-4245.5	35205.5	*
43d3e5bd-7d84-4fa2-af6e-c6dedbcdeddc runid=0c3cb5fe719b4a42e8f93e7cab6649d77fab8b17 read=49538 ch=91 start_time=2023-01-03T01:33:31.362724+02:00 flow_cell_id=FAV83619 protocol_group_id=Trial_20_MMPD250 sample_id=no_sample barcode=unclassified barcode_alias=unclassified parent_read_id=43d3e5bd-7d84-4fa2-af6e-c6dedbcdeddc basecall_model_version_id=2021-05-17_dna_r9.4.1_minion_384_d37a2ab9	20750	402	20673	20272	0.935132	25760	24985	-4235	35196
e8d7eb8b-6bec-4865-b0d3-d7476c91b513 runid=0c3cb5fe719b4a42e8f93e7cab6649d77fab8b17 read=92428 ch=226 start_time=2023-01-03T06:16:47.362724+02:00 flow_cell_id=FAV83619 protocol_group_id=Trial_20_MMPD250 sample_id=no_sample barcode=barcode02 barcode_alias=barcode02 parent_read_id=e8d7eb8b-6bec-4865-b0d3-d7476c91b513 basecall_model_version_id=2021-05-17_dna_r9.4.1_minion_384_d37a2ab9	20748	622	20668	20047	0.926323	25753	24980.5	-4232.5	35170
461d0323-b89a-4ae8-b7bf-a985dd392c7a runid=0c3cb5fe719b4a42e8f93e7cab6649d77fab8b17 read=88698 ch=310 start_time=2023-01-03T05:27:05.362724+02:00 flow_cell_id=FAV83619 protocol_group_id=Trial_20_MMPD250 sample_id=no_sample barcode=barcode02 barcode_alias=barcode02 parent_read_id=461d0323-b89a-4ae8-b7bf-a985dd392c7a basecall_model_version_id=2021-05-17_dna_r9.4.1_minion_384_d37a2ab9	20732	3	20651	20649	0.922127	25746.8	24976	-4244	35144	*
95e14497-d133-480d-bcb4-1b6ff956e7e6 runid=0c3cb5fe719b4a42e8f93e7cab6649d77fab8b17 read=65955 ch=371 start_time=2023-01-03T04:00:37.362724+02:00 flow_cell_id=FAV83619 protocol_group_id=Trial_20_MMPD250 sample_id=no_sample barcode=barcode02 barcode_alias=barcode02 parent_read_id=95e14497-d133-480d-bcb4-1b6ff956e7e6 basecall_model_version_id=2021-05-17_dna_r9.4.1_minion_384_d37a2ab9	20715	754	20570	19817	0.801282	25739.6	24970	-4255	35084
bbbcbece-c753-4942-92c5-c603d43a235d runid=0c3cb5fe719b4a42e8f93e7cab6649d77fab8b17 read=28312 ch=311 start_time=2023-01-02T22:03:28.362724+02:00 flow_cell_id=FAV83619 protocol_group_id=Trial_20_MMPD250 sample_id=no_sample barcode=barcode02 barcode_alias=barcode02 parent_read_id=bbbcbece-c753-4942-92c5-c603d43a235d basecall_model_version_id=2021-05-17_dna_r9.4.1_minion_384_d37a2ab9	20608	3038	20435	17398	0.959478	25729.5	24964	-4356	35024
e42e4eb9-fbd6-4ca2-bb15-23b4b0a3ebd0 runid=0c3cb5fe719b4a42e8f93e7cab6649d77fab8b17 read=57706 ch=414 start_time=2023-01-03T05:21:32.362724+02:00 flow_cell_id=FAV83619 protocol_group_id=Trial_20_MMPD250 sample_id=no_sample barcode=barcode02 barcode_alias=barcode02 parent_read_id=e42e4eb9-fbd6-4ca2-bb15-23b4b0a3ebd0 basecall_model_version_id=2021-05-17_dna_r9.4.1_minion_384_d37a2ab9	20597	1613	20500	18888	0.918837	25721.2	24941	-4344	35021
2c5b8c07-b6fe-4aa9-8bfc-615678df0e83 runid=0c3cb5fe719b4a42e8f93e7cab6649d77fab8b17 read=21749 ch=433 start_time=2023-01-02T21:00:57.362724+02:00 flow_cell_id=FAV83619 protocol_group_id=Trial_20_MMPD250 sample_id=no_sample barcode=barcode02 barcode_alias=barcode02 parent_read_id=2c5b8c07-b6fe-4aa9-8bfc-615678df0e83 basecall_model_version_id=2021-05-17_dna_r9.4.1_minion_384_d37a2ab9	20596	19	20500	20482	0.720291	25714.8	24918	-4322	35018	*
64f57151-769c-4396-9833-cc658ba6b01f runid=0c3cb5fe719b4a42e8f93e7cab6649d77fab8b17 read=33374 ch=310 start_time=2023-01-02T23:17:14.362724+02:00 flow_cell_id=FAV83619 protocol_group_id=Trial_20_MMPD250 sample_id=no_sample barcode=barcode02 barcode_alias=barcode02 parent_read_id=64f57151-769c-4396-9833-cc658ba6b01f basecall_model_version_id=2021-05-17_dna_r9.4.1_minion_384_d37a2ab9	20585	1	20497	20497	0.943602	25708.5	24904	-4319	34999.5	*
8520bcaf-cf24-41d3-8066-96c9a2c0a765 runid=0c3cb5fe719b4a42e8f93e7cab6649d77fab8b17 read=97660 ch=354 start_time=2023-01-03T07:29:01.362724+02:00 flow_cell_id=FAV83619 protocol_group_id=Trial_20_MMPD250 sample_id=no_sample barcode=barcode02 barcode_alias=barcode02 parent_read_id=8520bcaf-cf24-41d3-8066-96c9a2c0a765 basecall_model_version_id=2021-05-17_dna_r9.4.1_minion_384_d37a2ab9	20538	10	20464	20455	0.93537	25702.2	24890	-4352	34981	*
76ec6360-e85d-4566-afef-25a1e6000d16 runid=0c3cb5fe719b4a42e8f93e7cab6649d77fab8b17 read=91882 ch=264 start_time=2023-01-03T07:19:45.362724+02:00 flow_cell_id=FAV83619 protocol_group_id=Trial_20_MMPD250 sample_id=no_sample barcode=barcode02 barcode_alias=barcode02 parent_read_id=76ec6360-e85d-4566-afef-25a1e6000d16 basecall_model_version_id=2021-05-17_dna_r9.4.1_minion_384_d37a2ab9	20509	14	20314	20301	0.943008	25695.6	24828.5	-4319.5	34971.5	*
eff77a19-5f9e-4ea8-8880-a7f77063c7f1 runid=0c3cb5fe719b4a42e8f93e7cab6649d77fab8b17 read=75281 ch=313 start_time=2023-01-03T05:18:53.362724+02:00 flow_cell_id=FAV83619 protocol_group_id=Trial_20_MMPD250 sample_id=no_sample barcode=barcode02 barcode_alias=barcode02 parent_read_id=eff77a19-5f9e-4ea8-8880-a7f77063c7f1 basecall_model_version_id=2021-05-17_dna_r9.4.1_minion_384_d37a2ab9	20460	8	20374	20367	0.919036	25689.2	24767	-4307	34962	*
93a44e10-f55a-4515-93b8-fb85ab9beb46 runid=0c3cb5fe719b4a42e8f93e7cab6649d77fab8b17 read=37442 ch=493 start_time=2023-01-02T23:54:20.362724+02:00 flow_cell_id=FAV83619 protocol_group_id=Trial_20_MMPD250 sample_id=no_sample barcode=unclassified barcode_alias=unclassified parent_read_id=93a44e10-f55a-4515-93b8-fb85ab9beb46 basecall_model_version_id=2021-05-17_dna_r9.4.1_minion_384_d37a2ab9	20451	1	20400	20400	0.9675	25682.8	24765	-4314	34951	*
b8f62e70-76f2-495e-b485-ec990da513de runid=0c3cb5fe719b4a42e8f93e7cab6649d77fab8b17 read=25159 ch=252 start_time=2023-01-02T21:39:22.362724+02:00 flow_cell_id=FAV83619 protocol_group_id=Trial_20_MMPD250 sample_id=no_sample barcode=barcode02 barcode_alias=barcode02 parent_read_id=b8f62e70-76f2-495e-b485-ec990da513de basecall_model_version_id=2021-05-17_dna_r9.4.1_minion_384_d37a2ab9	20438	2	20357	20356	0.953331	25676.4	24763	-4325	34940	*
c50f7da9-84ee-4736-879b-7cb6de99cb57 runid=0c3cb5fe719b4a42e8f93e7cab6649d77fab8b17 read=62986 ch=499 start_time=2023-01-03T03:04:21.362724+02:00 flow_cell_id=FAV83619 protocol_group_id=Trial_20_MMPD250 sample_id=no_sample barcode=unclassified barcode_alias=unclassified parent_read_id=c50f7da9-84ee-4736-879b-7cb6de99cb57 basecall_model_version_id=2021-05-17_dna_r9.4.1_minion_384_d37a2ab9	20418	5801	20359	14559	0.96078	25663.1	24740	-4322	34935
9b3e28d1-81ea-451f-b350-282df38dabac runid=0c3cb5fe719b4a42e8f93e7cab6649d77fab8b17 read=112232 ch=264 start_time=2023-01-03T10:20:39.362724+02:00 flow_cell_id=FAV83619 protocol_group_id=Trial_20_MMPD250 sample_id=no_sample barcode=unclassified barcode_alias=unclassified parent_read_id=9b3e28d1-81ea-451f-b350-282df38dabac basecall_model_version_id=2021-05-17_dna_r9.4.1_minion_384_d37a2ab9	20345	3	20256	20254	0.933149	25656.6	24717	-4372	34930	*
47326b16-9e87-4aa4-98bb-178a66f9ba74 runid=0c3cb5fe719b4a42e8f93e7cab6649d77fab8b17 read=70141 ch=62 start_time=2023-01-03T05:11:11.362724+02:00 flow_cell_id=FAV83619 protocol_group_id=Trial_20_MMPD250 sample_id=no_sample barcode=unclassified barcode_alias=unclassified parent_read_id=47326b16-9e87-4aa4-98bb-178a66f9ba74 basecall_model_version_id=2021-05-17_dna_r9.4.1_minion_384_d37a2ab9	20200	308	20100	19793	0.921892	25649.5	24702.5	-4502.5	34914.5
58a10d98-df69-4393-858e-c8de1a5b50eb runid=0c3cb5fe719b4a42e8f93e7cab6649d77fab8b17 read=121063 ch=88 start_time=2023-01-03T14:01:23.362724+02:00 flow_cell_id=FAV83619 protocol_group_id=Trial_20_MMPD250 sample_id=no_sample barcode=barcode02 barcode_alias=barcode02 parent_read_id=58a10d98-df69-4393-858e-c8de1a5b50eb basecall_model_version_id=2021-05-17_dna_r9.4.1_minion_384_d37a2ab9	20199	6	19787	19782	0.657871	25642.5	24688	-4489	34899	*
597e0545-16ac-4af8-b2b3-25b0cb6cc407 runid=0c3cb5fe719b4a42e8f93e7cab6649d77fab8b17 read=70524 ch=336 start_time=2023-01-03T03:42:23.362724+02:00 flow_cell_id=FAV83619 protocol_group_id=Trial_20_MMPD250 sample_id=no_sample barcode=unclassified barcode_alias=unclassified parent_read_id=597e0545-16ac-4af8-b2b3-25b0cb6cc407 basecall_model_version_id=2021-05-17_dna_r9.4.1_minion_384_d37a2ab9	20170	11	20090	20080	0.873904	25635.9	24686.5	-4516.5	34896	*
2a867ddd-491d-4b7a-b4de-ad0b0b711d1e runid=0c3cb5fe719b4a42e8f93e7cab6649d77fab8b17 read=44801 ch=107 start_time=2023-01-03T00:32:21.362724+02:00 flow_cell_id=FAV83619 protocol_group_id=Trial_20_MMPD250 sample_id=no_sample barcode=barcode02 barcode_alias=barcode02 parent_read_id=2a867ddd-491d-4b7a-b4de-ad0b0b711d1e basecall_model_version_id=2021-05-17_dna_r9.4.1_minion_384_d37a2ab9	20153	10927	20073	9147	0.900842	25616.2	24685	-4532	34893
cbc93c92-3e4a-41a1-8173-a5e46d35fce6 runid=0c3cb5fe719b4a42e8f93e7cab6649d77fab8b17 read=54325 ch=427 start_time=2023-01-03T01:49:57.362724+02:00 flow_cell_id=FAV83619 protocol_group_id=Trial_20_MMPD250 sample_id=no_sample barcode=unclassified barcode_alias=unclassified parent_read_id=cbc93c92-3e4a-41a1-8173-a5e46d35fce6 basecall_model_version_id=2021-05-17_dna_r9.4.1_minion_384_d37a2ab9	20098	4	20000	19997	0.922988	25609.5	24678	-4580	34891.5	*
ef09e6fe-400a-4bd3-8157-f492ad2c4fff runid=0c3cb5fe719b4a42e8f93e7cab6649d77fab8b17 read=46283 ch=299 start_time=2023-01-03T02:28:44.362724+02:00 flow_cell_id=FAV83619 protocol_group_id=Trial_20_MMPD250 sample_id=no_sample barcode=unclassified barcode_alias=unclassified parent_read_id=ef09e6fe-400a-4bd3-8157-f492ad2c4fff basecall_model_version_id=2021-05-17_dna_r9.4.1_minion_384_d37a2ab9	20058	1515	19979	18465	0.95922	25600.9	24671	-4613	34890
5659af26-93fe-4160-88c5-765628631d51 runid=0c3cb5fe719b4a42e8f93e7cab6649d77fab8b17 read=52137 ch=173 start_time=2023-01-03T05:31:53.362724+02:00 flow_cell_id=FAV83619 protocol_group_id=Trial_20_MMPD250 sample_id=no_sample barcode=unclassified barcode_alias=unclassified parent_read_id=5659af26-93fe-4160-88c5-765628631d51 basecall_model_version_id=2021-05-17_dna_r9.4.1_minion_384_d37a2ab9	20033	41	19963	19923	0.946544	25594.2	24665	-4632	34857	*
20eb4983-fae3-4613-892e-69c9d1f8e34f runid=0c3cb5fe719b4a42e8f93e7cab6649d77fab8b17 read=13246 ch=211 start_time=2023-01-02T19:45:15.362724+02:00 flow_cell_id=FAV83619 protocol_group_id=Trial_20_MMPD250 sample_id=no_sample barcode=unclassified barcode_alias=unclassified parent_read_id=20eb4983-fae3-4613-892e-69c9d1f8e34f basecall_model_version_id=2021-05-17_dna_r9.4.1_minion_384_d37a2ab9	20027	7	19834	19828	0.821162	25587.3	24659	-4632	34824	*
edaa0ca1-e005-4800-a954-e8bfa8eb2cf7 runid=0c3cb5fe719b4a42e8f93e7cab6649d77fab8b17 read=85662 ch=196 start_time=2023-01-03T06:39:22.362724+02:00 flow_cell_id=FAV83619 protocol_group_id=Trial_20_MMPD250 sample_id=no_sample barcode=barcode02 barcode_alias=barcode02 parent_read_id=edaa0ca1-e005-4800-a954-e8bfa8eb2cf7 basecall_model_version_id=2021-05-17_dna_r9.4.1_minion_384_d37a2ab9	19952	5	19871	19867	0.896713	25580.5	24658	-4706	34806	*
49ffbe1d-eaeb-415d-a169-916a7e194678 runid=0c3cb5fe719b4a42e8f93e7cab6649d77fab8b17 read=54078 ch=176 start_time=2023-01-03T01:34:27.362724+02:00 flow_cell_id=FAV83619 protocol_group_id=Trial_20_MMPD250 sample_id=no_sample barcode=barcode02 barcode_alias=barcode02 parent_read_id=49ffbe1d-eaeb-415d-a169-916a7e194678 basecall_model_version_id=2021-05-17_dna_r9.4.1_minion_384_d37a2ab9	19939	9307	19854	10548	0.932404	25562.7	24657	-4718	34788
46afd59e-08fe-48c6-a234-14d8bbc36c7f runid=0c3cb5fe719b4a42e8f93e7cab6649d77fab8b17 read=53778 ch=285 start_time=2023-01-03T03:26:32.362724+02:00 flow_cell_id=FAV83619 protocol_group_id=Trial_20_MMPD250 sample_id=no_sample barcode=unclassified barcode_alias=unclassified parent_read_id=46afd59e-08fe-48c6-a234-14d8bbc36c7f basecall_model_version_id=2021-05-17_dna_r9.4.1_minion_384_d37a2ab9	19918	4824	19842	15019	0.933817	25550.2	24638.5	-4720.5	34781.5
a3d44b30-468e-4abb-95e3-93da527c0795 runid=0c3cb5fe719b4a42e8f93e7cab6649d77fab8b17 read=105889 ch=45 start_time=2023-01-03T09:21:01.362724+02:00 flow_cell_id=FAV83619 protocol_group_id=Trial_20_MMPD250 sample_id=no_sample barcode=unclassified barcode_alias=unclassified parent_read_id=a3d44b30-468e-4abb-95e3-93da527c0795 basecall_model_version_id=2021-05-17_dna_r9.4.1_minion_384_d37a2ab9	19917	1	19843	19843	0.933075	25543.4	24620	-4703	34775	*
3f232af9-ea10-4c8a-a1a1-7aa360623291 runid=0c3cb5fe719b4a42e8f93e7cab6649d77fab8b17 read=11199 ch=219 start_time=2023-01-02T19:23:02.362724+02:00 flow_cell_id=FAV83619 protocol_group_id=Trial_20_MMPD250 sample_id=no_sample barcode=barcode01 barcode_alias=barcode01 parent_read_id=3f232af9-ea10-4c8a-a1a1-7aa360623291 basecall_model_version_id=2021-05-17_dna_r9.4.1_minion_384_d37a2ab9	19916	1833	19794	17962	0.908195	25534.5	24609.5	-4693.5	34633
a9fb71ba-12d1-4dee-b9a4-611d076dc355 runid=0c3cb5fe719b4a42e8f93e7cab6649d77fab8b17 read=61268 ch=439 start_time=2023-01-03T01:30:59.362724+02:00 flow_cell_id=FAV83619 protocol_group_id=Trial_20_MMPD250 sample_id=no_sample barcode=unclassified barcode_alias=unclassified parent_read_id=a9fb71ba-12d1-4dee-b9a4-611d076dc355 basecall_model_version_id=2021-05-17_dna_r9.4.1_minion_384_d37a2ab9	19894	6	19782	19777	0.80897	25527.7	24599	-4705	34491	*
25af9fec-d7f8-4cf8-8fa5-db2b85f72fde runid=0c3cb5fe719b4a42e8f93e7cab6649d77fab8b17 read=85247 ch=133 start_time=2023-01-03T08:09:02.362724+02:00 flow_cell_id=FAV83619 protocol_group_id=Trial_20_MMPD250 sample_id=no_sample barcode=barcode02 barcode_alias=barcode02 parent_read_id=25af9fec-d7f8-4cf8-8fa5-db2b85f72fde basecall_model_version_id=2021-05-17_dna_r9.4.1_minion_384_d37a2ab9	19821	13558	19744	6187	0.953128	25504.9	24597.5	-4776.5	34481.5
9d1cc221-604d-4808-8a74-f5f65d48cca7 runid=0c3cb5fe719b4a42e8f93e7cab6649d77fab8b17 read=76742 ch=89 start_time=2023-01-03T06:09:13.362724+02:00 flow_cell_id=FAV83619 protocol_group_id=Trial_20_MMPD250 sample_id=no_sample barcode=unclassified barcode_alias=unclassified parent_read_id=9d1cc221-604d-4808-8a74-f5f65d48cca7 basecall_model_version_id=2021-05-17_dna_r9.4.1_minion_384_d37a2ab9	19768	4	19689	19686	0.880321	25498	24596	-4828	34472	*
4afda02c-17d9-4658-81d6-45686e9e1da1 runid=0c3cb5fe719b4a42e8f93e7cab6649d77fab8b17 read=32839 ch=115 start_time=2023-01-02T22:54:54.362724+02:00 flow_cell_id=FAV83619 protocol_group_id=Trial_20_MMPD250 sample_id=no_sample barcode=unclassified barcode_alias=unclassified parent_read_id=4afda02c-17d9-4658-81d6-45686e9e1da1 basecall_model_version_id=2021-05-17_dna_r9.4.1_minion_384_d37a2ab9	19757	2952	19669	16718	0.943055	25487.7	24595	-4838	34425.5
e08ba086-1975-4723-b435-4ae2fce31c26 runid=0c3cb5fe719b4a42e8f93e7cab6649d77fab8b17 read=44733 ch=318 start_time=2023-01-03T00:10:06.362724+02:00 flow_cell_id=FAV83619 protocol_group_id=Trial_20_MMPD250 sample_id=no_sample barcode=unclassified barcode_alias=unclassified parent_read_id=e08ba086-1975-4723-b435-4ae2fce31c26 basecall_model_version_id=2021-05-17_dna_r9.4.1_minion_384_d37a2ab9	19746	15503	19670	4168	0.966891	25462.6	24594	-4848	34379
a3c3bd75-f53e-46f3-b153-c903a5f6a6b6 runid=0c3cb5fe719b4a42e8f93e7cab6649d77fab8b17 read=27454 ch=399 start_time=2023-01-02T22:02:24.362724+02:00 flow_cell_id=FAV83619 protocol_group_id=Trial_20_MMPD250 sample_id=no_sample barcode=barcode02 barcode_alias=barcode02 parent_read_id=a3c3bd75-f53e-46f3-b153-c903a5f6a6b6 basecall_model_version_id=2021-05-17_dna_r9.4.1_minion_384_d37a2ab9	19722	1	19638	19638	0.952592	25455.8	24589.5	-4867.5	34378	*
2f1afb66-d116-4054-918d-68577a69156f runid=0c3cb5fe719b4a42e8f93e7cab6649d77fab8b17 read=76784 ch=246 start_time=2023-01-03T05:19:21.362724+02:00 flow_cell_id=FAV83619 protocol_group_id=Trial_20_MMPD250 sample_id=no_sample barcode=barcode02 barcode_alias=barcode02 parent_read_id=2f1afb66-d116-4054-918d-68577a69156f basecall_model_version_id=2021-05-17_dna_r9.4.1_minion_384_d37a2ab9	19659	2	19571	19570	0.946193	25448.9	24585	-4926	34377	*
6187c9a4-74a1-414c-84d2-c33856be50e5 runid=0c3cb5fe719b4a42e8f93e7cab6649d77fab8b17 read=85951 ch=189 start_time=2023-01-03T05:12:36.362724+02:00 flow_cell_id=FAV83619 protocol_group_id=Trial_20_MMPD250 sample_id=no_sample barcode=barcode02 barcode_alias=barcode02 parent_read_id=6187c9a4-74a1-414c-84d2-c33856be50e5 basecall_model_version_id=2021-05-17_dna_r9.4.1_minion_384_d37a2ab9	19640	1	19556	19556	0.920076	25442	24582.5	-4942.5	34360.5	*
a3f6c471-b999-4bb7-a226-2246a62a9680 runid=0c3cb5fe719b4a42e8f93e7cab6649d77fab8b17 read=54707 ch=63 start_time=2023-01-03T06:29:51.362724+02:00 flow_cell_id=FAV83619 protocol_group_id=Trial_20_MMPD250 sample_id=no_sample barcode=unclassified barcode_alias=unclassified parent_read_id=a3f6c471-b999-4bb7-a226-2246a62a9680 basecall_model_version_id=2021-05-17_dna_r9.4.1_minion_384_d37a2ab9	19638	1	19551	19551	0.941333	25435.1	24580	-4942	34344	*
322ea41c-f687-4969-a7f5-00d8666083f6 runid=0c3cb5fe719b4a42e8f93e7cab6649d77fab8b17 read=83474 ch=149 start_time=2023-01-03T05:41:32.362724+02:00 flow_cell_id=FAV83619 protocol_group_id=Trial_20_MMPD250 sample_id=no_sample barcode=unclassified barcode_alias=unclassified parent_read_id=322ea41c-f687-4969-a7f5-00d8666083f6 basecall_model_version_id=2021-05-17_dna_r9.4.1_minion_384_d37a2ab9	19616	13502	19444	5943	0.913343	25412.3	24572.5	-4956.5	34330.5
b92afc87-7ada-42b0-81ce-822885b68d23 runid=0c3cb5fe719b4a42e8f93e7cab6649d77fab8b17 read=45633 ch=236 start_time=2023-01-03T01:10:17.362724+02:00 flow_cell_id=FAV83619 protocol_group_id=Trial_20_MMPD250 sample_id=no_sample barcode=barcode02 barcode_alias=barcode02 parent_read_id=b92afc87-7ada-42b0-81ce-822885b68d23 basecall_model_version_id=2021-05-17_dna_r9.4.1_minion_384_d37a2ab9	19476	23	19340	19318	0.882597	25405.2	24565	-5089	34317	*
bfcc706a-7353-4d83-8068-5a67ea6a770f runid=0c3cb5fe719b4a42e8f93e7cab6649d77fab8b17 read=89898 ch=73 start_time=2023-01-03T07:38:47.362724+02:00 flow_cell_id=FAV83619 protocol_group_id=Trial_20_MMPD250 sample_id=no_sample barcode=unclassified barcode_alias=unclassified parent_read_id=bfcc706a-7353-4d83-8068-5a67ea6a770f basecall_model_version_id=2021-05-17_dna_r9.4.1_minion_384_d37a2ab9	19473	1632	19398	17767	0.898745	25396.3	24525	-5052	34297.5
1363a97b-b9ae-4462-8156-e272171ced85 runid=0c3cb5fe719b4a42e8f93e7cab6649d77fab8b17 read=13913 ch=317 start_time=2023-01-03T00:57:19.362724+02:00 flow_cell_id=FAV83619 protocol_group_id=Trial_20_MMPD250 sample_id=no_sample barcode=unclassified barcode_alias=unclassified parent_read_id=1363a97b-b9ae-4462-8156-e272171ced85 basecall_model_version_id=2021-05-17_dna_r9.4.1_minion_384_d37a2ab9	19452	3	19378	19376	0.9279	25389.3	24485	-5033	34278	*
aec2bc26-0a26-4f73-b747-23203952f45d runid=0c3cb5fe719b4a42e8f93e7cab6649d77fab8b17 read=38401 ch=436 start_time=2023-01-02T23:46:51.362724+02:00 flow_cell_id=FAV83619 protocol_group_id=Trial_20_MMPD250 sample_id=no_sample barcode=barcode02 barcode_alias=barcode02 parent_read_id=aec2bc26-0a26-4f73-b747-23203952f45d basecall_model_version_id=2021-05-17_dna_r9.4.1_minion_384_d37a2ab9	19449	750	19369	18620	0.888722	25381.5	24484	-5035	34270.5
1d4a6623-6a85-4161-ad0e-eeea2c68344e runid=0c3cb5fe719b4a42e8f93e7cab6649d77fab8b17 read=31616 ch=315 start_time=2023-01-02T22:49:58.362724+02:00 flow_cell_id=FAV83619 protocol_group_id=Trial_20_MMPD250 sample_id=no_sample barcode=barcode02 barcode_alias=barcode02 parent_read_id=1d4a6623-6a85-4161-ad0e-eeea2c68344e basecall_model_version_id=2021-05-17_dna_r9.4.1_minion_384_d37a2ab9	19335	12234	19249	7016	0.926739	25360.1	24483	-5148	34263
019a2d71-5d15-4b5a-bf44-41ab4892a6e8 runid=0c3cb5fe719b4a42e8f93e7cab6649d77fab8b17 read=81703 ch=211 start_time=2023-01-03T07:04:17.362724+02:00 flow_cell_id=FAV83619 protocol_group_id=Trial_20_MMPD250 sample_id=no_sample barcode=unclassified barcode_alias=unclassified parent_read_id=019a2d71-5d15-4b5a-bf44-41ab4892a6e8 basecall_model_version_id=2021-05-17_dna_r9.4.1_minion_384_d37a2ab9	19327	1	19242	19242	0.920175	25353	24464	-5137	34260	*
98de73f4-ceed-4e4c-8529-3c58156572ae runid=0c3cb5fe719b4a42e8f93e7cab6649d77fab8b17 read=128614 ch=196 start_time=2023-01-03T13:32:36.362724+02:00 flow_cell_id=FAV83619 protocol_group_id=Trial_20_MMPD250 sample_id=no_sample barcode=unclassified barcode_alias=unclassified parent_read_id=98de73f4-ceed-4e4c-8529-3c58156572ae basecall_model_version_id=2021-05-17_dna_r9.4.1_minion_384_d37a2ab9	19317	13	19249	19237	0.872693	25345.9	24445	-5128	34257	*
cc1d20e5-b652-47b2-b5a3-3e5f5469e409 runid=0c3cb5fe719b4a42e8f93e7cab6649d77fab8b17 read=68602 ch=131 start_time=2023-01-03T03:32:44.362724+02:00 flow_cell_id=FAV83619 protocol_group_id=Trial_20_MMPD250 sample_id=no_sample barcode=barcode01 barcode_alias=barcode01 parent_read_id=cc1d20e5-b652-47b2-b5a3-3e5f5469e409 basecall_model_version_id=2021-05-17_dna_r9.4.1_minion_384_d37a2ab9	19296	2	19199	19198	0.937181	25338.8	24434	-5138	34233.5	*
4f2443af-59e2-4b0a-8787-e6b9cc73a49c runid=0c3cb5fe719b4a42e8f93e7cab6649d77fab8b17 read=70341 ch=371 start_time=2023-01-03T04:42:15.362724+02:00 flow_cell_id=FAV83619 protocol_group_id=Trial_20_MMPD250 sample_id=no_sample barcode=unclassified barcode_alias=unclassified parent_read_id=4f2443af-59e2-4b0a-8787-e6b9cc73a49c basecall_model_version_id=2021-05-17_dna_r9.4.1_minion_384_d37a2ab9	19267	7	19188	19182	0.857158	25331.7	24423	-5156	34210	*
cceb9227-ec20-450c-ae8b-313783368d75 runid=0c3cb5fe719b4a42e8f93e7cab6649d77fab8b17 read=55288 ch=251 start_time=2023-01-03T01:57:29.362724+02:00 flow_cell_id=FAV83619 protocol_group_id=Trial_20_MMPD250 sample_id=no_sample barcode=barcode02 barcode_alias=barcode02 parent_read_id=cceb9227-ec20-450c-ae8b-313783368d75 basecall_model_version_id=2021-05-17_dna_r9.4.1_minion_384_d37a2ab9	19227	2	19142	19141	0.972363	25324.6	24389	-5162	34039.5	*
f0de7e3c-dd7c-490b-9fe8-bbc5193f5a68 runid=0c3cb5fe719b4a42e8f93e7cab6649d77fab8b17 read=66924 ch=235 start_time=2023-01-03T04:05:40.362724+02:00 flow_cell_id=FAV83619 protocol_group_id=Trial_20_MMPD250 sample_id=no_sample barcode=barcode02 barcode_alias=barcode02 parent_read_id=f0de7e3c-dd7c-490b-9fe8-bbc5193f5a68 basecall_model_version_id=2021-05-17_dna_r9.4.1_minion_384_d37a2ab9	19201	12	19082	19071	0.899428	25317.3	24355	-5154	33869	*
31d0d362-ecd4-44e6-bc50-b64dd459274e runid=0c3cb5fe719b4a42e8f93e7cab6649d77fab8b17 read=34156 ch=105 start_time=2023-01-02T22:44:29.362724+02:00 flow_cell_id=FAV83619 protocol_group_id=Trial_20_MMPD250 sample_id=no_sample barcode=unclassified barcode_alias=unclassified parent_read_id=31d0d362-ecd4-44e6-bc50-b64dd459274e basecall_model_version_id=2021-05-17_dna_r9.4.1_minion_384_d37a2ab9	19069	2	18985	18984	0.929836	25310	24354.5	-5285.5	33852	*
82ef4cbd-6b2d-4332-ab51-620fc6f729e4 runid=0c3cb5fe719b4a42e8f93e7cab6649d77fab8b17 read=39586 ch=249 start_time=2023-01-03T01:58:12.362724+02:00 flow_cell_id=FAV83619 protocol_group_id=Trial_20_MMPD250 sample_id=no_sample barcode=unclassified barcode_alias=unclassified parent_read_id=82ef4cbd-6b2d-4332-ab51-620fc6f729e4 basecall_model_version_id=2021-05-17_dna_r9.4.1_minion_384_d37a2ab9	19051	3310	18999	15690	0.871574	25299	24354	-5303	33835
42a6e8bc-c591-4961-80c9-3562ed621a28 runid=0c3cb5fe719b4a42e8f93e7cab6649d77fab8b17 read=112562 ch=296 start_time=2023-01-03T09:11:14.362724+02:00 flow_cell_id=FAV83619 protocol_group_id=Trial_20_MMPD250 sample_id=no_sample barcode=barcode02 barcode_alias=barcode02 parent_read_id=42a6e8bc-c591-4961-80c9-3562ed621a28 basecall_model_version_id=2021-05-17_dna_r9.4.1_minion_384_d37a2ab9	19026	2635	18944	16310	0.954874	25288.6	24352	-5326	33820
b8efd03c-19e4-4924-8dee-1e37ed3f779b runid=0c3cb5fe719b4a42e8f93e7cab6649d77fab8b17 read=16243 ch=206 start_time=2023-01-02T23:20:24.362724+02:00 flow_cell_id=FAV83619 protocol_group_id=Trial_20_MMPD250 sample_id=no_sample barcode=unclassified barcode_alias=unclassified parent_read_id=b8efd03c-19e4-4924-8dee-1e37ed3f779b basecall_model_version_id=2021-05-17_dna_r9.4.1_minion_384_d37a2ab9	19025	1	18858	18858	0.93345	25281.3	24350	-5325	33805	*
fe1d4364-3a5b-4e2b-89b4-91af81156b26 runid=0c3cb5fe719b4a42e8f93e7cab6649d77fab8b17 read=30628 ch=1 start_time=2023-01-02T22:48:21.362724+02:00 flow_cell_id=FAV83619 protocol_group_id=Trial_20_MMPD250 sample_id=no_sample barcode=barcode01 barcode_alias=barcode01 parent_read_id=fe1d4364-3a5b-4e2b-89b4-91af81156b26 basecall_model_version_id=2021-05-17_dna_r9.4.1_minion_384_d37a2ab9	18988	15013	18900	3888	0.71785	25256.7	24349.5	-5361.5	33788
090de48a-2b0d-4dee-8358-2584bb2c8b24 runid=0c3cb5fe719b4a42e8f93e7cab6649d77fab8b17 read=3700 ch=171 start_time=2023-01-02T18:28:23.362724+02:00 flow_cell_id=FAV83619 protocol_group_id=Trial_20_MMPD250 sample_id=no_sample barcode=barcode02 barcode_alias=barcode02 parent_read_id=090de48a-2b0d-4dee-8358-2584bb2c8b24 basecall_model_version_id=2021-05-17_dna_r9.4.1_minion_384_d37a2ab9	18980	4811	18899	14089	0.947477	25243.9	24349	-5369	33771
36f3f7f0-9114-4b54-8ea4-1c71b557deb1 runid=0c3cb5fe719b4a42e8f93e7cab6649d77fab8b17 read=57511 ch=306 start_time=2023-01-03T02:49:25.362724+02:00 flow_cell_id=FAV83619 protocol_group_id=Trial_20_MMPD250 sample_id=no_sample barcode=unclassified barcode_alias=unclassified parent_read_id=36f3f7f0-9114-4b54-8ea4-1c71b557deb1 basecall_model_version_id=2021-05-17_dna_r9.4.1_minion_384_d37a2ab9	18915	29	18729	18701	0.890594	25236.5	24346	-5431	33642.5	*
cbf8e278-0e45-4c6e-9fa4-8d0e1b7da11c runid=0c3cb5fe719b4a42e8f93e7cab6649d77fab8b17 read=16716 ch=443 start_time=2023-01-02T20:27:32.362724+02:00 flow_cell_id=FAV83619 protocol_group_id=Trial_20_MMPD250 sample_id=no_sample barcode=barcode02 barcode_alias=barcode02 parent_read_id=cbf8e278-0e45-4c6e-9fa4-8d0e1b7da11c basecall_model_version_id=2021-05-17_dna_r9.4.1_minion_384_d37a2ab9	18896	7	18760	18754	0.853951	25229	24343	-5447	33514	*
5b3a4c2d-ec3e-4adc-bd6c-5fcefba93eb3 runid=0c3cb5fe719b4a42e8f93e7cab6649d77fab8b17 read=29651 ch=115 start_time=2023-01-02T22:20:56.362724+02:00 flow_cell_id=FAV83619 protocol_group_id=Trial_20_MMPD250 sample_id=no_sample barcode=barcode02 barcode_alias=barcode02 parent_read_id=5b3a4c2d-ec3e-4adc-bd6c-5fcefba93eb3 basecall_model_version_id=2021-05-17_dna_r9.4.1_minion_384_d37a2ab9	18859	1850	18765	16916	0.969615	25219.6	24307.5	-5448.5	33460
443388bc-e5ec-4fbf-8173-f3ddc879da76 runid=0c3cb5fe719b4a42e8f93e7cab6649d77fab8b17 read=30375 ch=75 start_time=2023-01-02T22:46:19.362724+02:00 flow_cell_id=FAV83619 protocol_group_id=Trial_20_MMPD250 sample_id=no_sample barcode=unclassified barcode_alias=unclassified parent_read_id=443388bc-e5ec-4fbf-8173-f3ddc879da76 basecall_model_version_id=2021-05-17_dna_r9.4.1_minion_384_d37a2ab9	18836	8837	18661	9825	0.881934	25202	24272	-5436	33406
273524a9-dfbe-42bf-bfe1-a5bd5231b7a6 runid=0c3cb5fe719b4a42e8f93e7cab6649d77fab8b17 read=14474 ch=227 start_time=2023-01-02T19:58:49.362724+02:00 flow_cell_id=FAV83619 protocol_group_id=Trial_20_MMPD250 sample_id=no_sample barcode=barcode02 barcode_alias=barcode02 parent_read_id=273524a9-dfbe-42bf-bfe1-a5bd5231b7a6 basecall_model_version_id=2021-05-17_dna_r9.4.1_minion_384_d37a2ab9	18826	10	18745	18736	0.935365	25194.6	24253	-5427	33391	*
fbc23855-28d8-4748-8cad-09d364ac9ca5 runid=0c3cb5fe719b4a42e8f93e7cab6649d77fab8b17 read=101095 ch=13 start_time=2023-01-03T15:01:32.362724+02:00 flow_cell_id=FAV83619 protocol_group_id=Trial_20_MMPD250 sample_id=no_sample barcode=barcode02 barcode_alias=barcode02 parent_read_id=fbc23855-28d8-4748-8cad-09d364ac9ca5 basecall_model_version_id=2021-05-17_dna_r9.4.1_minion_384_d37a2ab9	18822	2	18700	18699	0.946361	25187.2	24234	-5412	33376	*
537a3f79-4054-48ca-91c8-e18c422c7aa3 runid=0c3cb5fe719b4a42e8f93e7cab6649d77fab8b17 read=53080 ch=77 start_time=2023-01-03T02:13:02.362724+02:00 flow_cell_id=FAV83619 protocol_group_id=Trial_20_MMPD250 sample_id=no_sample barcode=barcode02 barcode_alias=barcode02 parent_read_id=537a3f79-4054-48ca-91c8-e18c422c7aa3 basecall_model_version_id=2021-05-17_dna_r9.4.1_minion_384_d37a2ab9	18806	1312	18688	17377	0.928296	25178.4	24232	-5426	33347.5
bb641ace-1c43-4eb0-adc2-034e23727a8c runid=0c3cb5fe719b4a42e8f93e7cab6649d77fab8b17 read=22047 ch=380 start_time=2023-01-02T21:09:07.362724+02:00 flow_cell_id=FAV83619 protocol_group_id=Trial_20_MMPD250 sample_id=no_sample barcode=unclassified barcode_alias=unclassified parent_read_id=bb641ace-1c43-4eb0-adc2-034e23727a8c basecall_model_version_id=2021-05-17_dna_r9.4.1_minion_384_d37a2ab9	18720	6	18640	18635	0.934585	25170.9	24230	-5510	33319	*
29395520-d46f-4974-a26c-0234af6a29fe runid=0c3cb5fe719b4a42e8f93e7cab6649d77fab8b17 read=34070 ch=271 start_time=2023-01-03T00:33:18.362724+02:00 flow_cell_id=FAV83619 protocol_group_id=Trial_20_MMPD250 sample_id=no_sample barcode=barcode02 barcode_alias=barcode02 parent_read_id=29395520-d46f-4974-a26c-0234af6a29fe basecall_model_version_id=2021-05-17_dna_r9.4.1_minion_384_d37a2ab9	18661	2	18584	18583	0.751601	25163.5	24212	-5551	33281	*
58393779-0851-4527-a643-27bc66515cbe runid=0c3cb5fe719b4a42e8f93e7cab6649d77fab8b17 read=14150 ch=1 start_time=2023-01-02T20:13:32.362724+02:00 flow_cell_id=FAV83619 protocol_group_id=Trial_20_MMPD250 sample_id=no_sample barcode=barcode02 barcode_alias=barcode02 parent_read_id=58393779-0851-4527-a643-27bc66515cbe basecall_model_version_id=2021-05-17_dna_r9.4.1_minion_384_d37a2ab9	18661	5	18575	18571	0.912552	25156	24194	-5533	33243	*
22f03a4f-bf4b-40f6-bdc0-3c009b03b79a runid=0c3cb5fe719b4a42e8f93e7cab6649d77fab8b17 read=100983 ch=218 start_time=2023-01-03T09:15:18.362724+02:00 flow_cell_id=FAV83619 protocol_group_id=Trial_20_MMPD250 sample_id=no_sample barcode=barcode02 barcode_alias=barcode02 parent_read_id=22f03a4f-bf4b-40f6-bdc0-3c009b03b79a basecall_model_version_id=2021-05-17_dna_r9.4.1_minion_384_d37a2ab9	18657	2	18568	18567	0.904454	25148.6	24176.5	-5519.5	33220	*
896099a5-c79e-43a7-85df-b571c9dfc51c runid=0c3cb5fe719b4a42e8f93e7cab6649d77fab8b17 read=101792 ch=129 start_time=2023-01-03T10:16:21.362724+02:00 flow_cell_id=FAV83619 protocol_group_id=Trial_20_MMPD250 sample_id=no_sample barcode=unclassified barcode_alias=unclassified parent_read_id=896099a5-c79e-43a7-85df-b571c9dfc51c basecall_model_version_id=2021-05-17_dna_r9.4.1_minion_384_d37a2ab9	18628	307	18543	18237	0.894665	25140.7	24159	-5531	33197
0c9664c0-5e32-40ec-8487-3c15b11ad144 runid=0c3cb5fe719b4a42e8f93e7cab6649d77fab8b17 read=118381 ch=456 start_time=2023-01-03T10:24:22.362724+02:00 flow_cell_id=FAV83619 protocol_group_id=Trial_20_MMPD250 sample_id=no_sample barcode=barcode02 barcode_alias=barcode02 parent_read_id=0c9664c0-5e32-40ec-8487-3c15b11ad144 basecall_model_version_id=2021-05-17_dna_r9.4.1_minion_384_d37a2ab9	18601	5	18464	18460	0.924702	25133.2	24127	-5526	33183	*
a9c296c5-987c-49ef-92d1-8215b80aa0d3 runid=0c3cb5fe719b4a42e8f93e7cab6649d77fab8b17 read=51002 ch=90 start_time=2023-01-03T02:45:02.362724+02:00 flow_cell_id=FAV83619 protocol_group_id=Trial_20_MMPD250 sample_id=no_sample barcode=unclassified barcode_alias=unclassified parent_read_id=a9c296c5-987c-49ef-92d1-8215b80aa0d3 basecall_model_version_id=2021-05-17_dna_r9.4.1_minion_384_d37a2ab9	18591	901	18500	17600	0.974659	25124.7	24095	-5504	33169
[truncated: 769 more rows]

## Sheet: MEFs KK PD 250
Read_ID	Read_length	Telomere_start	Telomere_end	Telomere_length	Telomere_density	RunAve_TL	RunMed_TL	ReadLen-RunMed_TL	RunMed_RL	Truncated_telomere
[truncated: 241 more rows]

[truncated: 3 more sheets: Human fibroblasts, Mouse blood KK F15, Human blood]
