# Supplementary material for: Telomouse—a mouse model with human-length telomeres generated by a single amino acid change in RTEL1
Source: Nat Commun. 2023 Oct 23;14:6708. doi: 10.1038/s41467-023-42534-6 (PMC10593777; doi:10.1038/s41467-023-42534-6)
Supplement: Supplementary file 8 — Source Data [file 41467_2023_42534_MOESM8_ESM.zip]

Archive with 8 entries (7 files):
- Compressed Source Data/
- __MACOSX/._Compressed Source Data
- Compressed Source Data/Blood Ingels-Table S4.zip
- __MACOSX/Compressed Source Data/._Blood Ingels-Table S4.zip
- Compressed Source Data/Tail Ingels-Table S4.zip
- __MACOSX/Compressed Source Data/._Tail Ingels-Table S4.zip
- Compressed Source Data/MEFs Ingels-Table S1.zip
- __MACOSX/Compressed Source Data/._MEFs Ingels-Table S1.zip
